# Supplementary material for: Chromosome-level genome assembly and population genomics of Robinia pseudoacacia reveal the genetic basis for its wide cultivation
Source: Commun Biol. 2023 Jul 31;6:797. doi: 10.1038/s42003-023-05158-6 (PMC10390555; doi:10.1038/s42003-023-05158-6)
Supplement: Supplementary file 4 — Supplementary Data 1 [file 42003_2023_5158_MOESM4_ESM.xlsx]

## Sheet: Sheet1
Supplementary Data 1. Gene list of the selected enriched GO terms of the expanded gene families involved in wood formation in R. pseudoacacia.
Gene ID in R. pseudoacacia	Ortholog in A.thaliana	Gene symbol and other names	Description from TAIR
GO:0046274	lignin catabolic process
CHAGGene01602	AT5G03260.1	LAC11, LACCASE 11	LAC11 is a putative laccase, a member of laccase family of genes (17 members in Arabidopsis).
CHAGGene01603	AT5G03260.1	LAC11, LACCASE 11	LAC11 is a putative laccase, a member of laccase family of genes (17 members in Arabidopsis).
CHAGGene05552	AT5G03260.1	LAC11, LACCASE 11	LAC11 is a putative laccase, a member of laccase family of genes (17 members in Arabidopsis).
CHAGGene07691	AT5G09360.1	LAC14, LACCASE 14	putative laccase, a member of laccase family of genes (17 members in Arabidopsis).
CHAGGene07692	AT5G09360.1	LAC14, LACCASE 14	putative laccase, a member of laccase family of genes (17 members in Arabidopsis).
CHAGGene09753	AT2G38080.1	ARABIDOPSIS LACCASE-LIKE MULTICOPPER OXIDASE 4, ATLMCO4, IRREGULAR XYLEM 12, IRX12, LAC4, LACCASE 4, LACCASE-LIKE MULTICOPPER OXIDASE 4, LMCO4	LAC4 appears to have laccase activity based on enzyme assays performed using lac4 mutants. These mutants also have reduced levels of lignin. LAC4 is expressed in vascular bundles and fibers and likely contributes to lignin biosynthesis, and hence cell wall biosynthesis, there. lac4/irx12 mutants have a mild irregular xylem phenotype.
CHAGGene11110	AT2G40370.1	LAC5, LACCASE 5	putative laccase, a member of laccase family of genes (17 members in Arabidopsis). Together with DP1/DIR12 involved in neolignan biosynthesis via sinapoylcholine/feruloylcholine.
CHAGGene11896	AT5G60020.1	ATLAC17, LAC17, LACCASE 17	LAC17 appears to have laccase activity based on enzyme assays performed using lac17 mutants. Notably, these mutants appear to have a reduced deposition of G lignin units. LAC17 is expressed in interfascicular fibers and likely contributes to lignin biosynthesis, and hence, cell wall biosynthesis, there.
CHAGGene14690	AT3G09220.1	LAC7, LACCASE 7	putative laccase, a member of laccase family of genes (17 members in Arabidopsis).
CHAGGene14691	AT3G09220.1	LAC7, LACCASE 7	putative laccase, a member of laccase family of genes (17 members in Arabidopsis).
CHAGGene14692	AT3G09220.1	LAC7, LACCASE 7	putative laccase, a member of laccase family of genes (17 members in Arabidopsis).
CHAGGene14736	AT2G38080.1	ARABIDOPSIS LACCASE-LIKE MULTICOPPER OXIDASE 4, ATLMCO4, IRREGULAR XYLEM 12, IRX12, LAC4, LACCASE 4, LACCASE-LIKE MULTICOPPER OXIDASE 4, LMCO4	LAC4 appears to have laccase activity based on enzyme assays performed using lac4 mutants. These mutants also have reduced levels of lignin. LAC4 is expressed in vascular bundles and fibers and likely contributes to lignin biosynthesis, and hence cell wall biosynthesis, there. lac4/irx12 mutants have a mild irregular xylem phenotype.
CHAGGene15394	AT2G46570.1	LAC6, LACCASE 6	putative laccase, a member of laccase family of genes (with 17 members in Arabidopsis).
CHAGGene15397	AT2G46570.1	LAC6, LACCASE 6	putative laccase, a member of laccase family of genes (with 17 members in Arabidopsis).
CHAGGene16903	AT2G40370.1	LAC5, LACCASE 5	putative laccase, a member of laccase family of genes (17 members in Arabidopsis). Together with DP1/DIR12 involved in neolignan biosynthesis via sinapoylcholine/feruloylcholine.
CHAGGene17203	AT5G48100.1	ATLAC15, ATTT10, LAC15, LACCASE-LIKE 15, TRANSPARENT TESTA 10, TT10	Encodes a protein that is similar to laccase-like polyphenol oxidases. Involved in lignin and flavonoids biosynthesis. It has four conserved copper binding domains. Expressed in developing testa, where it colocalizes with the flavonoid end products proanthocyanidins and flavonols. Mutant plants exhibited a delay in developmentally determined browning of the testa, characterized by the pale brown …
CHAGGene19183	AT2G37040.1	ATPAL1, PAL1, PHE AMMONIA LYASE 1	Encodes PAL1, a phenylalanine ammonia-lyase. Arabidopsis has four PALs: AT2G37040 (PAL1), AT3G53260 (PAL2), AT5G04230 (PAL3) and AT3G10340 (PAL4).
CHAGGene20552	AT5G48100.1	ATLAC15, ATTT10, LAC15, LACCASE-LIKE 15, TRANSPARENT TESTA 10, TT10	Encodes a protein that is similar to laccase-like polyphenol oxidases. Involved in lignin and flavonoids biosynthesis. It has four conserved copper binding domains. Expressed in developing testa, where it colocalizes with the flavonoid end products proanthocyanidins and flavonols. Mutant plants exhibited a delay in developmentally determined browning of the testa, characterized by the pale brown …
CHAGGene22186	AT3G53260.1	ATPAL2, PAL2, PHENYLALANINE AMMONIA-LYASE 2	Encodes phenylalanine lyase. Arabidopsis has four PALs: AT2G37040 (PAL1), AT3G53260 (PAL2), AT5G04230 (PAL3) and AT3G10340 (PAL4).
CHAGGene25481	AT5G60020.1	ATLAC17, LAC17, LACCASE 17	LAC17 appears to have laccase activity based on enzyme assays performed using lac17 mutants. Notably, these mutants appear to have a reduced deposition of G lignin units. LAC17 is expressed in interfascicular fibers and likely contributes to lignin biosynthesis, and hence, cell wall biosynthesis, there.
CHAGGene25540	AT5G60020.1	ATLAC17, LAC17, LACCASE 17	LAC17 appears to have laccase activity based on enzyme assays performed using lac17 mutants. Notably, these mutants appear to have a reduced deposition of G lignin units. LAC17 is expressed in interfascicular fibers and likely contributes to lignin biosynthesis, and hence, cell wall biosynthesis, there.
CHAGGene25543	AT5G60020.1	ATLAC17, LAC17, LACCASE 17	LAC17 appears to have laccase activity based on enzyme assays performed using lac17 mutants. Notably, these mutants appear to have a reduced deposition of G lignin units. LAC17 is expressed in interfascicular fibers and likely contributes to lignin biosynthesis, and hence, cell wall biosynthesis, there.
CHAGGene25544	AT5G60020.1	ATLAC17, LAC17, LACCASE 17	LAC17 appears to have laccase activity based on enzyme assays performed using lac17 mutants. Notably, these mutants appear to have a reduced deposition of G lignin units. LAC17 is expressed in interfascicular fibers and likely contributes to lignin biosynthesis, and hence, cell wall biosynthesis, there.
CHAGGene25548	AT5G60020.1	ATLAC17, LAC17, LACCASE 17	LAC17 appears to have laccase activity based on enzyme assays performed using lac17 mutants. Notably, these mutants appear to have a reduced deposition of G lignin units. LAC17 is expressed in interfascicular fibers and likely contributes to lignin biosynthesis, and hence, cell wall biosynthesis, there.
CHAGGene25578	AT5G60020.1	ATLAC17, LAC17, LACCASE 17	LAC17 appears to have laccase activity based on enzyme assays performed using lac17 mutants. Notably, these mutants appear to have a reduced deposition of G lignin units. LAC17 is expressed in interfascicular fibers and likely contributes to lignin biosynthesis, and hence, cell wall biosynthesis, there.
CHAGGene25581	AT5G60020.1	ATLAC17, LAC17, LACCASE 17	LAC17 appears to have laccase activity based on enzyme assays performed using lac17 mutants. Notably, these mutants appear to have a reduced deposition of G lignin units. LAC17 is expressed in interfascicular fibers and likely contributes to lignin biosynthesis, and hence, cell wall biosynthesis, there.
CHAGGene25687	AT5G01050.1	LAC9	putative laccase, a member of laccase family of genes (17 members in Arabidopsis).
CHAGGene25688	AT5G01050.1	LAC9	putative laccase, a member of laccase family of genes (17 members in Arabidopsis).
CHAGGene25689	AT3G09220.1	LAC7, LACCASE 7	putative laccase, a member of laccase family of genes (17 members in Arabidopsis).
CHAGGene25721	AT2G38080.1	ARABIDOPSIS LACCASE-LIKE MULTICOPPER OXIDASE 4, ATLMCO4, IRREGULAR XYLEM 12, IRX12, LAC4, LACCASE 4, LACCASE-LIKE MULTICOPPER OXIDASE 4, LMCO4	LAC4 appears to have laccase activity based on enzyme assays performed using lac4 mutants. These mutants also have reduced levels of lignin. LAC4 is expressed in vascular bundles and fibers and likely contributes to lignin biosynthesis, and hence cell wall biosynthesis, there. lac4/irx12 mutants have a mild irregular xylem phenotype.
CHAGGene27081	AT2G37040.1	ATPAL1, PAL1, PHE AMMONIA LYASE 1	Encodes PAL1, a phenylalanine ammonia-lyase. Arabidopsis has four PALs: AT2G37040 (PAL1), AT3G53260 (PAL2), AT5G04230 (PAL3) and AT3G10340 (PAL4).
CHAGGene27083	AT2G37040.1	ATPAL1, PAL1, PHE AMMONIA LYASE 1	Encodes PAL1, a phenylalanine ammonia-lyase. Arabidopsis has four PALs: AT2G37040 (PAL1), AT3G53260 (PAL2), AT5G04230 (PAL3) and AT3G10340 (PAL4).
CHAGGene27084	AT2G37040.1	ATPAL1, PAL1, PHE AMMONIA LYASE 1	Encodes PAL1, a phenylalanine ammonia-lyase. Arabidopsis has four PALs: AT2G37040 (PAL1), AT3G53260 (PAL2), AT5G04230 (PAL3) and AT3G10340 (PAL4).
CHAGGene27088	AT2G37040.1	ATPAL1, PAL1, PHE AMMONIA LYASE 1	Encodes PAL1, a phenylalanine ammonia-lyase. Arabidopsis has four PALs: AT2G37040 (PAL1), AT3G53260 (PAL2), AT5G04230 (PAL3) and AT3G10340 (PAL4).
CHAGGene28129	AT2G37040.1	ATPAL1, PAL1, PHE AMMONIA LYASE 1	Encodes PAL1, a phenylalanine ammonia-lyase. Arabidopsis has four PALs: AT2G37040 (PAL1), AT3G53260 (PAL2), AT5G04230 (PAL3) and AT3G10340 (PAL4).
CHAGGene28642	AT5G21105.1	/	Plant L-ascorbate oxidase;(source:Araport11)
CHAGGene28807	AT2G40370.1	LAC5, LACCASE 5	putative laccase, a member of laccase family of genes (17 members in Arabidopsis). Together with DP1/DIR12 involved in neolignan biosynthesis via sinapoylcholine/feruloylcholine.
CHAGGene28888	AT2G38080.1	ARABIDOPSIS LACCASE-LIKE MULTICOPPER OXIDASE 4, ATLMCO4, IRREGULAR XYLEM 12, IRX12, LAC4, LACCASE 4, LACCASE-LIKE MULTICOPPER OXIDASE 4, LMCO4	LAC4 appears to have laccase activity based on enzyme assays performed using lac4 mutants. These mutants also have reduced levels of lignin. LAC4 is expressed in vascular bundles and fibers and likely contributes to lignin biosynthesis, and hence cell wall biosynthesis, there. lac4/irx12 mutants have a mild irregular xylem phenotype.
CHAGGene29300	AT2G38080.1	ARABIDOPSIS LACCASE-LIKE MULTICOPPER OXIDASE 4, ATLMCO4, IRREGULAR XYLEM 12, IRX12, LAC4, LACCASE 4, LACCASE-LIKE MULTICOPPER OXIDASE 4, LMCO4	LAC4 appears to have laccase activity based on enzyme assays performed using lac4 mutants. These mutants also have reduced levels of lignin. LAC4 is expressed in vascular bundles and fibers and likely contributes to lignin biosynthesis, and hence cell wall biosynthesis, there. lac4/irx12 mutants have a mild irregular xylem phenotype.
CHAGGene29928	AT2G24820.1	ATTIC55, TIC55, TIC55-II, TRANSLOCON AT THE INNER ENVELOPE MEMBRANE OF CHLOROPLASTS 55, TRANSLOCON AT THE INNER ENVELOPE MEMBRANE OF CHLOROPLASTS 55-II	translocon at the inner envelope membrane of chloroplasts 55-II;(source:Araport11)
CHAGGene31879	AT2G24820.1	ATTIC55, TIC55, TIC55-II, TRANSLOCON AT THE INNER ENVELOPE MEMBRANE OF CHLOROPLASTS 55, TRANSLOCON AT THE INNER ENVELOPE MEMBRANE OF CHLOROPLASTS 55-II	translocon at the inner envelope membrane of chloroplasts 55-II;(source:Araport11)
GO:0052386	cell wall thickening
CHAGGene00591	AT4G26540.1	RGF1 INSENSITIVE 3, RGFR3, RGI3	Leucine-rich repeat receptor-like protein kinase family protein;(source:Araport11)
CHAGGene00668	AT5G10280.1	ATMYB64, ATMYB92, MYB DOMAIN PROTEIN 92, MYB92	Encodes a putative transcription factor (MYB92).
CHAGGene00669	AT5G10280.1	ATMYB64, ATMYB92, MYB DOMAIN PROTEIN 92, MYB92	Encodes a putative transcription factor (MYB92).
CHAGGene00978	AT4G08850.1	MDIS1-INTERACTING RECEPTOR LIKE KINASE2, MIK2	MIK1 encodes a receptor kinase that forms a complex with MDIS1/MIK2 and binds LURE1, the female pollen guidance chemi-attractant. MIK1 phosphorylates MDIS1 and is autophosphorylated.
CHAGGene01076	AT3G53620.1	ATPPA4, PPA4, PYROPHOSPHORYLASE 4	Encodes a soluble protein with inorganic pyrophosphatase activity that is highly specific for Mg-inorganic pyrophosphate. The mRNA is cell-to-cell mobile.
CHAGGene01108	AT3G01140.1	ATMYB106, MYB DOMAIN PROTEIN 106, MYB106, NOECK, NOK	Encodes a MIXTA-like MYB gene NOECK (NOK). Loss of function mutations show an increased number of branchpoints in leaf trichomes suggesting a role in negative regulation of trichome branching.
CHAGGene01109	AT3G01140.1	ATMYB106, MYB DOMAIN PROTEIN 106, MYB106, NOECK, NOK	Encodes a MIXTA-like MYB gene NOECK (NOK). Loss of function mutations show an increased number of branchpoints in leaf trichomes suggesting a role in negative regulation of trichome branching.
CHAGGene01110	AT3G01140.1	ATMYB106, MYB DOMAIN PROTEIN 106, MYB106, NOECK, NOK	Encodes a MIXTA-like MYB gene NOECK (NOK). Loss of function mutations show an increased number of branchpoints in leaf trichomes suggesting a role in negative regulation of trichome branching.
CHAGGene01111	AT3G01140.1	ATMYB106, MYB DOMAIN PROTEIN 106, MYB106, NOECK, NOK	Encodes a MIXTA-like MYB gene NOECK (NOK). Loss of function mutations show an increased number of branchpoints in leaf trichomes suggesting a role in negative regulation of trichome branching.
CHAGGene01112	AT3G01140.1	ATMYB106, MYB DOMAIN PROTEIN 106, MYB106, NOECK, NOK	Encodes a MIXTA-like MYB gene NOECK (NOK). Loss of function mutations show an increased number of branchpoints in leaf trichomes suggesting a role in negative regulation of trichome branching.
CHAGGene01542	AT4G36180.1	MUL, MUSTACHES-LIKE	LRR-RLK which regulates lateral root development.
CHAGGene01659	AT3G50760.1	GALACTURONOSYLTRANSFERASE-LIKE 2, GATL2	Encodes a protein with putative galacturonosyltransferase activity. The mRNA is cell-to-cell mobile.
CHAGGene01781	AT4G37330.1	CYP81D4, CYTOCHROME P450, FAMILY 81, SUBFAMILY D, POLYPEPTIDE 4	member of CYP81D
CHAGGene01783	AT4G37370.1	CYP81D8, CYTOCHROME P450, FAMILY 81, SUBFAMILY D, POLYPEPTIDE 8	member of CYP81D
CHAGGene03133	AT2G13680.1	ARABIDOPSIS THALIANA GLUCAN SYNTHASE-LIKE 2, ATGSL02, CALLOSE SYNTHASE 5, CALS5, GLS2, GLUCAN SYNTHASE-LIKE 2	Responsible for the synthesis of callose deposited at the primary cell wall of meiocytes, tetrads and microspores. Required for exine formation during microgametogenesis and for pollen viability. Highest expression in meiocytes, tetrads, microspores and mature pollen.
CHAGGene03135	AT2G13680.1	ARABIDOPSIS THALIANA GLUCAN SYNTHASE-LIKE 2, ATGSL02, CALLOSE SYNTHASE 5, CALS5, GLS2, GLUCAN SYNTHASE-LIKE 2	Responsible for the synthesis of callose deposited at the primary cell wall of meiocytes, tetrads and microspores. Required for exine formation during microgametogenesis and for pollen viability. Highest expression in meiocytes, tetrads, microspores and mature pollen.
CHAGGene03137	AT2G13680.1	ARABIDOPSIS THALIANA GLUCAN SYNTHASE-LIKE 2, ATGSL02, CALLOSE SYNTHASE 5, CALS5, GLS2, GLUCAN SYNTHASE-LIKE 2	Responsible for the synthesis of callose deposited at the primary cell wall of meiocytes, tetrads and microspores. Required for exine formation during microgametogenesis and for pollen viability. Highest expression in meiocytes, tetrads, microspores and mature pollen.
CHAGGene03370	AT2G34930.1	/	disease resistance family protein / LRR family protein;(source:Araport11)
CHAGGene03371	AT2G34930.1	/	disease resistance family protein / LRR family protein;(source:Araport11)
CHAGGene03372	AT2G34930.1	/	disease resistance family protein / LRR family protein;(source:Araport11)
CHAGGene03451	AT1G29380.1	/	Carbohydrate-binding X8 domain superfamily protein;(source:Araport11)
CHAGGene03584	AT4G13600.1	/	Carbohydrate-binding X8 domain superfamily protein;(source:Araport11)
CHAGGene03585	AT4G13600.1	/	Carbohydrate-binding X8 domain superfamily protein;(source:Araport11)
CHAGGene03586	AT4G13600.1	/	Carbohydrate-binding X8 domain superfamily protein;(source:Araport11)
CHAGGene03587	AT4G13600.1	/	Carbohydrate-binding X8 domain superfamily protein;(source:Araport11)
CHAGGene03588	AT4G13600.1	/	Carbohydrate-binding X8 domain superfamily protein;(source:Araport11)
CHAGGene03626	AT4G15550.1	IAGLU, INDOLE-3-ACETATE BETA-D-GLUCOSYLTRANSFERASE	UDP-glucose:indole-3-acetate beta-D-glucosyltransferase
CHAGGene03627	AT4G15550.1	IAGLU, INDOLE-3-ACETATE BETA-D-GLUCOSYLTRANSFERASE	UDP-glucose:indole-3-acetate beta-D-glucosyltransferase
CHAGGene03838	AT4G37370.1	CYP81D8, CYTOCHROME P450, FAMILY 81, SUBFAMILY D, POLYPEPTIDE 8	member of CYP81D
CHAGGene03839	AT4G37370.1	CYP81D8, CYTOCHROME P450, FAMILY 81, SUBFAMILY D, POLYPEPTIDE 8	member of CYP81D
CHAGGene03840	AT4G37370.1	CYP81D8, CYTOCHROME P450, FAMILY 81, SUBFAMILY D, POLYPEPTIDE 8	member of CYP81D
CHAGGene03948	AT3G47570.1	/	Leucine-rich repeat protein kinase family protein;(source:Araport11)
CHAGGene03949	AT5G46330.1	FLAGELLIN-SENSITIVE 2, FLS2, MPL12.8	Encodes a leucine-rich repeat serine/threonine protein kinase that is expressed ubiquitously. FLS2 is involved in MAP kinase signalling relay involved in innate immunity. Essential in the perception of flagellin, a potent elicitor of the defense response. FLS2 is directed for degradation by the bacterial ubiquitin ligase AvrPtoB. The mRNA is cell-to-cell mobile.
CHAGGene03950	AT5G46330.1	FLAGELLIN-SENSITIVE 2, FLS2, MPL12.8	Encodes a leucine-rich repeat serine/threonine protein kinase that is expressed ubiquitously. FLS2 is involved in MAP kinase signalling relay involved in innate immunity. Essential in the perception of flagellin, a potent elicitor of the defense response. FLS2 is directed for degradation by the bacterial ubiquitin ligase AvrPtoB. The mRNA is cell-to-cell mobile.
CHAGGene04001	AT5G13170.1	ATSWEET15, SAG29, SENESCENCE-ASSOCIATED GENE 29, SWEET15	Encodes a member of the SWEET sucrose efflux transporter family proteins.
CHAGGene04791	AT5G15310.1	ATMIXTA, ATMYB16, MYB DOMAIN PROTEIN 16, MYB16	Member of the R2R3 factor gene family; MIXTA-like transcription factor that controls trichome maturation and cuticle formation.
CHAGGene04797	AT5G15310.1	ATMIXTA, ATMYB16, MYB DOMAIN PROTEIN 16, MYB16	Member of the R2R3 factor gene family; MIXTA-like transcription factor that controls trichome maturation and cuticle formation.
CHAGGene04866	AT4G20140.1	GASSHO1, GSO1, SCHENGEN 3, SGN3	Encodes GASSHO1 (GSO1), a putative leucine-rich repeat transmembrane-type receptor kinase. GSO1 and a homolog GSO2 (At5g44700) are required for the formation of a normal epidermal surface during embryogenesis. Necessary for localizing CASPARIAN STRIP DOMAIN PROTEINS (CASPs) - major players of endodermal differentiation - into an uninterrupted, ring-like domain.
CHAGGene04913	AT5G23400.1	/	Leucine-rich repeat (LRR) family protein;(source:Araport11)
CHAGGene05492	AT4G36180.1	MUL, MUSTACHES-LIKE	LRR-RLK which regulates lateral root development.
CHAGGene05503	AT5G46330.1	FLAGELLIN-SENSITIVE 2, FLS2, MPL12.8	Encodes a leucine-rich repeat serine/threonine protein kinase that is expressed ubiquitously. FLS2 is involved in MAP kinase signalling relay involved in innate immunity. Essential in the perception of flagellin, a potent elicitor of the defense response. FLS2 is directed for degradation by the bacterial ubiquitin ligase AvrPtoB. The mRNA is cell-to-cell mobile.
CHAGGene05597	AT3G50760.1	GALACTURONOSYLTRANSFERASE-LIKE 2, GATL2	Encodes a protein with putative galacturonosyltransferase activity. The mRNA is cell-to-cell mobile.
CHAGGene06175	AT5G56040.2	RGF1 INSENSITIVE 4, RGI4, SKM2, STERILITY-REGULATING KINASE MEMBER 2	Leucine-rich receptor-like protein kinase family protein;(source:Araport11)
CHAGGene06896	AT3G06260.1	GALACTINOL SYNTHASE 9, GALACTURONOSYLTRANSFERASE-LIKE 4, GATL4, GOLS9	Encodes a protein with putative galacturonosyltransferase activity.
CHAGGene07484	AT2G24130.1	/	Leucine-rich receptor-like protein kinase family protein;(source:Araport11)
CHAGGene07658	AT5G13170.1	ATSWEET15, SAG29, SENESCENCE-ASSOCIATED GENE 29, SWEET15	Encodes a member of the SWEET sucrose efflux transporter family proteins.
CHAGGene07831	AT3G50760.1	GALACTURONOSYLTRANSFERASE-LIKE 2, GATL2	Encodes a protein with putative galacturonosyltransferase activity. The mRNA is cell-to-cell mobile.
CHAGGene08143	AT3G47570.1	/	Leucine-rich repeat protein kinase family protein;(source:Araport11)
CHAGGene08144	AT4G20140.1	GASSHO1, GSO1, SCHENGEN 3, SGN3	Encodes GASSHO1 (GSO1), a putative leucine-rich repeat transmembrane-type receptor kinase. GSO1 and a homolog GSO2 (At5g44700) are required for the formation of a normal epidermal surface during embryogenesis. Necessary for localizing CASPARIAN STRIP DOMAIN PROTEINS (CASPs) - major players of endodermal differentiation - into an uninterrupted, ring-like domain.
CHAGGene08146	AT3G47570.1	/	Leucine-rich repeat protein kinase family protein;(source:Araport11)
CHAGGene08147	AT5G44700.1	EDA23, EMBRYO SAC DEVELOPMENT ARREST 23, GASSHO 2, GSO2	Encodes GASSHO2 (GSO2), a putative leucine-rich repeat transmembrane-type receptor kinase. GSO2 and a homolog GSO1 (At4g20140) are required for the formation of a normal epidermal surface during embryogenesis.
CHAGGene08149	AT3G47570.1	/	Leucine-rich repeat protein kinase family protein;(source:Araport11)
CHAGGene08150	AT3G47570.1	/	Leucine-rich repeat protein kinase family protein;(source:Araport11)
CHAGGene08152	AT4G20140.1	GASSHO1, GSO1, SCHENGEN 3, SGN3	Encodes GASSHO1 (GSO1), a putative leucine-rich repeat transmembrane-type receptor kinase. GSO1 and a homolog GSO2 (At5g44700) are required for the formation of a normal epidermal surface during embryogenesis. Necessary for localizing CASPARIAN STRIP DOMAIN PROTEINS (CASPs) - major players of endodermal differentiation - into an uninterrupted, ring-like domain.
CHAGGene08154	AT5G20480.1	EF-TU RECEPTOR, EFR	Encodes a predicted leucine-rich repeat receptor kinase (LRR-RLK). Functions as the receptor for bacterial PAMP (pathogen associated molecular patterns) EF-Tu.
CHAGGene08198	AT2G34930.1	/	disease resistance family protein / LRR family protein;(source:Araport11)
CHAGGene08555	AT3G47570.1	/	Leucine-rich repeat protein kinase family protein;(source:Araport11)
CHAGGene08961	AT4G37340.1	CYP81D3, CYTOCHROME P450, FAMILY 81, SUBFAMILY D, POLYPEPTIDE 3	member of CYP81D
CHAGGene08964	AT4G37370.1	CYP81D8, CYTOCHROME P450, FAMILY 81, SUBFAMILY D, POLYPEPTIDE 8	member of CYP81D
CHAGGene08967	AT4G37340.1	CYP81D3, CYTOCHROME P450, FAMILY 81, SUBFAMILY D, POLYPEPTIDE 3	member of CYP81D
CHAGGene08968	AT4G37340.1	CYP81D3, CYTOCHROME P450, FAMILY 81, SUBFAMILY D, POLYPEPTIDE 3	member of CYP81D
CHAGGene09336	AT2G30933.1	/	Carbohydrate-binding X8 domain superfamily protein;(source:Araport11)
CHAGGene09443	AT2G24130.1	/	Leucine-rich receptor-like protein kinase family protein;(source:Araport11)
CHAGGene09509	AT5G01950.1	/	Leucine-rich repeat protein kinase family protein;(source:Araport11)
CHAGGene09539	AT4G39950.1	CYP79B2, CYTOCHROME P450, FAMILY 79, SUBFAMILY B, POLYPEPTIDE 2	Belongs to cytochrome P450 and is involved in tryptophan metabolism. Converts Trp to indo-3-acetaldoxime (IAOx), a precursor to IAA and indole glucosinolates. The mRNA is cell-to-cell mobile.
CHAGGene09540	AT4G39950.1	CYP79B2, CYTOCHROME P450, FAMILY 79, SUBFAMILY B, POLYPEPTIDE 2	Belongs to cytochrome P450 and is involved in tryptophan metabolism. Converts Trp to indo-3-acetaldoxime (IAOx), a precursor to IAA and indole glucosinolates. The mRNA is cell-to-cell mobile.
CHAGGene09541	AT4G39950.1	CYP79B2, CYTOCHROME P450, FAMILY 79, SUBFAMILY B, POLYPEPTIDE 2	Belongs to cytochrome P450 and is involved in tryptophan metabolism. Converts Trp to indo-3-acetaldoxime (IAOx), a precursor to IAA and indole glucosinolates. The mRNA is cell-to-cell mobile.
CHAGGene09544	AT2G22330.1	CYP79B3, CYTOCHROME P450, FAMILY 79, SUBFAMILY B, POLYPEPTIDE 3	Encodes a cytochrome P450. Involved in tryptophan metabolism. Converts Trp to indole-3-acetaldoxime (IAOx), a precursor to IAA and indole glucosinolates. The mRNA is cell-to-cell mobile.
CHAGGene09545	AT4G39950.1	CYP79B2, CYTOCHROME P450, FAMILY 79, SUBFAMILY B, POLYPEPTIDE 2	Belongs to cytochrome P450 and is involved in tryptophan metabolism. Converts Trp to indo-3-acetaldoxime (IAOx), a precursor to IAA and indole glucosinolates. The mRNA is cell-to-cell mobile.
CHAGGene09550	AT2G22330.1	CYP79B3, CYTOCHROME P450, FAMILY 79, SUBFAMILY B, POLYPEPTIDE 3	Encodes a cytochrome P450. Involved in tryptophan metabolism. Converts Trp to indole-3-acetaldoxime (IAOx), a precursor to IAA and indole glucosinolates. The mRNA is cell-to-cell mobile.
CHAGGene09551	AT4G39950.1	CYP79B2, CYTOCHROME P450, FAMILY 79, SUBFAMILY B, POLYPEPTIDE 2	Belongs to cytochrome P450 and is involved in tryptophan metabolism. Converts Trp to indo-3-acetaldoxime (IAOx), a precursor to IAA and indole glucosinolates. The mRNA is cell-to-cell mobile.
CHAGGene10260	AT2G30933.1	/	Carbohydrate-binding X8 domain superfamily protein;(source:Araport11)
CHAGGene10509	AT1G17750.1	ATPEPR2, PEP1 RECEPTOR 2, PEPR2	Encodes PEPR2, a plasma membrane leucine-rich repeat receptor kinase functioning as a receptor for the Pep1 and Pep2 peptides. Pep1 and Pep2 are amino acids that induce the transcription of defense-related genes.
CHAGGene10643	AT4G39950.1	CYP79B2, CYTOCHROME P450, FAMILY 79, SUBFAMILY B, POLYPEPTIDE 2	Belongs to cytochrome P450 and is involved in tryptophan metabolism. Converts Trp to indo-3-acetaldoxime (IAOx), a precursor to IAA and indole glucosinolates. The mRNA is cell-to-cell mobile.
CHAGGene11285	AT4G08850.1	MDIS1-INTERACTING RECEPTOR LIKE KINASE2, MIK2	MIK1 encodes a receptor kinase that forms a complex with MDIS1/MIK2 and binds LURE1, the female pollen guidance chemi-attractant. MIK1 phosphorylates MDIS1 and is autophosphorylated.
CHAGGene11286	AT4G08850.1	MDIS1-INTERACTING RECEPTOR LIKE KINASE2, MIK2	MIK1 encodes a receptor kinase that forms a complex with MDIS1/MIK2 and binds LURE1, the female pollen guidance chemi-attractant. MIK1 phosphorylates MDIS1 and is autophosphorylated.
CHAGGene11290	AT4G08850.1	MDIS1-INTERACTING RECEPTOR LIKE KINASE2, MIK2	MIK1 encodes a receptor kinase that forms a complex with MDIS1/MIK2 and binds LURE1, the female pollen guidance chemi-attractant. MIK1 phosphorylates MDIS1 and is autophosphorylated.
CHAGGene12296	AT4G03390.1	SRF3, STRUBBELIG-RECEPTOR FAMILY 3	STRUBBELIG-receptor family 3;(source:Araport11)
CHAGGene12980	AT5G53890.1	ATPSKR2, PHYTOSYLFOKINE-ALPHA RECEPTOR 2, PSKR2	Encodes a leucine-rich repeat receptor kinase (LRR-RK) involved in the perception of phytosulfokine (PSK), which is a 5-aa tyrosine-sulfated peptide that primarily promotes cellular proliferation.
CHAGGene13168	AT1G56130.1	/	Leucine-rich repeat transmembrane protein kinase;(source:Araport11)
CHAGGene13404	AT1G05680.1	UGT74E2, URIDINE DIPHOSPHATE GLYCOSYLTRANSFERASE 74E2	Encodes a UDP-glucosyltransferase, UGT74E2, that acts on IBA (indole-3-butyric acid) and affects auxin homeostasis. The transcript and protein levels of this enzyme are strongly induced by H2O2 and may allow integration of ROS (reactive oxygen species) and auxin signaling. This enzyme can also transfer glycosyl groups to several compounds related to the explosive TNT when this synthetic compound …
CHAGGene13466	AT5G05260.1	CYP79A2, CYTOCHROME P450 79A2	Encodes cytochrome P450 CYP79A2.
CHAGGene13818	AT1G66340.1	ATETR1, EIN1, ETHYLENE INSENSITIVE 1, ETHYLENE RESPONSE, ETHYLENE RESPONSE 1, ETR, ETR1, RDO3, REDUCED DORMANCY 3	Similar to prokaryote sensory transduction proteins. Contains a histidine kinase and a response regulator domain. Homodimer. Membrane component. Binds ethylene. Mutations affect ethylene binding and metabolism of other plant hormones such as auxin, cytokinins, ABA and gibberellic acid. Ethylene receptor. Has histidine kinase activity. Is regulated by RTE1. Mutations in ETR1 block ethylene stimula…
CHAGGene13820	AT1G66340.1	ATETR1, EIN1, ETHYLENE INSENSITIVE 1, ETHYLENE RESPONSE, ETHYLENE RESPONSE 1, ETR, ETR1, RDO3, REDUCED DORMANCY 3	Similar to prokaryote sensory transduction proteins. Contains a histidine kinase and a response regulator domain. Homodimer. Membrane component. Binds ethylene. Mutations affect ethylene binding and metabolism of other plant hormones such as auxin, cytokinins, ABA and gibberellic acid. Ethylene receptor. Has histidine kinase activity. Is regulated by RTE1. Mutations in ETR1 block ethylene stimula…
CHAGGene14126	AT3G47570.1	/	Leucine-rich repeat protein kinase family protein;(source:Araport11)
CHAGGene14469	AT3G47570.1	/	Leucine-rich repeat protein kinase family protein;(source:Araport11)
CHAGGene14472	AT3G47570.1	/	Leucine-rich repeat protein kinase family protein;(source:Araport11)
CHAGGene14473	AT3G47570.1	/	Leucine-rich repeat protein kinase family protein;(source:Araport11)
CHAGGene14504	AT3G47570.1	/	Leucine-rich repeat protein kinase family protein;(source:Araport11)
CHAGGene14968	AT4G31500.1	ALTERED TRYPTOPHAN REGULATION 4, ATR4, CYP83B1, CYTOCHROME P450, FAMILY 83, SUBFAMILY B, POLYPEPTIDE 1, RED ELONGATED 1, RED1, RNT1, RUNT 1, SUPERROOT 2, SUR2	Encodes an oxime-metabolizing enzyme in the biosynthetic pathway of glucosinolates. Is required for phytochrome signal transduction in red light. Mutation confers auxin overproduction.
CHAGGene14970	AT4G31500.1	ALTERED TRYPTOPHAN REGULATION 4, ATR4, CYP83B1, CYTOCHROME P450, FAMILY 83, SUBFAMILY B, POLYPEPTIDE 1, RED ELONGATED 1, RED1, RNT1, RUNT 1, SUPERROOT 2, SUR2	Encodes an oxime-metabolizing enzyme in the biosynthetic pathway of glucosinolates. Is required for phytochrome signal transduction in red light. Mutation confers auxin overproduction.
CHAGGene14973	AT4G31500.1	ALTERED TRYPTOPHAN REGULATION 4, ATR4, CYP83B1, CYTOCHROME P450, FAMILY 83, SUBFAMILY B, POLYPEPTIDE 1, RED ELONGATED 1, RED1, RNT1, RUNT 1, SUPERROOT 2, SUR2	Encodes an oxime-metabolizing enzyme in the biosynthetic pathway of glucosinolates. Is required for phytochrome signal transduction in red light. Mutation confers auxin overproduction.
CHAGGene14976	AT4G31500.1	ALTERED TRYPTOPHAN REGULATION 4, ATR4, CYP83B1, CYTOCHROME P450, FAMILY 83, SUBFAMILY B, POLYPEPTIDE 1, RED ELONGATED 1, RED1, RNT1, RUNT 1, SUPERROOT 2, SUR2	Encodes an oxime-metabolizing enzyme in the biosynthetic pathway of glucosinolates. Is required for phytochrome signal transduction in red light. Mutation confers auxin overproduction.
CHAGGene14980	AT4G31500.1	ALTERED TRYPTOPHAN REGULATION 4, ATR4, CYP83B1, CYTOCHROME P450, FAMILY 83, SUBFAMILY B, POLYPEPTIDE 1, RED ELONGATED 1, RED1, RNT1, RUNT 1, SUPERROOT 2, SUR2	Encodes an oxime-metabolizing enzyme in the biosynthetic pathway of glucosinolates. Is required for phytochrome signal transduction in red light. Mutation confers auxin overproduction.
CHAGGene14981	AT4G31500.1	ALTERED TRYPTOPHAN REGULATION 4, ATR4, CYP83B1, CYTOCHROME P450, FAMILY 83, SUBFAMILY B, POLYPEPTIDE 1, RED ELONGATED 1, RED1, RNT1, RUNT 1, SUPERROOT 2, SUR2	Encodes an oxime-metabolizing enzyme in the biosynthetic pathway of glucosinolates. Is required for phytochrome signal transduction in red light. Mutation confers auxin overproduction.
CHAGGene15892	AT1G15520.1	ABCG40, ARABIDOPSIS THALIANA ATP-BINDING CASSETTE G40, ATABCG40, ATP-BINDING CASSETTE G40, ATPDR12, PDR12, PLEIOTROPIC DRUG RESISTANCE 12	ABC transporter family involved in ABA transport and resistance to lead. Localizes to plasma membrane. Upregulated by lead. Expressed in leaves, flowers, stomata and roots.
CHAGGene15894	AT1G15520.1	ABCG40, ARABIDOPSIS THALIANA ATP-BINDING CASSETTE G40, ATABCG40, ATP-BINDING CASSETTE G40, ATPDR12, PDR12, PLEIOTROPIC DRUG RESISTANCE 12	ABC transporter family involved in ABA transport and resistance to lead. Localizes to plasma membrane. Upregulated by lead. Expressed in leaves, flowers, stomata and roots.
CHAGGene15950	AT1G74170.1	ATRLP13, RECEPTOR LIKE PROTEIN 13, RLP13	receptor like protein 13;(source:Araport11)
CHAGGene16034	AT2G24130.1	/	Leucine-rich receptor-like protein kinase family protein;(source:Araport11)
CHAGGene16189	AT5G25930.1	/	kinase family with leucine-rich repeat domain-containing protein;(source:Araport11)
CHAGGene16412	AT1G22640.1	ARABIDOPSIS THALIANA MYB DOMAIN PROTEIN 3, ATMYB3, MYB DOMAIN PROTEIN 3, MYB3	MYB-type transcription factor (MYB3) that represses phenylpropanoid biosynthesis gene expression
CHAGGene17066	AT2G25790.1	SKM1, STERILITY-REGULATING KINASE MEMBER 1	Leucine-rich receptor-like protein kinase family protein;(source:Araport11)
CHAGGene17069	AT2G34930.1	/	disease resistance family protein / LRR family protein;(source:Araport11)
CHAGGene17070	AT4G08850.1	MDIS1-INTERACTING RECEPTOR LIKE KINASE2, MIK2	MIK1 encodes a receptor kinase that forms a complex with MDIS1/MIK2 and binds LURE1, the female pollen guidance chemi-attractant. MIK1 phosphorylates MDIS1 and is autophosphorylated.
CHAGGene17073	AT2G34930.1	/	disease resistance family protein / LRR family protein;(source:Araport11)
CHAGGene17078	AT2G25790.1	SKM1, STERILITY-REGULATING KINASE MEMBER 1	Leucine-rich receptor-like protein kinase family protein;(source:Araport11)
CHAGGene17081	AT2G34930.1	/	disease resistance family protein / LRR family protein;(source:Araport11)
CHAGGene17082	AT3G47570.1	/	Leucine-rich repeat protein kinase family protein;(source:Araport11)
CHAGGene17207	AT2G43840.2	UDP-GLYCOSYLTRANSFERASE 74 F1, UGT74F1	UGT74F1 transfers UDP:glucose to salicylic acid (forming a glucoside), benzoic acid, quercetin, and athranilate in vitro. UGT74F1 shows a weak ability to catalyze the formation of the p-aminobenzoate-glucose ester in vitro. But, UGT75B1 appears to be the dominant pABA acylglucosyltransferase in vivo based on assays in leaves, flowers, and siliques. The true biological substrate(s) of UGT74F1 are …
CHAGGene17208	AT2G43840.2	UDP-GLYCOSYLTRANSFERASE 74 F1, UGT74F1	UGT74F1 transfers UDP:glucose to salicylic acid (forming a glucoside), benzoic acid, quercetin, and athranilate in vitro. UGT74F1 shows a weak ability to catalyze the formation of the p-aminobenzoate-glucose ester in vitro. But, UGT75B1 appears to be the dominant pABA acylglucosyltransferase in vivo based on assays in leaves, flowers, and siliques. The true biological substrate(s) of UGT74F1 are …
CHAGGene17210	AT2G43840.2	UDP-GLYCOSYLTRANSFERASE 74 F1, UGT74F1	UGT74F1 transfers UDP:glucose to salicylic acid (forming a glucoside), benzoic acid, quercetin, and athranilate in vitro. UGT74F1 shows a weak ability to catalyze the formation of the p-aminobenzoate-glucose ester in vitro. But, UGT75B1 appears to be the dominant pABA acylglucosyltransferase in vivo based on assays in leaves, flowers, and siliques. The true biological substrate(s) of UGT74F1 are …
CHAGGene17211	AT1G05680.1	UGT74E2, URIDINE DIPHOSPHATE GLYCOSYLTRANSFERASE 74E2	Encodes a UDP-glucosyltransferase, UGT74E2, that acts on IBA (indole-3-butyric acid) and affects auxin homeostasis. The transcript and protein levels of this enzyme are strongly induced by H2O2 and may allow integration of ROS (reactive oxygen species) and auxin signaling. This enzyme can also transfer glycosyl groups to several compounds related to the explosive TNT when this synthetic compound …
CHAGGene17350	AT3G28450.1	BAK1-INTERACTING RECEPTOR-LIKE KINASE 2, BIR2	Negative regulator of pattern-triggered immunity in complex with BIR3 and PLDγ1.
CHAGGene18418	AT5G06860.1	ATPGIP1, PGIP1, POLYGALACTURONASE INHIBITING PROTEIN 1	Encodes a polygalacturonase inhibiting protein involved in defense response. PGIPs inhibit the function of cell wall pectin degrading enzymes such as those produced by fungal pathogens. PGIP1 is induced by fungal infection. Suppressed in the proton sensitive stop1-mutant, but the transcription level was recovered by transformation of STOP2. Knockout mutant showed severe damage in the root tip in …
CHAGGene18420	AT3G12145.1	FLOR1, FLORAL TRANSITION AT THE MERISTEM4, FLR1, FTM4	A novel leucine-rich repeat protein. Interacts directly with MADS domain transcription factor.
CHAGGene20271	AT3G06260.1	GALACTINOL SYNTHASE 9, GALACTURONOSYLTRANSFERASE-LIKE 4, GATL4, GOLS9	Encodes a protein with putative galacturonosyltransferase activity.
CHAGGene20311	AT1G73080.1	ATPEPR1, PEP1 RECEPTOR 1, PEPR1	Encodes a leucine-rich repeat receptor kinase. Functions as a receptor for AtPep1 to amplify innate immunity response to pathogen attacks. The mRNA is cell-to-cell mobile.
CHAGGene20314	AT1G73080.1	ATPEPR1, PEP1 RECEPTOR 1, PEPR1	Encodes a leucine-rich repeat receptor kinase. Functions as a receptor for AtPep1 to amplify innate immunity response to pathogen attacks. The mRNA is cell-to-cell mobile.
CHAGGene20743	AT2G34930.1	/	disease resistance family protein / LRR family protein;(source:Araport11)
CHAGGene20745	AT2G34930.1	/	disease resistance family protein / LRR family protein;(source:Araport11)
CHAGGene20752	AT2G34930.1	/	disease resistance family protein / LRR family protein;(source:Araport11)
CHAGGene20758	AT2G34930.1	/	disease resistance family protein / LRR family protein;(source:Araport11)
CHAGGene21517	AT5G13000.1	ATGSL12, CALLOSE SYNTHASE 3, CALS3, GLUCAN SYNTHASE-LIKE 12, GSL12	encodes a gene similar to callose synthase
CHAGGene21632	AT2G24130.1	/	Leucine-rich receptor-like protein kinase family protein;(source:Araport11)
CHAGGene22382	AT5G10020.1	SIRK1, SUCROSE-INDUCED RECEPTOR KINASE 1	Leucine-rich receptor-like protein kinase family protein;(source:Araport11)
CHAGGene22769	AT5G53890.1	ATPSKR2, PHYTOSYLFOKINE-ALPHA RECEPTOR 2, PSKR2	Encodes a leucine-rich repeat receptor kinase (LRR-RK) involved in the perception of phytosulfokine (PSK), which is a 5-aa tyrosine-sulfated peptide that primarily promotes cellular proliferation.
CHAGGene22899	AT3G14840.2	LIK1, LYSM RLK1-INTERACTING KINASE 1	Encodes LRR-RLK protein that is localized to the plasma membrane and is involved in regulation of plant innate immunity to microbes. LIK1 is phosphorylated by CERK1, a kinase involved in chitin perception. The mRNA is cell-to-cell mobile.
CHAGGene22900	AT3G14840.2	LIK1, LYSM RLK1-INTERACTING KINASE 1	Encodes LRR-RLK protein that is localized to the plasma membrane and is involved in regulation of plant innate immunity to microbes. LIK1 is phosphorylated by CERK1, a kinase involved in chitin perception. The mRNA is cell-to-cell mobile.
CHAGGene22906	AT3G14840.2	LIK1, LYSM RLK1-INTERACTING KINASE 1	Encodes LRR-RLK protein that is localized to the plasma membrane and is involved in regulation of plant innate immunity to microbes. LIK1 is phosphorylated by CERK1, a kinase involved in chitin perception. The mRNA is cell-to-cell mobile.
CHAGGene22910	AT3G14840.2	LIK1, LYSM RLK1-INTERACTING KINASE 1	Encodes LRR-RLK protein that is localized to the plasma membrane and is involved in regulation of plant innate immunity to microbes. LIK1 is phosphorylated by CERK1, a kinase involved in chitin perception. The mRNA is cell-to-cell mobile.
CHAGGene22913	AT3G14840.2	LIK1, LYSM RLK1-INTERACTING KINASE 1	Encodes LRR-RLK protein that is localized to the plasma membrane and is involved in regulation of plant innate immunity to microbes. LIK1 is phosphorylated by CERK1, a kinase involved in chitin perception. The mRNA is cell-to-cell mobile.
CHAGGene22941	AT1G58190.2	ATRLP9, RECEPTOR LIKE PROTEIN 9, RLP9	receptor like protein 9;(source:Araport11)
CHAGGene23104	AT1G74190.1	ATRLP15, RECEPTOR LIKE PROTEIN 15, RLP15	receptor like protein 15;(source:Araport11)
CHAGGene23105	AT1G74190.1	ATRLP15, RECEPTOR LIKE PROTEIN 15, RLP15	receptor like protein 15;(source:Araport11)
CHAGGene23108	AT1G74190.1	ATRLP15, RECEPTOR LIKE PROTEIN 15, RLP15	receptor like protein 15;(source:Araport11)
CHAGGene23109	AT1G74190.1	ATRLP15, RECEPTOR LIKE PROTEIN 15, RLP15	receptor like protein 15;(source:Araport11)
CHAGGene23337	AT2G31960.1	ATGSL03, ATGSL3, GLUCAN SYNTHASE-LIKE 3, GSL03	encodes a protein similar to callose synthase
CHAGGene23420	AT1G66340.1	ATETR1, EIN1, ETHYLENE INSENSITIVE 1, ETHYLENE RESPONSE, ETHYLENE RESPONSE 1, ETR, ETR1, RDO3, REDUCED DORMANCY 3	Similar to prokaryote sensory transduction proteins. Contains a histidine kinase and a response regulator domain. Homodimer. Membrane component. Binds ethylene. Mutations affect ethylene binding and metabolism of other plant hormones such as auxin, cytokinins, ABA and gibberellic acid. Ethylene receptor. Has histidine kinase activity. Is regulated by RTE1. Mutations in ETR1 block ethylene stimula…
CHAGGene23974	AT5G13170.1	ATSWEET15, SAG29, SENESCENCE-ASSOCIATED GENE 29, SWEET15	Encodes a member of the SWEET sucrose efflux transporter family proteins.
CHAGGene23975	AT5G13170.1	ATSWEET15, SAG29, SENESCENCE-ASSOCIATED GENE 29, SWEET15	Encodes a member of the SWEET sucrose efflux transporter family proteins.
CHAGGene23984	AT5G13000.1	ATGSL12, CALLOSE SYNTHASE 3, CALS3, GLUCAN SYNTHASE-LIKE 12, GSL12	encodes a gene similar to callose synthase
CHAGGene24079	AT5G13000.1	ATGSL12, CALLOSE SYNTHASE 3, CALS3, GLUCAN SYNTHASE-LIKE 12, GSL12	encodes a gene similar to callose synthase
CHAGGene24081	AT5G13000.1	ATGSL12, CALLOSE SYNTHASE 3, CALS3, GLUCAN SYNTHASE-LIKE 12, GSL12	encodes a gene similar to callose synthase
CHAGGene24084	AT5G13000.1	ATGSL12, CALLOSE SYNTHASE 3, CALS3, GLUCAN SYNTHASE-LIKE 12, GSL12	encodes a gene similar to callose synthase
CHAGGene24803	AT1G05675.1	/	UDP-Glycosyltransferase superfamily protein;(source:Araport11)
CHAGGene24804	AT1G05675.1	/	UDP-Glycosyltransferase superfamily protein;(source:Araport11)
CHAGGene24805	AT2G43820.1	ARABIDOPSIS THALIANA SALICYLIC ACID GLUCOSYLTRANSFERASE 1, ATSAGT1, GT, SAGT1, SALICYLIC ACID GLUCOSYLTRANSFERASE 1, SGT1, UDP-GLUCOSE:SALICYLIC ACID GLUCOSYLTRANSFERASE 1, UDP-GLUCOSYLTRANSFERASE 74F2, UGT74F2	Encodes a nicotinate-O-glycosyltransferase. Induced by Salicylic acid, virus, fungus and bacteria. Also involved in the tryptophan synthesis pathway. Independent of NPR1 for their induction by salicylic acid. UGT74F1 transfers UDP:glucose to salicylic acid (forming a glucoside (SAG) and a glucose ester (SGE)), benzoic acid, and anthranilate in vitro. UGT74F2 shows a weak ability to catalyze the f…
CHAGGene24806	AT2G43840.2	UDP-GLYCOSYLTRANSFERASE 74 F1, UGT74F1	UGT74F1 transfers UDP:glucose to salicylic acid (forming a glucoside), benzoic acid, quercetin, and athranilate in vitro. UGT74F1 shows a weak ability to catalyze the formation of the p-aminobenzoate-glucose ester in vitro. But, UGT75B1 appears to be the dominant pABA acylglucosyltransferase in vivo based on assays in leaves, flowers, and siliques. The true biological substrate(s) of UGT74F1 are …
CHAGGene24807	AT1G05675.1	/	UDP-Glycosyltransferase superfamily protein;(source:Araport11)
CHAGGene24809	AT2G43820.1	ARABIDOPSIS THALIANA SALICYLIC ACID GLUCOSYLTRANSFERASE 1, ATSAGT1, GT, SAGT1, SALICYLIC ACID GLUCOSYLTRANSFERASE 1, SGT1, UDP-GLUCOSE:SALICYLIC ACID GLUCOSYLTRANSFERASE 1, UDP-GLUCOSYLTRANSFERASE 74F2, UGT74F2	Encodes a nicotinate-O-glycosyltransferase. Induced by Salicylic acid, virus, fungus and bacteria. Also involved in the tryptophan synthesis pathway. Independent of NPR1 for their induction by salicylic acid. UGT74F1 transfers UDP:glucose to salicylic acid (forming a glucoside (SAG) and a glucose ester (SGE)), benzoic acid, and anthranilate in vitro. UGT74F2 shows a weak ability to catalyze the f…
CHAGGene24810	AT1G05680.1	UGT74E2, URIDINE DIPHOSPHATE GLYCOSYLTRANSFERASE 74E2	Encodes a UDP-glucosyltransferase, UGT74E2, that acts on IBA (indole-3-butyric acid) and affects auxin homeostasis. The transcript and protein levels of this enzyme are strongly induced by H2O2 and may allow integration of ROS (reactive oxygen species) and auxin signaling. This enzyme can also transfer glycosyl groups to several compounds related to the explosive TNT when this synthetic compound …
CHAGGene25224	AT4G31500.1	ALTERED TRYPTOPHAN REGULATION 4, ATR4, CYP83B1, CYTOCHROME P450, FAMILY 83, SUBFAMILY B, POLYPEPTIDE 1, RED ELONGATED 1, RED1, RNT1, RUNT 1, SUPERROOT 2, SUR2	Encodes an oxime-metabolizing enzyme in the biosynthetic pathway of glucosinolates. Is required for phytochrome signal transduction in red light. Mutation confers auxin overproduction.
CHAGGene25226	AT4G31500.1	ALTERED TRYPTOPHAN REGULATION 4, ATR4, CYP83B1, CYTOCHROME P450, FAMILY 83, SUBFAMILY B, POLYPEPTIDE 1, RED ELONGATED 1, RED1, RNT1, RUNT 1, SUPERROOT 2, SUR2	Encodes an oxime-metabolizing enzyme in the biosynthetic pathway of glucosinolates. Is required for phytochrome signal transduction in red light. Mutation confers auxin overproduction.
CHAGGene25227	AT4G31500.1	ALTERED TRYPTOPHAN REGULATION 4, ATR4, CYP83B1, CYTOCHROME P450, FAMILY 83, SUBFAMILY B, POLYPEPTIDE 1, RED ELONGATED 1, RED1, RNT1, RUNT 1, SUPERROOT 2, SUR2	Encodes an oxime-metabolizing enzyme in the biosynthetic pathway of glucosinolates. Is required for phytochrome signal transduction in red light. Mutation confers auxin overproduction.
CHAGGene25230	AT4G31500.1	ALTERED TRYPTOPHAN REGULATION 4, ATR4, CYP83B1, CYTOCHROME P450, FAMILY 83, SUBFAMILY B, POLYPEPTIDE 1, RED ELONGATED 1, RED1, RNT1, RUNT 1, SUPERROOT 2, SUR2	Encodes an oxime-metabolizing enzyme in the biosynthetic pathway of glucosinolates. Is required for phytochrome signal transduction in red light. Mutation confers auxin overproduction.
CHAGGene25672	AT1G74170.1	ATRLP13, RECEPTOR LIKE PROTEIN 13, RLP13	receptor like protein 13;(source:Araport11)
CHAGGene25702	AT1G74170.1	ATRLP13, RECEPTOR LIKE PROTEIN 13, RLP13	receptor like protein 13;(source:Araport11)
CHAGGene26185	AT1G29380.1	/	Carbohydrate-binding X8 domain superfamily protein;(source:Araport11)
CHAGGene26295	AT2G02220.1	ATPSKR1, PHYTOSULFOKIN RECEPTOR 1, PSKR1	Encodes a protein interacting with phytosulfokine, a five amino acid sulfated peptide (YIYTQ). Contains dual guanylate cyclase and kinase catalytic activities that operate in vivo.
CHAGGene26297	AT2G02220.1	ATPSKR1, PHYTOSULFOKIN RECEPTOR 1, PSKR1	Encodes a protein interacting with phytosulfokine, a five amino acid sulfated peptide (YIYTQ). Contains dual guanylate cyclase and kinase catalytic activities that operate in vivo.
CHAGGene26298	AT2G02220.1	ATPSKR1, PHYTOSULFOKIN RECEPTOR 1, PSKR1	Encodes a protein interacting with phytosulfokine, a five amino acid sulfated peptide (YIYTQ). Contains dual guanylate cyclase and kinase catalytic activities that operate in vivo.
CHAGGene26667	AT5G06860.1	ATPGIP1, PGIP1, POLYGALACTURONASE INHIBITING PROTEIN 1	Encodes a polygalacturonase inhibiting protein involved in defense response. PGIPs inhibit the function of cell wall pectin degrading enzymes such as those produced by fungal pathogens. PGIP1 is induced by fungal infection. Suppressed in the proton sensitive stop1-mutant, but the transcription level was recovered by transformation of STOP2. Knockout mutant showed severe damage in the root tip in …
CHAGGene26668	AT5G06860.1	ATPGIP1, PGIP1, POLYGALACTURONASE INHIBITING PROTEIN 1	Encodes a polygalacturonase inhibiting protein involved in defense response. PGIPs inhibit the function of cell wall pectin degrading enzymes such as those produced by fungal pathogens. PGIP1 is induced by fungal infection. Suppressed in the proton sensitive stop1-mutant, but the transcription level was recovered by transformation of STOP2. Knockout mutant showed severe damage in the root tip in …
CHAGGene26756	AT3G06260.1	GALACTINOL SYNTHASE 9, GALACTURONOSYLTRANSFERASE-LIKE 4, GATL4, GOLS9	Encodes a protein with putative galacturonosyltransferase activity.
CHAGGene28460	AT2G30933.1	/	Carbohydrate-binding X8 domain superfamily protein;(source:Araport11)
CHAGGene29190	AT3G03250.1	ATUGP1, UDP-GLUCOSE PYROPHOSPHORYLASE, UDP-GLUCOSE PYROPHOSPHORYLASE 1, UGP, UGP1	Is thought to encode a cytosolic UDP-glucose pyrophosphorylase with strong similarity to potato UTP--glucose-1-phosphate uridylyltransferase. Downregulated by flooding.
CHAGGene29472	AT1G34670.1	ATMYB93, MYB DOMAIN PROTEIN 93, MYB93	Encodes a member of the R2R3 transcription factor gene family that is a negative regulator of lateral root (LR) development. It has been proposed that this transcription factor is part of a novel negative feedback loop stimulated specifically in the endodermis upon LR initiation to ensure that LRs are formed only in the correct place.
CHAGGene29473	AT1G34670.1	ATMYB93, MYB DOMAIN PROTEIN 93, MYB93	Encodes a member of the R2R3 transcription factor gene family that is a negative regulator of lateral root (LR) development. It has been proposed that this transcription factor is part of a novel negative feedback loop stimulated specifically in the endodermis upon LR initiation to ensure that LRs are formed only in the correct place.
CHAGGene30218	AT1G19300.1	ATGATL1, GALACTURONOSYLTRANSFERASE-LIKE 1, GAOLAOZHUANGREN 1, GATL1, GLZ1, PARVUS	The PARVUS/GLZ1 gene encodes a putative family 8 glycosyl transferase that contributes to xylan biosynthesis. Its gene expression shows good co-variance with the IRX3 gene involved in secondary cell wall synthesis. PARVUS/GLZ1 is predicted to have galacturonosyltransferase activity and may be involved in the formation of the complex oligosaccharide sequence present at the reducing end of xylan. P…
CHAGGene30321	AT5G53190.1	ATSWEET3, SWEET3	Nodulin MtN3 family protein;(source:Araport11)
CHAGGene30826	AT4G39950.1	CYP79B2, CYTOCHROME P450, FAMILY 79, SUBFAMILY B, POLYPEPTIDE 2	Belongs to cytochrome P450 and is involved in tryptophan metabolism. Converts Trp to indo-3-acetaldoxime (IAOx), a precursor to IAA and indole glucosinolates. The mRNA is cell-to-cell mobile.
CHAGGene30827	AT4G39950.1	CYP79B2, CYTOCHROME P450, FAMILY 79, SUBFAMILY B, POLYPEPTIDE 2	Belongs to cytochrome P450 and is involved in tryptophan metabolism. Converts Trp to indo-3-acetaldoxime (IAOx), a precursor to IAA and indole glucosinolates. The mRNA is cell-to-cell mobile.
CHAGGene30829	AT4G39950.1	CYP79B2, CYTOCHROME P450, FAMILY 79, SUBFAMILY B, POLYPEPTIDE 2	Belongs to cytochrome P450 and is involved in tryptophan metabolism. Converts Trp to indo-3-acetaldoxime (IAOx), a precursor to IAA and indole glucosinolates. The mRNA is cell-to-cell mobile.
CHAGGene30830	AT4G39950.1	CYP79B2, CYTOCHROME P450, FAMILY 79, SUBFAMILY B, POLYPEPTIDE 2	Belongs to cytochrome P450 and is involved in tryptophan metabolism. Converts Trp to indo-3-acetaldoxime (IAOx), a precursor to IAA and indole glucosinolates. The mRNA is cell-to-cell mobile.
CHAGGene30831	AT4G39950.1	CYP79B2, CYTOCHROME P450, FAMILY 79, SUBFAMILY B, POLYPEPTIDE 2	Belongs to cytochrome P450 and is involved in tryptophan metabolism. Converts Trp to indo-3-acetaldoxime (IAOx), a precursor to IAA and indole glucosinolates. The mRNA is cell-to-cell mobile.
CHAGGene30832	AT4G39950.1	CYP79B2, CYTOCHROME P450, FAMILY 79, SUBFAMILY B, POLYPEPTIDE 2	Belongs to cytochrome P450 and is involved in tryptophan metabolism. Converts Trp to indo-3-acetaldoxime (IAOx), a precursor to IAA and indole glucosinolates. The mRNA is cell-to-cell mobile.
CHAGGene30833	AT4G39950.1	CYP79B2, CYTOCHROME P450, FAMILY 79, SUBFAMILY B, POLYPEPTIDE 2	Belongs to cytochrome P450 and is involved in tryptophan metabolism. Converts Trp to indo-3-acetaldoxime (IAOx), a precursor to IAA and indole glucosinolates. The mRNA is cell-to-cell mobile.
CHAGGene30834	AT4G39950.1	CYP79B2, CYTOCHROME P450, FAMILY 79, SUBFAMILY B, POLYPEPTIDE 2	Belongs to cytochrome P450 and is involved in tryptophan metabolism. Converts Trp to indo-3-acetaldoxime (IAOx), a precursor to IAA and indole glucosinolates. The mRNA is cell-to-cell mobile.
CHAGGene30836	AT4G39950.1	CYP79B2, CYTOCHROME P450, FAMILY 79, SUBFAMILY B, POLYPEPTIDE 2	Belongs to cytochrome P450 and is involved in tryptophan metabolism. Converts Trp to indo-3-acetaldoxime (IAOx), a precursor to IAA and indole glucosinolates. The mRNA is cell-to-cell mobile.
CHAGGene30837	AT4G39950.1	CYP79B2, CYTOCHROME P450, FAMILY 79, SUBFAMILY B, POLYPEPTIDE 2	Belongs to cytochrome P450 and is involved in tryptophan metabolism. Converts Trp to indo-3-acetaldoxime (IAOx), a precursor to IAA and indole glucosinolates. The mRNA is cell-to-cell mobile.
CHAGGene30838	AT4G39950.1	CYP79B2, CYTOCHROME P450, FAMILY 79, SUBFAMILY B, POLYPEPTIDE 2	Belongs to cytochrome P450 and is involved in tryptophan metabolism. Converts Trp to indo-3-acetaldoxime (IAOx), a precursor to IAA and indole glucosinolates. The mRNA is cell-to-cell mobile.
CHAGGene30839	AT4G39950.1	CYP79B2, CYTOCHROME P450, FAMILY 79, SUBFAMILY B, POLYPEPTIDE 2	Belongs to cytochrome P450 and is involved in tryptophan metabolism. Converts Trp to indo-3-acetaldoxime (IAOx), a precursor to IAA and indole glucosinolates. The mRNA is cell-to-cell mobile.
CHAGGene30840	AT4G39950.1	CYP79B2, CYTOCHROME P450, FAMILY 79, SUBFAMILY B, POLYPEPTIDE 2	Belongs to cytochrome P450 and is involved in tryptophan metabolism. Converts Trp to indo-3-acetaldoxime (IAOx), a precursor to IAA and indole glucosinolates. The mRNA is cell-to-cell mobile.
CHAGGene31575	AT2G13680.1	ARABIDOPSIS THALIANA GLUCAN SYNTHASE-LIKE 2, ATGSL02, CALLOSE SYNTHASE 5, CALS5, GLS2, GLUCAN SYNTHASE-LIKE 2	Responsible for the synthesis of callose deposited at the primary cell wall of meiocytes, tetrads and microspores. Required for exine formation during microgametogenesis and for pollen viability. Highest expression in meiocytes, tetrads, microspores and mature pollen.
CHAGGene32013	AT2G30933.1	/	Carbohydrate-binding X8 domain superfamily protein;(source:Araport11)
CHAGGene32292	AT1G34670.1	ATMYB93, MYB DOMAIN PROTEIN 93, MYB93	Encodes a member of the R2R3 transcription factor gene family that is a negative regulator of lateral root (LR) development. It has been proposed that this transcription factor is part of a novel negative feedback loop stimulated specifically in the endodermis upon LR initiation to ensure that LRs are formed only in the correct place.
CHAGGene32750	AT5G10020.1	SIRK1, SUCROSE-INDUCED RECEPTOR KINASE 1	Leucine-rich receptor-like protein kinase family protein;(source:Araport11)
CHAGGene32809	AT1G19300.1	ATGATL1, GALACTURONOSYLTRANSFERASE-LIKE 1, GAOLAOZHUANGREN 1, GATL1, GLZ1, PARVUS	The PARVUS/GLZ1 gene encodes a putative family 8 glycosyl transferase that contributes to xylan biosynthesis. Its gene expression shows good co-variance with the IRX3 gene involved in secondary cell wall synthesis. PARVUS/GLZ1 is predicted to have galacturonosyltransferase activity and may be involved in the formation of the complex oligosaccharide sequence present at the reducing end of xylan. P…
CHAGGene32893	AT1G75640.1	MUS, MUSTACHES	Encodes a Leucine-Rich Repeat Receptor-Like Kinase MUSTACHES (MUS). Regulates stomatal bilateral symmetry. Mutants have abnormally shaped guard cells, absent or skewed stomatal pores.
CHAGGene33160	AT3G03250.1	ATUGP1, UDP-GLUCOSE PYROPHOSPHORYLASE, UDP-GLUCOSE PYROPHOSPHORYLASE 1, UGP, UGP1	Is thought to encode a cytosolic UDP-glucose pyrophosphorylase with strong similarity to potato UTP--glucose-1-phosphate uridylyltransferase. Downregulated by flooding.
GO:0090059	protoxylem development
CHAGGene00731	AT1G31710.1	COPPER AMINE OXIDASE ALPHA 3, CUAOALPHA3	Copper amine oxidase family protein;(source:Araport11)
CHAGGene00732	AT1G31710.1	COPPER AMINE OXIDASE ALPHA 3, CUAOALPHA3	Copper amine oxidase family protein;(source:Araport11)
CHAGGene02005	AT1G12260.1	ANAC007, EMB2749, EMBRYO DEFECTIVE 2749, NAC 007, NAC007, VASCULAR RELATED NAC-DOMAIN PROTEIN 4, VND4	Encodes a NAC-domain transcription factor that is expressed in developing xylem. Over expression of this protein causes ectopic secondary cell wall growth. Complements some of the cell wall defects seen in SND1/NST1 double mutants.
CHAGGene05192	AT2G42490.1	COPPER AMINE OXIDASE ZETA, CUAO-ZETA	Peroxisome-localized copper amine oxidase involved in lateral root formation.
CHAGGene05193	AT2G42490.1	COPPER AMINE OXIDASE ZETA, CUAO-ZETA	Peroxisome-localized copper amine oxidase involved in lateral root formation.
CHAGGene06189	AT2G42490.1	COPPER AMINE OXIDASE ZETA, CUAO-ZETA	Peroxisome-localized copper amine oxidase involved in lateral root formation.
CHAGGene06369	AT1G12260.1	ANAC007, EMB2749, EMBRYO DEFECTIVE 2749, NAC 007, NAC007, VASCULAR RELATED NAC-DOMAIN PROTEIN 4, VND4	Encodes a NAC-domain transcription factor that is expressed in developing xylem. Over expression of this protein causes ectopic secondary cell wall growth. Complements some of the cell wall defects seen in SND1/NST1 double mutants.
CHAGGene06877	AT1G31690.1	COPPER AMINE OXIDASE ALPHA 2, CUAOALPHA2	Copper amine oxidase family protein;(source:Araport11)
CHAGGene06878	AT1G31690.1	COPPER AMINE OXIDASE ALPHA 2, CUAOALPHA2	Copper amine oxidase family protein;(source:Araport11)
CHAGGene06880	AT1G31690.1	COPPER AMINE OXIDASE ALPHA 2, CUAOALPHA2	Copper amine oxidase family protein;(source:Araport11)
CHAGGene11261	AT1G12260.1	ANAC007, EMB2749, EMBRYO DEFECTIVE 2749, NAC 007, NAC007, VASCULAR RELATED NAC-DOMAIN PROTEIN 4, VND4	Encodes a NAC-domain transcription factor that is expressed in developing xylem. Over expression of this protein causes ectopic secondary cell wall growth. Complements some of the cell wall defects seen in SND1/NST1 double mutants.
CHAGGene12243	AT3G44350.2	ANAC061, NAC DOMAIN CONTAINING PROTEIN 61, NAC061	NAC domain containing protein 61;(source:Araport11)
CHAGGene12739	AT5G13150.1	ATEXO70C1, EXO70C1, EXOCYST SUBUNIT EXO70 FAMILY PROTEIN C1	A member of EXO70 gene family, putative exocyst subunits, conserved in land plants. Arabidopsis thaliana contains 23 putative EXO70 genes, which can be classified into eight clusters on the phylogenetic tree. This particular member is expressed in pollen and, together with EXO70C2, is involved in pollen tube elongation. Found in the cytoplasm and surprisingly, not found in the plasma membrane.
CHAGGene13196	AT3G12910.1	/	NAC (No Apical Meristem) domain transcriptional regulator superfamily protein;(source:Araport11)
CHAGGene15431	AT2G46770.1	ANAC043, ARABIDOPSIS NAC DOMAIN CONTAINING PROTEIN 43, NAC SECONDARY WALL THICKENING PROMOTING FACTOR1, NST1	NAC transcription factor NST1. NST1 and NST2 are redundant in regulating secondary wall thickening in anther walls and siliques. An NST1 promoter fusion was detected in various tissues in which lignified secondary walls develop. Both MYC2 and MYC4 bind to the NST1 promoter and appear to regulate its expression in response to blue light.
CHAGGene16059	AT4G31540.1	ATEXO70G1, EXO70G1, EXOCYST SUBUNIT EXO70 FAMILY PROTEIN G1	A member of EXO70 gene family, putative exocyst subunits, conserved in land plants. Arabidopsis thaliana contains 23 putative EXO70 genes, which can be classified into eight clusters on the phylogenetic tree.
CHAGGene17471	AT3G29400.1	ATEXO70E1, EXO70E1, EXOCYST SUBUNIT EXO70 FAMILY PROTEIN E1	A member of EXO70 gene family, putative exocyst subunits, conserved in land plants. Arabidopsis thaliana contains 23 putative EXO70 genes, which can be classified into eight clusters on the phylogenetic tree.
CHAGGene17699	AT5G58430.1	ATEXO70B1, EXO70B1, EXOCYST SUBUNIT EXO70 FAMILY PROTEIN B1	A member of EXO70 gene family, putative exocyst subunits, conserved in land plants. Arabidopsis thaliana contains 23 putative EXO70 genes, which can be classified into eight clusters on the phylogenetic tree. Targeted by AvrPtoB to manipulate the defense molecule secretion machinery.
CHAGGene18844	AT3G10500.1	AIF, ANAC053, ANTHER INDEHISCENCE FACTOR, NAC DOMAIN CONTAINING PROTEIN 53, NAC WITH TRANSMEMBRANE MOTIF 1-LIKE 4, NAC053, NTL4	Encodes a transcriptional activator that is associated with the plasma membrane in a dormant form and is proteolytically cleaved to create a form that can enter the nucleus. It is thought to promote ROS production by binding directly to the promoters of genes encoding ROS biosynthetic enzymes during drought-induced leaf senescence. The mRNA is cell-to-cell mobile.
CHAGGene19255	AT3G09520.1	ATEXO70H4, EXO70H4, EXOCYST SUBUNIT EXO70 FAMILY PROTEIN H4	A member of EXO70 gene family, putative exocyst subunits, conserved in land plants. Arabidopsis thaliana contains 23 putative EXO70 genes, which can be classified into eight clusters on the phylogenetic tree.
CHAGGene19257	AT3G09520.1	ATEXO70H4, EXO70H4, EXOCYST SUBUNIT EXO70 FAMILY PROTEIN H4	A member of EXO70 gene family, putative exocyst subunits, conserved in land plants. Arabidopsis thaliana contains 23 putative EXO70 genes, which can be classified into eight clusters on the phylogenetic tree.
CHAGGene20917	AT1G31690.1	COPPER AMINE OXIDASE ALPHA 2, CUAOALPHA2	Copper amine oxidase family protein;(source:Araport11)
CHAGGene20918	AT1G31690.1	COPPER AMINE OXIDASE ALPHA 2, CUAOALPHA2	Copper amine oxidase family protein;(source:Araport11)
CHAGGene21174	AT1G31670.1	/	Copper amine oxidase family protein;(source:Araport11)
CHAGGene21176	AT1G31690.1	COPPER AMINE OXIDASE ALPHA 2, CUAOALPHA2	Copper amine oxidase family protein;(source:Araport11)
CHAGGene21571	AT5G13150.1	ATEXO70C1, EXO70C1, EXOCYST SUBUNIT EXO70 FAMILY PROTEIN C1	A member of EXO70 gene family, putative exocyst subunits, conserved in land plants. Arabidopsis thaliana contains 23 putative EXO70 genes, which can be classified into eight clusters on the phylogenetic tree. This particular member is expressed in pollen and, together with EXO70C2, is involved in pollen tube elongation. Found in the cytoplasm and surprisingly, not found in the plasma membrane.
CHAGGene21605	AT4G31540.1	ATEXO70G1, EXO70G1, EXOCYST SUBUNIT EXO70 FAMILY PROTEIN G1	A member of EXO70 gene family, putative exocyst subunits, conserved in land plants. Arabidopsis thaliana contains 23 putative EXO70 genes, which can be classified into eight clusters on the phylogenetic tree.
CHAGGene23321	AT5G62380.1	ANAC101, NAC-DOMAIN PROTEIN 101, NAC101, VASCULAR-RELATED NAC-DOMAIN 6, VND6	Encodes a NAC-domain transcription factor involved in xylem formation. Induces transdifferentiation of various cells into metaxylem vessel elements. Located in the nucleus. Expression induced in the presence of auxin, cytokinin and brassinosteroids.
CHAGGene23484	AT1G12260.1	ANAC007, EMB2749, EMBRYO DEFECTIVE 2749, NAC 007, NAC007, VASCULAR RELATED NAC-DOMAIN PROTEIN 4, VND4	Encodes a NAC-domain transcription factor that is expressed in developing xylem. Over expression of this protein causes ectopic secondary cell wall growth. Complements some of the cell wall defects seen in SND1/NST1 double mutants.
CHAGGene24486	AT3G29400.1	ATEXO70E1, EXO70E1, EXOCYST SUBUNIT EXO70 FAMILY PROTEIN E1	A member of EXO70 gene family, putative exocyst subunits, conserved in land plants. Arabidopsis thaliana contains 23 putative EXO70 genes, which can be classified into eight clusters on the phylogenetic tree.
CHAGGene26182	AT5G53950.1	ANAC098, ARABIDOPSIS NAC DOMAIN CONTAINING PROTEIN 98, ATCUC2, CUC2, CUP-SHAPED COTYLEDON 2	Transcriptional activator of the NAC gene family, with CUC1 redundantly required for embryonic apical meristem formation, cotyledon separation and expression of STM. Proper timing of CUC2 expression is required to maintain the phyllotactic pattern initiated in the meristem. CUC2 expression in leaf sinus region is required for serration and the extent of serration is modulated by mir164A mediated …
CHAGGene27008	AT3G09520.1	ATEXO70H4, EXO70H4, EXOCYST SUBUNIT EXO70 FAMILY PROTEIN H4	A member of EXO70 gene family, putative exocyst subunits, conserved in land plants. Arabidopsis thaliana contains 23 putative EXO70 genes, which can be classified into eight clusters on the phylogenetic tree.
CHAGGene27261	AT5G22380.1	ANAC090, NAC DOMAIN CONTAINING PROTEIN 90, NAC090	NAC domain containing protein 90;(source:Araport11)
CHAGGene28011	AT2G46770.1	ANAC043, ARABIDOPSIS NAC DOMAIN CONTAINING PROTEIN 43, NAC SECONDARY WALL THICKENING PROMOTING FACTOR1, NST1	NAC transcription factor NST1. NST1 and NST2 are redundant in regulating secondary wall thickening in anther walls and siliques. An NST1 promoter fusion was detected in various tissues in which lignified secondary walls develop. Both MYC2 and MYC4 bind to the NST1 promoter and appear to regulate its expression in response to blue light.
CHAGGene29208	AT5G58430.1	ATEXO70B1, EXO70B1, EXOCYST SUBUNIT EXO70 FAMILY PROTEIN B1	A member of EXO70 gene family, putative exocyst subunits, conserved in land plants. Arabidopsis thaliana contains 23 putative EXO70 genes, which can be classified into eight clusters on the phylogenetic tree. Targeted by AvrPtoB to manipulate the defense molecule secretion machinery.
CHAGGene30131	AT2G24430.1	ANAC038, ANAC039, ARABIDOPSIS NAC DOMAIN CONTAINING PROTEIN 39, NAC DOMAIN CONTAINING PROTEIN 38, NAC038	NAC domain containing protein 38;(source:Araport11)
CHAGGene30136	AT1G71930.1	ANAC030, ARABIDOPSIS NAC DOMAIN CONTAINING PROTEIN 30, VASCULAR RELATED NAC-DOMAIN PROTEIN 7, VND7	Encodes a NAC-domain transcription factor with transcriptional activation activity that is involved in xylem formation. Induces transdifferentiation of various cells into protoxylem vessel elements. Located in the nucleus. Expression induced in the presence of auxin, cytokinin and brassinosteroids.
CHAGGene31294	AT2G42490.1	COPPER AMINE OXIDASE ZETA, CUAO-ZETA	Peroxisome-localized copper amine oxidase involved in lateral root formation.
GO:0052325	cell wall pectin biosynthetic process
CHAGGene01659	AT3G50760.1	GALACTURONOSYLTRANSFERASE-LIKE 2, GATL2	Encodes a protein with putative galacturonosyltransferase activity. The mRNA is cell-to-cell mobile.
CHAGGene02979	AT5G41040.1	ALIPHATIC SUBERIN FERULOYL-TRANSFERASE, ASFT, HHT, HYDROXYCINNAMOYL- COA:&OMEGA;-HYDROXYACID O-HYDROXYCINNAMOYLTRANSFERASE, REDUCED LEVELS OF WALL-BOUND PHENOLICS 1, RWP1	Encodes a feruloyl-CoA transferase required for suberin synthesis. Has feruloyl-CoA-dependent feruloyl transferase activity towards substrates with a primary alcohol.
CHAGGene02980	AT5G41040.1	ALIPHATIC SUBERIN FERULOYL-TRANSFERASE, ASFT, HHT, HYDROXYCINNAMOYL- COA:&OMEGA;-HYDROXYACID O-HYDROXYCINNAMOYLTRANSFERASE, REDUCED LEVELS OF WALL-BOUND PHENOLICS 1, RWP1	Encodes a feruloyl-CoA transferase required for suberin synthesis. Has feruloyl-CoA-dependent feruloyl transferase activity towards substrates with a primary alcohol.
CHAGGene02981	AT5G41040.1	ALIPHATIC SUBERIN FERULOYL-TRANSFERASE, ASFT, HHT, HYDROXYCINNAMOYL- COA:&OMEGA;-HYDROXYACID O-HYDROXYCINNAMOYLTRANSFERASE, REDUCED LEVELS OF WALL-BOUND PHENOLICS 1, RWP1	Encodes a feruloyl-CoA transferase required for suberin synthesis. Has feruloyl-CoA-dependent feruloyl transferase activity towards substrates with a primary alcohol.
CHAGGene05597	AT3G50760.1	GALACTURONOSYLTRANSFERASE-LIKE 2, GATL2	Encodes a protein with putative galacturonosyltransferase activity. The mRNA is cell-to-cell mobile.
CHAGGene05947	AT5G15740.1	RG-I RHAMNOSYLTRANSFERASE 1, RRT1	RRT1 is a member of a novel glycosyltransferase famly in plants. It functions as a rhamnosyltransferase, elongating the RG-1 backbone. It functions during seed coat mucilage development.
CHAGGene06896	AT3G06260.1	GALACTINOL SYNTHASE 9, GALACTURONOSYLTRANSFERASE-LIKE 4, GATL4, GOLS9	Encodes a protein with putative galacturonosyltransferase activity.
CHAGGene07165	AT2G19070.1	SHT, SPERMIDINE HYDROXYCINNAMOYL TRANSFERASE	encodes a protein whose sequence is similar to anthranilate N-hydroxycinnamoyl/benzoyltransferase from Dianthus caryophyllus (gi:2239091). BAHD acyltransferase. Uses hydroxycinnamoyl CoAs, including caffeoyl/feruoyl/p-coumaroyl/sinapoyl-CoA as acyl donors to fully substitute the N1, N5, and N10 positions of spermidine.
CHAGGene07330	AT2G19070.1	SHT, SPERMIDINE HYDROXYCINNAMOYL TRANSFERASE	encodes a protein whose sequence is similar to anthranilate N-hydroxycinnamoyl/benzoyltransferase from Dianthus caryophyllus (gi:2239091). BAHD acyltransferase. Uses hydroxycinnamoyl CoAs, including caffeoyl/feruoyl/p-coumaroyl/sinapoyl-CoA as acyl donors to fully substitute the N1, N5, and N10 positions of spermidine.
CHAGGene07334	AT2G19070.1	SHT, SPERMIDINE HYDROXYCINNAMOYL TRANSFERASE	encodes a protein whose sequence is similar to anthranilate N-hydroxycinnamoyl/benzoyltransferase from Dianthus caryophyllus (gi:2239091). BAHD acyltransferase. Uses hydroxycinnamoyl CoAs, including caffeoyl/feruoyl/p-coumaroyl/sinapoyl-CoA as acyl donors to fully substitute the N1, N5, and N10 positions of spermidine.
CHAGGene07338	AT2G19070.1	SHT, SPERMIDINE HYDROXYCINNAMOYL TRANSFERASE	encodes a protein whose sequence is similar to anthranilate N-hydroxycinnamoyl/benzoyltransferase from Dianthus caryophyllus (gi:2239091). BAHD acyltransferase. Uses hydroxycinnamoyl CoAs, including caffeoyl/feruoyl/p-coumaroyl/sinapoyl-CoA as acyl donors to fully substitute the N1, N5, and N10 positions of spermidine.
CHAGGene07340	AT2G19070.1	SHT, SPERMIDINE HYDROXYCINNAMOYL TRANSFERASE	encodes a protein whose sequence is similar to anthranilate N-hydroxycinnamoyl/benzoyltransferase from Dianthus caryophyllus (gi:2239091). BAHD acyltransferase. Uses hydroxycinnamoyl CoAs, including caffeoyl/feruoyl/p-coumaroyl/sinapoyl-CoA as acyl donors to fully substitute the N1, N5, and N10 positions of spermidine.
CHAGGene07341	AT2G19070.1	SHT, SPERMIDINE HYDROXYCINNAMOYL TRANSFERASE	encodes a protein whose sequence is similar to anthranilate N-hydroxycinnamoyl/benzoyltransferase from Dianthus caryophyllus (gi:2239091). BAHD acyltransferase. Uses hydroxycinnamoyl CoAs, including caffeoyl/feruoyl/p-coumaroyl/sinapoyl-CoA as acyl donors to fully substitute the N1, N5, and N10 positions of spermidine.
CHAGGene07831	AT3G50760.1	GALACTURONOSYLTRANSFERASE-LIKE 2, GATL2	Encodes a protein with putative galacturonosyltransferase activity. The mRNA is cell-to-cell mobile.
CHAGGene10196	AT2G19070.1	SHT, SPERMIDINE HYDROXYCINNAMOYL TRANSFERASE	encodes a protein whose sequence is similar to anthranilate N-hydroxycinnamoyl/benzoyltransferase from Dianthus caryophyllus (gi:2239091). BAHD acyltransferase. Uses hydroxycinnamoyl CoAs, including caffeoyl/feruoyl/p-coumaroyl/sinapoyl-CoA as acyl donors to fully substitute the N1, N5, and N10 positions of spermidine.
CHAGGene10199	AT2G19070.1	SHT, SPERMIDINE HYDROXYCINNAMOYL TRANSFERASE	encodes a protein whose sequence is similar to anthranilate N-hydroxycinnamoyl/benzoyltransferase from Dianthus caryophyllus (gi:2239091). BAHD acyltransferase. Uses hydroxycinnamoyl CoAs, including caffeoyl/feruoyl/p-coumaroyl/sinapoyl-CoA as acyl donors to fully substitute the N1, N5, and N10 positions of spermidine.
CHAGGene10200	AT2G19070.1	SHT, SPERMIDINE HYDROXYCINNAMOYL TRANSFERASE	encodes a protein whose sequence is similar to anthranilate N-hydroxycinnamoyl/benzoyltransferase from Dianthus caryophyllus (gi:2239091). BAHD acyltransferase. Uses hydroxycinnamoyl CoAs, including caffeoyl/feruoyl/p-coumaroyl/sinapoyl-CoA as acyl donors to fully substitute the N1, N5, and N10 positions of spermidine.
CHAGGene10203	AT2G19070.1	SHT, SPERMIDINE HYDROXYCINNAMOYL TRANSFERASE	encodes a protein whose sequence is similar to anthranilate N-hydroxycinnamoyl/benzoyltransferase from Dianthus caryophyllus (gi:2239091). BAHD acyltransferase. Uses hydroxycinnamoyl CoAs, including caffeoyl/feruoyl/p-coumaroyl/sinapoyl-CoA as acyl donors to fully substitute the N1, N5, and N10 positions of spermidine.
CHAGGene10207	AT2G19070.1	SHT, SPERMIDINE HYDROXYCINNAMOYL TRANSFERASE	encodes a protein whose sequence is similar to anthranilate N-hydroxycinnamoyl/benzoyltransferase from Dianthus caryophyllus (gi:2239091). BAHD acyltransferase. Uses hydroxycinnamoyl CoAs, including caffeoyl/feruoyl/p-coumaroyl/sinapoyl-CoA as acyl donors to fully substitute the N1, N5, and N10 positions of spermidine.
CHAGGene10208	AT2G19070.1	SHT, SPERMIDINE HYDROXYCINNAMOYL TRANSFERASE	encodes a protein whose sequence is similar to anthranilate N-hydroxycinnamoyl/benzoyltransferase from Dianthus caryophyllus (gi:2239091). BAHD acyltransferase. Uses hydroxycinnamoyl CoAs, including caffeoyl/feruoyl/p-coumaroyl/sinapoyl-CoA as acyl donors to fully substitute the N1, N5, and N10 positions of spermidine.
CHAGGene10285	AT1G32910.1	/	HXXXD-type acyl-transferase family protein;(source:Araport11)
CHAGGene10444	AT2G19070.1	SHT, SPERMIDINE HYDROXYCINNAMOYL TRANSFERASE	encodes a protein whose sequence is similar to anthranilate N-hydroxycinnamoyl/benzoyltransferase from Dianthus caryophyllus (gi:2239091). BAHD acyltransferase. Uses hydroxycinnamoyl CoAs, including caffeoyl/feruoyl/p-coumaroyl/sinapoyl-CoA as acyl donors to fully substitute the N1, N5, and N10 positions of spermidine.
CHAGGene10965	AT1G24430.1	/	HXXXD-type acyl-transferase family protein;(source:Araport11)
CHAGGene11138	AT2G40230.1	/	HXXXD-type acyl-transferase family protein;(source:Araport11)
CHAGGene15278	AT3G26040.1	/	HXXXD-type acyl-transferase family protein;(source:Araport11)
CHAGGene16030	AT5G48930.1	HCT, HYDROXYCINNAMOYL-COA SHIKIMATE/QUINATE HYDROXYCINNAMOYL TRANSFERASE	At5g48930 has been shown to encode for the hydroxycinnamoyl-Coenzyme A shikimate/quinate hydroxycinnamoyltransferase (HCT) both synthesizing and catabolizing the hydroxycinnamoylesters (coumaroyl/caffeoyl shikimate and quinate) involved in the phenylpropanoid pathway. Influence on the accumulation of flavonoids which in turn inhibit auxin transport and reduce plant growth. The mRNA is cell-to-cel…
CHAGGene16031	AT5G48930.1	HCT, HYDROXYCINNAMOYL-COA SHIKIMATE/QUINATE HYDROXYCINNAMOYL TRANSFERASE	At5g48930 has been shown to encode for the hydroxycinnamoyl-Coenzyme A shikimate/quinate hydroxycinnamoyltransferase (HCT) both synthesizing and catabolizing the hydroxycinnamoylesters (coumaroyl/caffeoyl shikimate and quinate) involved in the phenylpropanoid pathway. Influence on the accumulation of flavonoids which in turn inhibit auxin transport and reduce plant growth. The mRNA is cell-to-cel…
CHAGGene16032	AT5G48930.1	HCT, HYDROXYCINNAMOYL-COA SHIKIMATE/QUINATE HYDROXYCINNAMOYL TRANSFERASE	At5g48930 has been shown to encode for the hydroxycinnamoyl-Coenzyme A shikimate/quinate hydroxycinnamoyltransferase (HCT) both synthesizing and catabolizing the hydroxycinnamoylesters (coumaroyl/caffeoyl shikimate and quinate) involved in the phenylpropanoid pathway. Influence on the accumulation of flavonoids which in turn inhibit auxin transport and reduce plant growth. The mRNA is cell-to-cel…
CHAGGene16957	AT5G23940.1	DCR, DEFECTIVE IN CUTICULAR RIDGES, EMB3009, EMBRYO DEFECTIVE 3009, PEL3, PERMEABLE LEAVES3	Encodes PERMEABLE LEAVES3 (PEL3), a putative acyl-transferase. Mutation in this locus results in altered trichome phenotype (trcichomes become tangled during leaf expansion). Additional phenotype includes altered cuticle layer.
CHAGGene17505	AT3G29635.1	/	HXXXD-type acyl-transferase family protein;(source:Araport11)
CHAGGene17507	AT5G39090.1	/	HXXXD-type acyl-transferase family protein;(source:Araport11)
CHAGGene17510	AT3G29635.1	/	HXXXD-type acyl-transferase family protein;(source:Araport11)
CHAGGene17535	AT5G15740.1	RG-I RHAMNOSYLTRANSFERASE 1, RRT1	RRT1 is a member of a novel glycosyltransferase famly in plants. It functions as a rhamnosyltransferase, elongating the RG-1 backbone. It functions during seed coat mucilage development.
CHAGGene20271	AT3G06260.1	GALACTINOL SYNTHASE 9, GALACTURONOSYLTRANSFERASE-LIKE 4, GATL4, GOLS9	Encodes a protein with putative galacturonosyltransferase activity.
CHAGGene20713	AT5G23940.1	DCR, DEFECTIVE IN CUTICULAR RIDGES, EMB3009, EMBRYO DEFECTIVE 3009, PEL3, PERMEABLE LEAVES3	Encodes PERMEABLE LEAVES3 (PEL3), a putative acyl-transferase. Mutation in this locus results in altered trichome phenotype (trcichomes become tangled during leaf expansion). Additional phenotype includes altered cuticle layer.
CHAGGene20714	AT5G23940.1	DCR, DEFECTIVE IN CUTICULAR RIDGES, EMB3009, EMBRYO DEFECTIVE 3009, PEL3, PERMEABLE LEAVES3	Encodes PERMEABLE LEAVES3 (PEL3), a putative acyl-transferase. Mutation in this locus results in altered trichome phenotype (trcichomes become tangled during leaf expansion). Additional phenotype includes altered cuticle layer.
CHAGGene21633	AT5G48930.1	HCT, HYDROXYCINNAMOYL-COA SHIKIMATE/QUINATE HYDROXYCINNAMOYL TRANSFERASE	At5g48930 has been shown to encode for the hydroxycinnamoyl-Coenzyme A shikimate/quinate hydroxycinnamoyltransferase (HCT) both synthesizing and catabolizing the hydroxycinnamoylesters (coumaroyl/caffeoyl shikimate and quinate) involved in the phenylpropanoid pathway. Influence on the accumulation of flavonoids which in turn inhibit auxin transport and reduce plant growth. The mRNA is cell-to-cel…
CHAGGene22422	AT1G03940.1	/	HXXXD-type acyl-transferase family protein;(source:Araport11)
CHAGGene22423	AT1G03495.1	/	HXXXD-type acyl-transferase family protein;(source:Araport11)
CHAGGene22424	AT1G03940.1	/	HXXXD-type acyl-transferase family protein;(source:Araport11)
CHAGGene22426	AT1G03940.1	/	HXXXD-type acyl-transferase family protein;(source:Araport11)
CHAGGene22428	AT1G03940.1	/	HXXXD-type acyl-transferase family protein;(source:Araport11)
CHAGGene22429	AT1G03940.1	/	HXXXD-type acyl-transferase family protein;(source:Araport11)
CHAGGene24286	AT5G15740.1	RG-I RHAMNOSYLTRANSFERASE 1, RRT1	RRT1 is a member of a novel glycosyltransferase famly in plants. It functions as a rhamnosyltransferase, elongating the RG-1 backbone. It functions during seed coat mucilage development.
CHAGGene24467	AT5G39090.1	/	HXXXD-type acyl-transferase family protein;(source:Araport11)
CHAGGene26085	AT5G48930.1	HCT, HYDROXYCINNAMOYL-COA SHIKIMATE/QUINATE HYDROXYCINNAMOYL TRANSFERASE	At5g48930 has been shown to encode for the hydroxycinnamoyl-Coenzyme A shikimate/quinate hydroxycinnamoyltransferase (HCT) both synthesizing and catabolizing the hydroxycinnamoylesters (coumaroyl/caffeoyl shikimate and quinate) involved in the phenylpropanoid pathway. Influence on the accumulation of flavonoids which in turn inhibit auxin transport and reduce plant growth. The mRNA is cell-to-cel…
CHAGGene26324	AT2G19070.1	SHT, SPERMIDINE HYDROXYCINNAMOYL TRANSFERASE	encodes a protein whose sequence is similar to anthranilate N-hydroxycinnamoyl/benzoyltransferase from Dianthus caryophyllus (gi:2239091). BAHD acyltransferase. Uses hydroxycinnamoyl CoAs, including caffeoyl/feruoyl/p-coumaroyl/sinapoyl-CoA as acyl donors to fully substitute the N1, N5, and N10 positions of spermidine.
CHAGGene26325	AT2G19070.1	SHT, SPERMIDINE HYDROXYCINNAMOYL TRANSFERASE	encodes a protein whose sequence is similar to anthranilate N-hydroxycinnamoyl/benzoyltransferase from Dianthus caryophyllus (gi:2239091). BAHD acyltransferase. Uses hydroxycinnamoyl CoAs, including caffeoyl/feruoyl/p-coumaroyl/sinapoyl-CoA as acyl donors to fully substitute the N1, N5, and N10 positions of spermidine.
CHAGGene26328	AT2G19070.1	SHT, SPERMIDINE HYDROXYCINNAMOYL TRANSFERASE	encodes a protein whose sequence is similar to anthranilate N-hydroxycinnamoyl/benzoyltransferase from Dianthus caryophyllus (gi:2239091). BAHD acyltransferase. Uses hydroxycinnamoyl CoAs, including caffeoyl/feruoyl/p-coumaroyl/sinapoyl-CoA as acyl donors to fully substitute the N1, N5, and N10 positions of spermidine.
CHAGGene26756	AT3G06260.1	GALACTINOL SYNTHASE 9, GALACTURONOSYLTRANSFERASE-LIKE 4, GATL4, GOLS9	Encodes a protein with putative galacturonosyltransferase activity.
CHAGGene28107	AT1G76270.1	/	O-fucosyltransferase family protein;(source:Araport11)
CHAGGene28498	AT1G78990.1	/	HXXXD-type acyl-transferase family protein;(source:Araport11)
CHAGGene28499	AT1G78990.1	/	HXXXD-type acyl-transferase family protein;(source:Araport11)
CHAGGene28501	AT1G78990.1	/	HXXXD-type acyl-transferase family protein;(source:Araport11)
CHAGGene28503	AT1G32910.1	/	HXXXD-type acyl-transferase family protein;(source:Araport11)
CHAGGene28833	AT2G40230.1	/	HXXXD-type acyl-transferase family protein;(source:Araport11)
CHAGGene30218	AT1G19300.1	ATGATL1, GALACTURONOSYLTRANSFERASE-LIKE 1, GAOLAOZHUANGREN 1, GATL1, GLZ1, PARVUS	The PARVUS/GLZ1 gene encodes a putative family 8 glycosyl transferase that contributes to xylan biosynthesis. Its gene expression shows good co-variance with the IRX3 gene involved in secondary cell wall synthesis. PARVUS/GLZ1 is predicted to have galacturonosyltransferase activity and may be involved in the formation of the complex oligosaccharide sequence present at the reducing end of xylan. P…
CHAGGene30458	AT1G76270.1	/	O-fucosyltransferase family protein;(source:Araport11)
CHAGGene30586	AT1G27620.1	/	HXXXD-type acyl-transferase family protein;(source:Araport11)
CHAGGene31028	AT5G15740.1	RG-I RHAMNOSYLTRANSFERASE 1, RRT1	RRT1 is a member of a novel glycosyltransferase famly in plants. It functions as a rhamnosyltransferase, elongating the RG-1 backbone. It functions during seed coat mucilage development.
CHAGGene31136	AT3G26040.1	/	HXXXD-type acyl-transferase family protein;(source:Araport11)
CHAGGene31422	AT5G41040.1	ALIPHATIC SUBERIN FERULOYL-TRANSFERASE, ASFT, HHT, HYDROXYCINNAMOYL- COA:&OMEGA;-HYDROXYACID O-HYDROXYCINNAMOYLTRANSFERASE, REDUCED LEVELS OF WALL-BOUND PHENOLICS 1, RWP1	Encodes a feruloyl-CoA transferase required for suberin synthesis. Has feruloyl-CoA-dependent feruloyl transferase activity towards substrates with a primary alcohol.
CHAGGene31603	AT5G42830.1	/	HXXXD-type acyl-transferase family protein;(source:Araport11)
CHAGGene31605	AT5G42830.1	/	HXXXD-type acyl-transferase family protein;(source:Araport11)
CHAGGene31662	AT5G42830.1	/	HXXXD-type acyl-transferase family protein;(source:Araport11)
CHAGGene31663	AT5G42830.1	/	HXXXD-type acyl-transferase family protein;(source:Araport11)
CHAGGene31664	AT5G42830.1	/	HXXXD-type acyl-transferase family protein;(source:Araport11)
CHAGGene31665	AT5G42830.1	/	HXXXD-type acyl-transferase family protein;(source:Araport11)
CHAGGene32237	AT4G24510.1	CER2, ECERIFERUM 2, VC-2, VC2	Encodes a component of the fatty acid elongation machinery required for C28 to C30 fatty acid elongation. It does not require the acyltransferase catalytic site for biological function.
CHAGGene32809	AT1G19300.1	ATGATL1, GALACTURONOSYLTRANSFERASE-LIKE 1, GAOLAOZHUANGREN 1, GATL1, GLZ1, PARVUS	The PARVUS/GLZ1 gene encodes a putative family 8 glycosyl transferase that contributes to xylan biosynthesis. Its gene expression shows good co-variance with the IRX3 gene involved in secondary cell wall synthesis. PARVUS/GLZ1 is predicted to have galacturonosyltransferase activity and may be involved in the formation of the complex oligosaccharide sequence present at the reducing end of xylan. P…
CHAGGene32858	AT1G27620.1	/	HXXXD-type acyl-transferase family protein;(source:Araport11)
CHAGGene32977	AT1G76270.1	/	O-fucosyltransferase family protein;(source:Araport11)
GO:0009992	cellular water homeostasis
CHAGGene02727	AT2G19800.1	MIOX2, MYO-INOSITOL OXYGENASE 2	Encodes a myo-inositol oxygenase family gene.
CHAGGene02728	AT2G19800.1	MIOX2, MYO-INOSITOL OXYGENASE 2	Encodes a myo-inositol oxygenase family gene.
CHAGGene08709	AT1G79670.1	RESISTANCE TO FUSARIUM OXYSPORUM 1, RFO1, WAKL22	Encodes a receptor-like kinase that does not contain an extracellular leucine-rich repeat domain. A novel type of dominant disease-resistance protein that confers resistance to a broad spectrum of Fusarium races.
CHAGGene08711	AT1G69730.1	/	Wall-associated kinase family protein;(source:Araport11)
CHAGGene08712	AT1G21250.1	ATWAK1, CELL WALL-ASSOCIATED KINASE 1, PRO25, WAK1	Encodes a cell wall-associated kinase that interacts with AtGRP3 and may function as a signaling receptor of extracellular matrix component such as oligogalacturonides. The mRNA is cell-to-cell mobile.
CHAGGene08713	AT1G69730.1	/	Wall-associated kinase family protein;(source:Araport11)
CHAGGene08714	AT1G16260.1	WAKL8, WALL ASSOCIATED KINASE LIKE 8	Wall-associated kinase family protein;(source:Araport11)
CHAGGene08715	AT1G16260.1	WAKL8, WALL ASSOCIATED KINASE LIKE 8	Wall-associated kinase family protein;(source:Araport11)
CHAGGene08716	AT1G16110.1	WAKL6, WALL ASSOCIATED KINASE-LIKE 6	Encodes a WAK-like receptor-like kinase with a cytoplasmic Ser/Thr protein kinase domain and an extracellular domain with EGF-like repeats. It has been shown to be localized to the cell wall.
CHAGGene08717	AT1G16110.1	WAKL6, WALL ASSOCIATED KINASE-LIKE 6	Encodes a WAK-like receptor-like kinase with a cytoplasmic Ser/Thr protein kinase domain and an extracellular domain with EGF-like repeats. It has been shown to be localized to the cell wall.
CHAGGene08718	AT1G16260.1	WAKL8, WALL ASSOCIATED KINASE LIKE 8	Wall-associated kinase family protein;(source:Araport11)
CHAGGene08719	AT1G79670.1	RESISTANCE TO FUSARIUM OXYSPORUM 1, RFO1, WAKL22	Encodes a receptor-like kinase that does not contain an extracellular leucine-rich repeat domain. A novel type of dominant disease-resistance protein that confers resistance to a broad spectrum of Fusarium races.
CHAGGene08721	AT1G16110.1	WAKL6, WALL ASSOCIATED KINASE-LIKE 6	Encodes a WAK-like receptor-like kinase with a cytoplasmic Ser/Thr protein kinase domain and an extracellular domain with EGF-like repeats. It has been shown to be localized to the cell wall.
CHAGGene08742	AT1G79670.1	RESISTANCE TO FUSARIUM OXYSPORUM 1, RFO1, WAKL22	Encodes a receptor-like kinase that does not contain an extracellular leucine-rich repeat domain. A novel type of dominant disease-resistance protein that confers resistance to a broad spectrum of Fusarium races.
CHAGGene08743	AT1G69730.1	/	Wall-associated kinase family protein;(source:Araport11)
CHAGGene08745	AT1G69730.1	/	Wall-associated kinase family protein;(source:Araport11)
CHAGGene10792	AT5G02070.1	/	Protein kinase family protein;(source:Araport11)
CHAGGene15783	AT1G14520.1	MIOX1, MYO-INOSITOL OXYGENASE 1	Encodes MIOX1. Belongs to myo-inositol oxygenase gene family.
CHAGGene16159	AT2G19800.1	MIOX2, MYO-INOSITOL OXYGENASE 2	Encodes a myo-inositol oxygenase family gene.
CHAGGene16160	AT2G19800.1	MIOX2, MYO-INOSITOL OXYGENASE 2	Encodes a myo-inositol oxygenase family gene.
CHAGGene16356	AT1G18390.2	LEAF RUST 10 DISEASE-RESISTANCE LOCUS RECEPTOR- LIKE PROTEIN KINASE-LIKE 1.1, LEAF RUST 10 DISEASE-RESISTANCE LOCUS RECEPTOR- LIKE PROTEIN KINASE-LIKE 1.2, LRK10L1.1, LRK10L1.2	Serine/Threonine kinase family catalytic domain protein;(source:Araport11)
CHAGGene20290	AT1G21270.1	WAK2, WALL-ASSOCIATED KINASE 2	cytoplasmic serine/threonine protein kinase induced by salicylic acid. mutant plants exhibit a loss of cell expansion and dependence on sugars and salts for seedling growth, affecting the expression and activity of vacuolar invertase.
CHAGGene24093	AT1G66880.1	/	Protein kinase superfamily protein;(source:Araport11)
CHAGGene24885	AT1G79670.1	RESISTANCE TO FUSARIUM OXYSPORUM 1, RFO1, WAKL22	Encodes a receptor-like kinase that does not contain an extracellular leucine-rich repeat domain. A novel type of dominant disease-resistance protein that confers resistance to a broad spectrum of Fusarium races.
CHAGGene24886	AT2G23770.1	ATLYK4, LYK4, LYSM-CONTAINING RECEPTOR-LIKE KINASE 4	Encodes a putative LysM-containing receptor-like kinase LYK4. Shares overlapping function with LYK5 in mediating chitin-triggered immune responses. Based on protein sequence alignment analysis, it was determined as a pseudo kinase due to a lack of the ATP-binding P-loop in the kinase domain.
CHAGGene24887	AT1G69730.1	/	Wall-associated kinase family protein;(source:Araport11)
CHAGGene24888	AT1G16130.1	WAKL2, WALL ASSOCIATED KINASE-LIKE 2	Encodes a WAK-like receptor-like kinase with a cytoplasmic Ser/Thr protein kinase domain and an extracellular domain with EGF-like repeats.
CHAGGene25621	AT5G02070.1	/	Protein kinase family protein;(source:Araport11)
CHAGGene25622	AT5G02070.1	/	Protein kinase family protein;(source:Araport11)
CHAGGene29591	AT1G21230.1	WAK5, WALL ASSOCIATED KINASE 5	encodes a wall-associated kinase The mRNA is cell-to-cell mobile.
CHAGGene29592	AT1G21270.1	WAK2, WALL-ASSOCIATED KINASE 2	cytoplasmic serine/threonine protein kinase induced by salicylic acid. mutant plants exhibit a loss of cell expansion and dependence on sugars and salts for seedling growth, affecting the expression and activity of vacuolar invertase.
CHAGGene30393	AT1G21210.1	WAK4, WALL ASSOCIATED KINASE 4	cell wall-associated ser/thr kinase involved in cell elongation and lateral root development
CHAGGene30394	AT1G21270.1	WAK2, WALL-ASSOCIATED KINASE 2	cytoplasmic serine/threonine protein kinase induced by salicylic acid. mutant plants exhibit a loss of cell expansion and dependence on sugars and salts for seedling growth, affecting the expression and activity of vacuolar invertase.
CHAGGene30397	AT1G21270.1	WAK2, WALL-ASSOCIATED KINASE 2	cytoplasmic serine/threonine protein kinase induced by salicylic acid. mutant plants exhibit a loss of cell expansion and dependence on sugars and salts for seedling growth, affecting the expression and activity of vacuolar invertase.
CHAGGene30398	AT1G21270.1	WAK2, WALL-ASSOCIATED KINASE 2	cytoplasmic serine/threonine protein kinase induced by salicylic acid. mutant plants exhibit a loss of cell expansion and dependence on sugars and salts for seedling growth, affecting the expression and activity of vacuolar invertase.
CHAGGene30399	AT1G21210.1	WAK4, WALL ASSOCIATED KINASE 4	cell wall-associated ser/thr kinase involved in cell elongation and lateral root development
CHAGGene30400	AT1G21270.1	WAK2, WALL-ASSOCIATED KINASE 2	cytoplasmic serine/threonine protein kinase induced by salicylic acid. mutant plants exhibit a loss of cell expansion and dependence on sugars and salts for seedling growth, affecting the expression and activity of vacuolar invertase.
CHAGGene30403	AT1G21270.1	WAK2, WALL-ASSOCIATED KINASE 2	cytoplasmic serine/threonine protein kinase induced by salicylic acid. mutant plants exhibit a loss of cell expansion and dependence on sugars and salts for seedling growth, affecting the expression and activity of vacuolar invertase.
CHAGGene32470	AT1G21230.1	WAK5, WALL ASSOCIATED KINASE 5	encodes a wall-associated kinase The mRNA is cell-to-cell mobile.
CHAGGene32471	AT1G21240.1	WAK3, WALL ASSOCIATED KINASE 3	encodes a wall-associated kinase The mRNA is cell-to-cell mobile.
CHAGGene32474	AT1G21270.1	WAK2, WALL-ASSOCIATED KINASE 2	cytoplasmic serine/threonine protein kinase induced by salicylic acid. mutant plants exhibit a loss of cell expansion and dependence on sugars and salts for seedling growth, affecting the expression and activity of vacuolar invertase.
