# Supplementary material for: Chromosome-level genome assembly and population genomics of Robinia pseudoacacia reveal the genetic basis for its wide cultivation
Source: Commun Biol. 2023 Jul 31;6:797. doi: 10.1038/s42003-023-05158-6 (PMC10390555; doi:10.1038/s42003-023-05158-6)
Supplement: Supplementary file 5 — Supplementary Data 2 [file 42003_2023_5158_MOESM5_ESM.xlsx]

## Sheet: Sheet1
Supplementary Data 2. The positively selected genes identified in R. pseudoacacia.
Gene ID in R. pseudoacacia	Abs(normalized-iHS)	Z(H1 value)	Ortholog in A.thaliana
CHAGGene28683.t1	2.64326	39.6434	AT3G11910
CHAGGene29207.t1	5.7496	29.5945	AT1G13960
CHAGGene29206.t1	3.29263	28.2762	AT2G30310
CHAGGene31396.t1	2.05779	25.0242	AT3G48590
CHAGGene25086.t2	2.99292	24.6141	AT4G27220
CHAGGene21355.t1	2.25769	23.5301	AT2G16920
CHAGGene09012.t1	2.90432	22.5633	AT3G54070
CHAGGene15663.t2	2.4226	22.5633	AT4G12010
CHAGGene28060.t2	2.31677	21.1863	AT3G14310
CHAGGene31329.t1	2.86	21.1277	AT2G31880
CHAGGene15664.t1	2.97093	20.3953	AT5G44990
CHAGGene03211.t1	2.40429	20.3074	AT5G10010
CHAGGene22881.t1	2.50113	19.1941	AT1G53460
CHAGGene00403.t1	3.52137	18.784	AT5G54160
CHAGGene00404.t1	3.1358	18.784	AT1G36510
CHAGGene01637.t1	2.85923	18.198	AT5G49530
CHAGGene04163.t1	2.78078	17.7293	AT5G10530
CHAGGene26477.t1	2.33208	17.4949	AT1G68540
CHAGGene13465.t1	2.03066	17.1433	AT5G04990
CHAGGene28605.t1	3.31323	16.8797	AT3G18670
CHAGGene23616.t1	3.45426	16.7039	AT3G07040
CHAGGene26587.t1	2.68324	16.7039	AT3G14470
CHAGGene14145.t1	2.3466	16.5867	AT2G21630
CHAGGene33115.t1	3.08565	16.3523	AT4G34880
CHAGGene22998.t1	2.21942	15.9129	AT3G14470
CHAGGene31400.t1	2.19296	15.7957	AT3G01930
CHAGGene14144.t1	3.63331	15.6199	AT5G04700
CHAGGene02955.t1	2.85066	15.1512	AT4G11650
CHAGGene15139.t1	2.60044	15.0047	AT4G25440
CHAGGene18980.t1	3.85661	14.8289	AT4G26090
CHAGGene15314.t2	2.1443	14.5359	AT3G61570
CHAGGene17287.t2	2.63271	14.3308	AT5G14930
CHAGGene10753.t1	2.20117	14.3308	AT5G37850
CHAGGene01028.t1	2.75778	14.2136	AT1G14410
CHAGGene29919.t1	2.32203	14.1258	AT3G53310
CHAGGene30847.t1	2.1341	14.1258	AT4G14965
CHAGGene16845.t1	2.90797	14.0379	AT1G12700
CHAGGene29208.t1	3.97328	14.0086	AT5G58430
CHAGGene29918.t1	3.06429	14.0086	AT3G05710
CHAGGene15275.t1	4.45753	13.8914	AT4G12010
CHAGGene00405.t1	3.08047	13.8914	AT5G54160
CHAGGene26470.t1	3.01771	13.8621	AT3G56630
CHAGGene08229.t1	3.32682	13.6277	AT2G22410
CHAGGene03073.t1	3.04772	13.3054	AT2G19230
CHAGGene13614.t1	2.56581	13.3054	AT5G24090
CHAGGene15672.t1	3.2829	12.6609	AT5G17680
CHAGGene23415.t1	2.31767	12.6023	AT4G10000
CHAGGene22490.t1	2.67982	12.573	AT4G03550
CHAGGene28571.t1	2.12155	12.3972	AT5G12220
CHAGGene09011.t2	2.0405	12.2801	AT1G09830
CHAGGene32185.t1	2.05823	12.1629	AT5G46550
CHAGGene26485.t1	4.15254	12.1336	AT4G37490
CHAGGene26588.t1	2.88704	11.8699	AT3G14470
CHAGGene01170.t1	3.43849	11.6648	AT4G37980
CHAGGene26484.t1	5.701	11.3718	AT5G06150
CHAGGene33123.t1	2.69211	11.284	AT4G34880
CHAGGene32849.t1	2.64589	11.284	AT5G42800
CHAGGene08118.t1	4.17562	11.1961	AT1G09850
CHAGGene15159.t2	3.34039	11.1668	AT1G72900
CHAGGene15149.t1	3.08875	11.0789	AT4G27190
CHAGGene06104.t2	2.31932	11.0496	AT3G48100
CHAGGene05781.t1	2.32645	11.0203	AT1G49390
CHAGGene20447.t1	2.19	11.0203	AT3G10360
CHAGGene15158.t1	2.3422	10.8738	AT4G00720
CHAGGene27066.t1	2.31264	10.8445	AT5G03180
CHAGGene20933.t1	2.24283	10.7859	AT5G19330
CHAGGene20644.t1	2.72979	10.6394	AT3G59140
CHAGGene20479.t1	2.32768	10.6394	AT1G51610
CHAGGene05939.t1	2.00887	10.6394	AT5G08170
CHAGGene26476.t1	3.38386	10.5222	AT1G67020
CHAGGene21359.t1	2.83486	10.5222	AT5G05320
CHAGGene26474.t1	2.34014	10.4636	AT1G68570
CHAGGene05298.t1	2.69287	10.4343	AT1G32100
CHAGGene15656.t1	2.40907	10.405	AT5G17680
CHAGGene30371.t1	2.25732	10.3465	AT1G17950
CHAGGene04340.t1	2.43232	10.2879	AT4G04910
CHAGGene04828.t2	4.12729	10.2	AT5G36930
CHAGGene09010.t1	4.03802	10.2	AT3G54070
CHAGGene03207.t1	2.60461	10.1707	AT4G39530
CHAGGene26472.t1	2.52885	10.1121	AT2G40930
CHAGGene11457.t1	2.83413	9.99489	AT3G63450
CHAGGene00513.t1	2.39004	9.99489	AT1G25540
CHAGGene22895.t1	4.19108	9.9363	AT1G53420
CHAGGene29781.t1	2.78992	9.9363	AT4G31120
CHAGGene09784.t1	2.72908	9.907	AT5G58980
CHAGGene18961.t1	3.37856	9.81911	AT3G62870
CHAGGene09539.t1	2.95481	9.73122	AT4G39950
CHAGGene23846.t1	2.58106	9.73122	AT3G14840
CHAGGene17241.t1	2.16642	9.67262	AT1G34420
CHAGGene22744.t1	3.15078	9.61403	AT2G29110
CHAGGene25695.t1	2.57185	9.58473	AT5G01160
CHAGGene13121.t1	2.40266	9.37966	AT4G13650
CHAGGene04869.t1	3.26801	9.35036	AT3G07040
CHAGGene09440.t1	2.28731	9.35036	AT4G30720
CHAGGene01914.t1	2.4999	9.29176	AT4G17090
CHAGGene28240.t1	3.8133	9.23317	AT3G13226
CHAGGene18595.t1	3.42901	9.23317	AT1G55970
CHAGGene21376.t1	2.63331	9.20387	AT2G16950
CHAGGene16851.t2	3.58137	9.17458	AT4G38180
CHAGGene15273.t1	2.08634	9.17458	AT3G21780
CHAGGene21168.t1	2.81244	9.14528	NA
CHAGGene21169.t1	2.81244	9.14528	AT1G15170
CHAGGene09014.t1	2.04529	9.14528	AT2G22370
CHAGGene14170.t1	2.03341	9.14528	AT5G48380
CHAGGene06075.t1	2.13049	9.11598	AT5G62680
CHAGGene15051.t1	2.0414	9.11598	AT1G02010
CHAGGene15982.t1	2.44623	9.08669	AT2G33590
CHAGGene32335.t1	2.28883	9.08669	AT1G12350
CHAGGene09279.t1	4.44002	9.02809	AT3G14470
CHAGGene32843.t1	2.1794	8.9988	AT4G31120
CHAGGene15633.t1	2.15822	8.9695	AT1G55020
CHAGGene08230.t1	2.81496	8.9109	AT5G66520
CHAGGene24796.t2	2.21218	8.88161	AT3G26600
CHAGGene01932.t1	2.92771	8.85231	AT4G17560
CHAGGene09408.t1	2.49851	8.82301	AT5G58003
CHAGGene29244.t1	4.30301	8.79372	AT2G12900
CHAGGene17130.t1	2.4403	8.76442	AT1G29930
CHAGGene31672.t1	2.75515	8.70583	AT5G47820
CHAGGene23605.t2	3.76155	8.64723	AT2G26920
CHAGGene03188.t1	2.63548	8.61794	AT4G39390
CHAGGene25059.t1	2.50022	8.50075	AT4G00550
CHAGGene04275.t1	2.51672	8.47145	AT4G21470
CHAGGene15166.t1	3.24018	8.41286	AT5G14040
CHAGGene23607.t2	2.62566	8.38356	AT5G17680
CHAGGene22207.t1	2.10769	8.38356	AT5G60640
CHAGGene16251.t1	2.07799	8.35426	AT5G19660
CHAGGene30430.t1	2.00933	8.35426	AT1G11050
CHAGGene17455.t1	3.05749	8.32497	AT1G22340
CHAGGene28609.t1	2.65435	8.29567	AT5G19500
CHAGGene26060.t1	2.34507	8.23707	AT2G25940
CHAGGene24589.t2	2.17719	8.23707	AT3G28960
CHAGGene13624.t1	2.10912	8.23707	AT2G38730
CHAGGene01945.t1	3.70527	8.20778	AT5G60900
CHAGGene28239.t1	3.38658	8.11989	AT2G04220
CHAGGene16362.t1	3.88362	8.032	AT1G18370
CHAGGene16363.t1	2.75702	8.032	AT1G18370
CHAGGene08965.t1	2.60941	8.0027	NA
CHAGGene03768.t1	2.36637	7.91481	AT3G18240
CHAGGene27803.t1	2.3431	7.91481	AT1G54520
CHAGGene01915.t1	4.09732	7.82692	AT5G47070
CHAGGene23337.t1	2.71372	7.82692	AT2G31960
CHAGGene08142.t1	2.18873	7.82692	AT2G34200
CHAGGene06908.t1	2.01075	7.82692	AT1G62350
CHAGGene04825.t1	2.95598	7.70973	AT5G36930
CHAGGene28761.t1	3.45651	7.68043	AT2G07681
CHAGGene29780.t1	3.29833	7.68043	AT4G31120
CHAGGene25742.t1	3.7177	7.65114	AT1G35710
CHAGGene13476.t1	3.37328	7.65114	AT3G10720
CHAGGene13604.t1	2.30107	7.65114	AT5G22130
CHAGGene31398.t1	2.37683	7.56325	AT3G01930
CHAGGene01029.t1	3.12841	7.53395	AT4G32200
CHAGGene09968.t2	2.45406	7.53395	AT1G50575
CHAGGene09013.t1	2.12039	7.53395	AT3G54070
CHAGGene06907.t1	3.04659	7.50465	AT5G18860
CHAGGene13962.t1	3.34643	7.47535	AT5G14850
CHAGGene27303.t1	3.03446	7.44606	AT5G06350
CHAGGene32338.t1	2.46465	7.44606	AT1G36370
CHAGGene12950.t1	2.31803	7.44606	AT3G15352
CHAGGene26869.t1	2.73805	7.41676	AT2G31320
CHAGGene24927.t1	2.63658	7.41676	AT5G17680
CHAGGene06475.t1	2.05273	7.32887	AT4G17100
CHAGGene22589.t1	2.1082	7.27028	AT2G42750
CHAGGene21135.t1	4.05695	7.24098	AT5G63020
CHAGGene26938.t1	3.35297	7.24098	AT1G15520
CHAGGene13226.t1	2.67844	7.24098	AT3G16030
CHAGGene19995.t1	2.48539	7.24098	AT3G05740
CHAGGene32334.t1	2.23008	7.21168	AT1G77930
CHAGGene03371.t1	2.13382	7.21168	AT2G34930
CHAGGene09683.t1	2.25759	7.15309	AT4G27190
CHAGGene02545.t1	2.46377	7.12379	AT3G63380
CHAGGene32844.t1	3.83465	7.09449	AT4G39230
CHAGGene30773.t1	2.38522	7.0652	AT2G04350
CHAGGene15167.t1	2.23143	7.0652	AT3G22400
CHAGGene29362.t2	2.03431	7.0652	AT5G49665
CHAGGene19001.t1	3.45361	7.0359	AT4G27190
CHAGGene13390.t1	2.85151	7.0359	AT5G25610
CHAGGene04637.t1	2.78326	7.0359	AT4G12910
CHAGGene12836.t1	2.52181	7.0359	AT4G23160
CHAGGene28598.t1	2.45157	7.0066	AT3G54070
CHAGGene00265.t1	2.03281	7.0066	AT2G15780
CHAGGene03295.t1	2.2764	6.97731	AT1G10380
CHAGGene20995.t1	3.42823	6.94801	AT4G21410
CHAGGene15536.t1	2.18571	6.94801	AT1G72500
CHAGGene11367.t1	2.55349	6.91871	AT5G16690
CHAGGene26058.t1	3.70227	6.88942	AT2G25940
CHAGGene22112.t1	2.08288	6.88942	AT2G36490
CHAGGene26471.t1	4.04614	6.86012	AT3G56630
CHAGGene19123.t1	2.93639	6.83082	AT1G09870
CHAGGene00537.t1	2.08655	6.83082	AT1G26110
CHAGGene11297.t1	2.59043	6.80153	AT3G63510
CHAGGene13320.t1	2.38799	6.80153	AT1G79280
CHAGGene02195.t1	3.56222	6.77223	AT4G29090
CHAGGene07769.t1	2.87474	6.77223	AT5G09570
CHAGGene09744.t1	2.15613	6.74293	AT1G07290
CHAGGene00903.t1	2.07366	6.74293	AT1G24090
CHAGGene13766.t1	4.14661	6.71363	AT5G17680
CHAGGene00688.t1	2.03889	6.71363	AT2G22590
CHAGGene05464.t2	2.2302	6.68434	AT5G02850
CHAGGene15267.t1	3.88075	6.65504	AT1G69550
CHAGGene03470.t1	2.1142	6.65504	AT1G29670
CHAGGene02048.t2	3.73956	6.62574	AT1G64255
CHAGGene20492.t1	3.06222	6.62574	AT5G52980
CHAGGene09607.t2	2.28491	6.62574	AT5G05340
CHAGGene13466.t1	3.40082	6.53785	AT5G05260
CHAGGene26483.t1	2.52266	6.53785	AT3G56690
CHAGGene18591.t1	3.69812	6.50856	AT4G23160
CHAGGene03708.t1	2.77014	6.50856	AT1G13460
CHAGGene10074.t1	2.02272	6.50856	AT5G45500
CHAGGene22761.t1	2.30945	6.47926	AT3G60680
CHAGGene18900.t1	2.12171	6.47926	AT3G11964
CHAGGene10386.t1	2.03513	6.47926	AT2G26770
CHAGGene22878.t1	2.35963	6.44996	AT5G18830
CHAGGene16889.t1	2.9898	6.42066	AT4G33495
CHAGGene16890.t1	2.96217	6.42066	AT4G00730
CHAGGene23877.t1	2.62507	6.42066	AT1G78955
CHAGGene26468.t1	2.24455	6.42066	AT3G56630
CHAGGene01467.t1	2.20845	6.42066	AT4G35790
CHAGGene24576.t1	2.7684	6.39137	AT5G50390
CHAGGene22331.t1	2.71898	6.36207	AT4G34890
CHAGGene21144.t1	2.28613	6.36207	AT1G71090
CHAGGene19701.t1	2.12309	6.36207	AT3G02645
CHAGGene29694.t1	2.88223	6.33277	AT4G39400
CHAGGene16534.t1	2.52677	6.30348	AT3G17700
CHAGGene31261.t1	2.70106	6.27418	AT4G32180
CHAGGene04332.t1	2.63367	6.27418	AT5G01520
CHAGGene12592.t1	2.24129	6.27418	AT1G06290
CHAGGene26702.t1	3.45572	6.24488	AT5G06750
CHAGGene04304.t1	2.56422	6.24488	AT1G61120
CHAGGene26687.t1	2.49379	6.24488	AT1G53320
CHAGGene14126.t1	2.30164	6.24488	AT3G47570
CHAGGene03707.t1	2.23775	6.21559	AT1G13460
CHAGGene03177.t1	2.01988	6.21559	AT3G11290
CHAGGene28090.t1	2.50804	6.18629	AT2G05642
CHAGGene25731.t1	2.03838	6.18629	AT4G08850
CHAGGene07037.t2	2.40911	6.15699	AT4G16150
CHAGGene15642.t1	3.45722	6.1277	AT5G38340
CHAGGene13319.t1	3.01717	6.1277	AT1G13680
CHAGGene29317.t1	3.14193	6.0984	AT4G23160
CHAGGene15769.t1	2.61124	6.0984	AT1G51760
CHAGGene01965.t1	2.39927	6.0984	AT1G09010
CHAGGene15168.t1	2.58937	6.0691	AT1G27180
CHAGGene29831.t1	2.09893	6.0691	AT5G11350
CHAGGene22033.t1	2.61332	6.0398	AT3G19480
CHAGGene12851.t1	2.59804	6.0398	AT4G08350
CHAGGene03704.t1	2.09252	6.0398	AT1G67660
CHAGGene24717.t1	2.84511	6.01051	AT2G05642
CHAGGene00488.t1	2.17844	5.95191	AT3G25860
CHAGGene29234.t1	2.69842	5.92262	AT3G14470
CHAGGene02426.t1	2.62116	5.92262	AT2G01640
CHAGGene25834.t1	2.35222	5.92262	AT3G05660
CHAGGene27279.t1	2.55656	5.89332	AT2G24280
CHAGGene24288.t1	2.27967	5.89332	AT3G02260
CHAGGene03225.t1	3.31949	5.86402	AT5G07990
CHAGGene16651.t1	2.86853	5.86402	AT1G73390
CHAGGene28678.t1	2.82653	5.83473	AT1G73080
CHAGGene29592.t1	2.58172	5.83473	AT1G21270
CHAGGene09557.t1	2.06565	5.83473	AT1G15720
CHAGGene25642.t1	2.02618	5.83473	AT4G13400
CHAGGene24171.t1	2.58201	5.80543	AT1G31050
CHAGGene08964.t1	3.2935	5.77613	AT4G37370
CHAGGene09277.t1	2.55926	5.74684	AT1G30600
CHAGGene13561.t1	2.49362	5.68824	AT5G27230
CHAGGene29561.t2	2.35063	5.65894	AT1G58350
CHAGGene26448.t1	2.19748	5.62965	AT1G21720
CHAGGene28592.t1	3.09664	5.60035	AT5G04700
CHAGGene20673.t1	2.74178	5.60035	AT5G52882
CHAGGene29198.t1	2.47265	5.60035	NA
CHAGGene16842.t1	2.42153	5.60035	AT1G12300
CHAGGene06488.t1	2.28752	5.60035	AT4G18210
CHAGGene30544.t1	2.6629	5.57105	AT4G16310
CHAGGene21354.t1	2.56139	5.57105	AT3G17675
CHAGGene02868.t1	2.08709	5.57105	AT2G05642
CHAGGene28591.t1	2.45045	5.54176	AT5G35830
CHAGGene32845.t1	2.27014	5.54176	AT4G39230
CHAGGene03224.t1	2.06061	5.54176	AT5G64940
CHAGGene08781.t1	3.00629	5.51246	AT4G14540
CHAGGene30298.t1	2.88908	5.48316	AT5G38260
CHAGGene26389.t1	2.52916	5.45387	AT3G26430
CHAGGene16531.t1	2.55046	5.42457	AT3G17700
CHAGGene10525.t1	2.00439	5.39527	AT2G21530
CHAGGene18593.t1	3.40808	5.36598	AT5G17680
CHAGGene27284.t1	2.1971	5.36598	AT1G52340
CHAGGene13586.t1	2.52398	5.33668	AT3G17380
CHAGGene11633.t1	2.31548	5.33668	AT2G21280
CHAGGene18986.t1	2.04985	5.33668	AT2G36020
CHAGGene08715.t1	2.42071	5.30738	AT1G16260
CHAGGene16854.t1	2.12233	5.30738	NA
CHAGGene18959.t1	3.7327	5.27808	AT1G66150
CHAGGene18960.t1	2.93205	5.27808	AT1G11710
CHAGGene01947.t1	2.58554	5.27808	AT5G60900
CHAGGene03294.t1	2.41319	5.27808	AT4G39955
CHAGGene04311.t1	2.0485	5.27808	AT5G62050
CHAGGene16653.t1	2.47118	5.24879	AT1G72930
CHAGGene24718.t1	3.60773	5.21949	AT4G02350
CHAGGene11456.t1	3.00243	5.21949	AT5G08280
CHAGGene05612.t1	2.90492	5.19019	AT5G66600
CHAGGene23300.t1	2.8645	5.19019	AT3G25810
CHAGGene30194.t1	3.50701	5.1609	AT4G05200
CHAGGene15981.t1	3.1128	5.1609	AT1G80620
CHAGGene00238.t1	3.09059	5.1609	AT1G08980
CHAGGene23874.t1	2.93633	5.1609	AT1G78955
CHAGGene09471.t1	2.34099	5.1609	AT5G57690
CHAGGene15980.t1	2.12412	5.1609	AT4G29050
CHAGGene15867.t1	3.07613	5.1316	AT3G15990
CHAGGene11374.t1	2.67698	5.1316	AT3G46530
CHAGGene30772.t1	2.31259	5.1316	AT2G04360
CHAGGene28606.t1	3.12569	5.1023	AT3G12480
CHAGGene08154.t1	2.57053	5.1023	AT5G20480
CHAGGene21645.t1	2.2134	5.1023	AT1G16880
CHAGGene05296.t1	2.10646	5.1023	AT4G19070
CHAGGene06863.t1	2.10363	5.1023	AT5G19030
CHAGGene29818.t1	2.18001	5.07301	AT4G22070
CHAGGene28385.t1	2.06881	5.07301	AT4G38460
CHAGGene15598.t2	3.30161	5.04371	AT1G12740
CHAGGene12712.t2	2.53959	5.04371	AT5G54160
CHAGGene05465.t1	2.5337	5.04371	AT5G45200
CHAGGene11337.t1	2.50661	5.04371	AT4G16740
CHAGGene02278.t1	2.37156	5.04371	AT1G76690
CHAGGene04383.t1	2.09392	5.04371	AT1G28380
CHAGGene21221.t1	2.01189	5.04371	AT4G23160
CHAGGene27972.t1	2.81107	5.01441	AT3G61830
CHAGGene22913.t2	2.12369	5.01441	AT3G14840
CHAGGene29219.t1	3.22347	4.98511	AT5G58490
CHAGGene00255.t1	2.74719	4.98511	AT5G36930
CHAGGene02317.t1	2.2359	4.95582	AT3G22380
CHAGGene31183.t1	2.31795	4.92652	AT2G47140
CHAGGene33170.t1	2.0735	4.92652	AT1G16210
CHAGGene09553.t1	2.68164	4.89722	AT5G36110
CHAGGene01030.t1	2.21308	4.89722	AT1G64260
CHAGGene13600.t1	2.10293	4.89722	AT5G06990
CHAGGene13597.t1	3.76439	4.86793	AT1G13120
CHAGGene02200.t1	4.08195	4.83863	AT1G20560
CHAGGene13773.t1	3.38945	4.83863	AT5G17680
CHAGGene13636.t1	2.37904	4.83863	AT3G14470
CHAGGene14779.t1	2.10623	4.83863	AT3G51870
CHAGGene32933.t1	2.02126	4.83863	AT1G75900
CHAGGene22375.t1	2.77531	4.80933	AT3G03800
CHAGGene05664.t1	2.47417	4.75074	AT5G66900
CHAGGene03802.t1	2.44797	4.75074	AT1G17020
CHAGGene02017.t1	2.93475	4.72144	AT1G12310
CHAGGene22954.t1	2.63865	4.72144	AT1G09020
CHAGGene22205.t1	2.16414	4.72144	AT2G37170
CHAGGene23617.t1	2.06538	4.72144	AT5G48620
CHAGGene15927.t1	4.17478	4.69215	AT3G15730
CHAGGene14687.t1	3.23062	4.66285	AT3G53960
CHAGGene13460.t2	3.02843	4.66285	AT4G27190
CHAGGene22592.t1	2.37758	4.66285	AT1G06400
CHAGGene31397.t1	2.36203	4.66285	AT5G53150
CHAGGene15543.t1	2.28077	4.66285	AT1G67080
CHAGGene18592.t1	3.47137	4.63355	AT2G27600
CHAGGene21029.t1	3.37518	4.63355	AT3G20020
CHAGGene23642.t1	2.15507	4.63355	AT5G51960
CHAGGene27287.t1	2.12872	4.63355	AT4G22150
CHAGGene28699.t1	2.01216	4.63355	AT3G21650
CHAGGene23475.t2	2.0059	4.63355	AT1G26680
CHAGGene01888.t1	3.09582	4.57496	AT1G32450
CHAGGene03833.t1	2.79631	4.57496	AT1G65810
CHAGGene22141.t1	2.56787	4.57496	AT5G22860
CHAGGene23025.t1	2.44878	4.57496	AT5G63020
CHAGGene09197.t1	2.29529	4.57496	AT3G14080
CHAGGene12524.t2	2.18592	4.57496	AT5G44240
CHAGGene15611.t1	2.60175	4.54566	AT3G13950
CHAGGene26481.t1	2.28889	4.54566	AT1G16890
CHAGGene12855.t1	2.27058	4.54566	AT1G11390
CHAGGene30196.t1	2.18557	4.54566	AT4G21410
CHAGGene16054.t1	3.12051	4.51636	AT3G21180
CHAGGene17172.t1	3.04138	4.51636	AT1G74320
CHAGGene01963.t1	2.64993	4.51636	AT4G16700
CHAGGene13386.t1	2.22525	4.51636	AT5G25610
CHAGGene25207.t1	2.03907	4.51636	AT3G51070
CHAGGene00959.t1	2.57363	4.48707	AT1G27170
CHAGGene32898.t1	2.38624	4.48707	AT4G38900
CHAGGene13535.t1	2.139	4.48707	AT4G05200
CHAGGene32192.t1	3.18265	4.45777	AT5G60390
CHAGGene03444.t1	2.47433	4.45777	AT1G14380
CHAGGene29047.t1	2.45748	4.45777	AT1G65780
CHAGGene05646.t1	2.16664	4.45777	AT5G66920
CHAGGene10151.t1	3.12071	4.42847	AT5G04700
CHAGGene33172.t1	2.78316	4.42847	AT3G12500
CHAGGene16729.t1	2.47422	4.42847	AT1G60810
CHAGGene10152.t1	2.42387	4.42847	AT2G07360
CHAGGene22138.t1	3.79037	4.39918	AT5G22860
CHAGGene31976.t2	2.05686	4.39918	AT2G32700
CHAGGene15550.t1	4.51157	4.36988	AT5G35450
CHAGGene12846.t1	2.94983	4.36988	AT1G11330
CHAGGene11455.t1	2.66361	4.36988	AT5G12440
CHAGGene00069.t1	2.56117	4.36988	AT2G01440
CHAGGene16542.t1	2.48249	4.36988	AT3G17690
CHAGGene03597.t1	3.43723	4.34058	AT2G31740
CHAGGene13767.t1	2.91385	4.34058	AT2G42250
CHAGGene09775.t1	2.66549	4.34058	AT1G42190
CHAGGene00630.t1	2.1741	4.34058	AT3G25570
CHAGGene16991.t1	3.82133	4.31129	AT3G43660
CHAGGene21202.t1	3.2585	4.31129	AT3G02600
CHAGGene02860.t1	2.85493	4.31129	AT1G64140
CHAGGene28091.t1	2.54367	4.31129	AT1G34670
CHAGGene28092.t1	2.54367	4.31129	AT2G17290
CHAGGene29218.t1	2.53507	4.31129	AT3G16940
CHAGGene04110.t3	2.0769	4.31129	AT4G33580
CHAGGene04329.t1	3.43638	4.28199	AT4G04920
CHAGGene17885.t1	2.08107	4.28199	AT4G35670
CHAGGene17539.t1	3.8892	4.25269	AT2G34930
CHAGGene29996.t1	3.02086	4.25269	AT3G61580
CHAGGene29997.t1	3.02086	4.25269	AT2G42880
CHAGGene04715.t1	3.00775	4.25269	AT3G59850
CHAGGene04242.t1	2.78328	4.25269	AT3G26140
CHAGGene05651.t1	2.36578	4.25269	AT5G66630
CHAGGene10745.t1	2.63784	4.1941	AT1G09700
CHAGGene20992.t2	3.03817	4.1648	AT4G38830
CHAGGene10076.t1	2.78608	4.1648	AT5G45530
CHAGGene32648.t1	2.64889	4.1648	AT3G47570
CHAGGene28671.t1	2.56658	4.1648	AT2G27140
CHAGGene21358.t1	2.03023	4.1648	AT5G05320
CHAGGene15302.t1	2.75176	4.1355	AT4G27190
CHAGGene15304.t1	2.64209	4.1355	AT5G47250
CHAGGene15303.t1	2.62779	4.1355	AT4G27220
CHAGGene06356.t1	2.35529	4.1355	AT1G12450
CHAGGene15839.t1	2.11939	4.1355	AT1G15220
CHAGGene03420.t1	2.06278	4.1355	AT1G58110
CHAGGene02992.t1	2.61022	4.10621	AT5G23660
CHAGGene19290.t1	2.25824	4.10621	AT4G10720
CHAGGene02190.t1	2.6425	4.07691	AT4G23460
CHAGGene11336.t1	2.55473	4.07691	AT4G16740
CHAGGene10533.t2	3.83538	4.04761	AT4G19530
CHAGGene01077.t1	3.05824	4.04761	AT5G36930
CHAGGene11468.t1	2.96233	4.04761	AT4G23460
CHAGGene02956.t1	2.91223	4.04761	AT4G11650
CHAGGene09281.t1	2.55098	4.04761	AT5G18500
CHAGGene02427.t1	2.15452	4.04761	AT1G73480
CHAGGene07714.t1	2.04084	4.04761	AT5G64220
CHAGGene02429.t1	2.99694	4.01832	AT2G01050
CHAGGene09447.t1	2.35313	4.01832	AT3G25900
CHAGGene26234.t1	2.24528	4.01832	AT1G01960
CHAGGene02178.t1	2.20331	4.01832	AT4G10955
CHAGGene32476.t1	2.11886	4.01832	AT1G44000
CHAGGene02453.t1	2.01311	4.01832	AT1G18260
CHAGGene05011.t1	3.01988	3.98902	AT3G59030
CHAGGene09349.t1	2.05855	3.98902	AT1G80530
CHAGGene09348.t1	2.04761	3.98902	AT2G12462
CHAGGene23618.t1	3.04681	3.95972	AT3G07040
CHAGGene16194.t1	2.12522	3.95972	AT4G15450
CHAGGene16847.t1	3.84114	3.93043	AT1G12700
CHAGGene09224.t1	3.22238	3.93043	AT1G19230
CHAGGene24096.t1	2.8589	3.93043	AT5G38210
CHAGGene23853.t2	2.19473	3.93043	AT3G14460
CHAGGene23602.t1	2.16338	3.93043	AT4G02550
CHAGGene15654.t1	3.63688	3.90113	AT5G17680
CHAGGene16538.t1	3.1885	3.90113	AT3G17700
CHAGGene13573.t1	2.98383	3.90113	AT1G29200
CHAGGene24143.t1	2.84604	3.90113	AT2G42490
CHAGGene16355.t1	2.67106	3.90113	AT1G66880
CHAGGene21326.t1	2.28929	3.90113	AT5G08415
CHAGGene21729.t1	2.15674	3.90113	AT1G80210
CHAGGene32758.t1	2.93147	3.87183	AT1G08840
CHAGGene17051.t1	2.63579	3.87183	AT5G24030
CHAGGene14941.t1	2.55831	3.87183	AT5G58300
CHAGGene10156.t1	2.04025	3.87183	AT1G32120
CHAGGene09276.t1	2.46205	3.84253	AT1G48170
CHAGGene09561.t1	2.42831	3.84253	AT5G48670
CHAGGene20009.t1	2.32531	3.84253	AT1G70510
CHAGGene28303.t1	3.21351	3.81324	AT3G13080
CHAGGene22743.t1	3.19133	3.81324	AT2G29110
CHAGGene18423.t1	2.49175	3.81324	AT5G06860
CHAGGene09562.t1	2.41038	3.81324	AT5G48670
CHAGGene22902.t1	2.14723	3.81324	AT3G14840
CHAGGene09090.t1	2.03703	3.81324	AT2G19330
CHAGGene31424.t1	2.00199	3.81324	AT4G24972
CHAGGene15190.t1	2.51415	3.78394	AT5G60990
CHAGGene02631.t1	2.26713	3.78394	AT3G18490
CHAGGene14744.t1	2.2404	3.78394	AT3G50170
CHAGGene18973.t1	2.18432	3.78394	AT3G52480
CHAGGene27852.t1	2.1159	3.78394	AT5G18480
CHAGGene23022.t1	2.05987	3.78394	AT1G53600
CHAGGene23024.t1	2.05987	3.78394	AT5G58350
CHAGGene21147.t1	2.61955	3.75464	AT5G60370
CHAGGene20934.t1	2.42074	3.75464	AT5G19330
CHAGGene11395.t1	2.28015	3.75464	AT1G59780
CHAGGene08068.t1	2.24793	3.75464	AT1G40390
CHAGGene13477.t1	3.2176	3.72535	AT3G10710
CHAGGene24588.t1	2.61194	3.72535	AT4G34830
CHAGGene16626.t1	2.4498	3.72535	AT2G44480
CHAGGene08674.t1	2.27876	3.72535	AT2G34730
CHAGGene07057.t1	3.11054	3.69605	AT4G16230
CHAGGene08967.t1	2.73497	3.69605	AT4G37340
CHAGGene04089.t1	2.17643	3.69605	AT1G17840
CHAGGene01944.t2	2.98407	3.66675	AT5G60900
CHAGGene02202.t1	2.75717	3.66675	AT1G20560
CHAGGene26486.t1	4.15135	3.63746	AT2G40820
CHAGGene21145.t1	2.94925	3.63746	AT2G01290
CHAGGene29220.t1	2.44542	3.63746	AT3G16940
CHAGGene29475.t1	2.28739	3.63746	AT1G22260
CHAGGene14163.t1	2.28124	3.63746	AT1G17070
CHAGGene10454.t1	2.06697	3.63746	AT5G56790
CHAGGene05623.t1	3.05816	3.60816	AT3G50380
CHAGGene15841.t1	2.464	3.60816	AT1G52220
CHAGGene29513.t1	2.09515	3.60816	AT4G08540
CHAGGene32507.t1	3.60131	3.57886	AT1G43800
CHAGGene26591.t1	3.56989	3.57886	AT3G14470
CHAGGene22959.t1	3.3492	3.57886	AT1G78560
CHAGGene02199.t1	2.51585	3.57886	AT4G37430
CHAGGene04717.t1	2.38526	3.57886	AT3G59850
CHAGGene21696.t2	2.27428	3.57886	AT1G80070
CHAGGene14549.t1	2.14615	3.57886	AT3G52850
CHAGGene20059.t1	4.0636	3.54957	AT1G09570
CHAGGene00659.t1	2.57847	3.54957	AT1G17020
CHAGGene06562.t1	2.07758	3.54957	AT2G23070
CHAGGene09285.t1	2.07215	3.54957	AT3G17390
CHAGGene26979.t1	2.85565	3.52027	AT2G37550
CHAGGene09657.t1	2.70274	3.52027	AT2G19130
CHAGGene14650.t1	2.66327	3.52027	AT5G45910
CHAGGene30202.t1	2.57294	3.52027	AT4G23190
CHAGGene08968.t1	2.35539	3.52027	AT4G37340
CHAGGene26062.t1	2.1303	3.52027	AT4G32940
CHAGGene17018.t2	2.03486	3.52027	AT5G42140
CHAGGene26406.t1	3.78876	3.49097	AT2G05642
CHAGGene09249.t1	2.68042	3.49097	AT5G20860
CHAGGene24923.t1	2.48705	3.49097	AT5G41460
CHAGGene33155.t1	2.25146	3.49097	AT3G06980
CHAGGene22888.t1	2.83648	3.46167	AT3G14840
CHAGGene12955.t1	2.52874	3.46167	AT4G16710
CHAGGene23834.t1	3.52734	3.43238	AT3G14460
CHAGGene16935.t1	2.87166	3.43238	AT4G16740
CHAGGene21911.t1	2.8706	3.43238	AT3G01780
CHAGGene05886.t1	2.44724	3.43238	AT5G19960
CHAGGene09441.t1	2.38832	3.43238	AT1G71110
CHAGGene05936.t1	2.34931	3.43238	AT1G72550
CHAGGene02025.t1	2.30016	3.43238	AT1G62870
CHAGGene09481.t1	2.02876	3.43238	AT1G51630
CHAGGene05106.t1	2.02251	3.43238	AT1G09530
CHAGGene28601.t1	3.75094	3.40308	AT5G35810
CHAGGene21908.t1	3.31203	3.40308	AT3G22810
CHAGGene07610.t1	3.26953	3.40308	AT1G71220
CHAGGene22221.t1	2.753	3.40308	AT3G45290
CHAGGene00451.t1	2.42512	3.40308	AT2G38770
CHAGGene10893.t1	2.24654	3.40308	AT4G14180
CHAGGene14174.t1	3.14047	3.37378	AT5G48380
CHAGGene27953.t1	2.24085	3.37378	AT4G01000
CHAGGene30926.t1	2.22265	3.37378	AT4G24120
CHAGGene17129.t1	2.0399	3.37378	AT3G14470
CHAGGene06581.t1	2.8718	3.34449	AT2G23180
CHAGGene20249.t1	2.24927	3.34449	AT4G03115
CHAGGene16002.t1	2.08412	3.34449	AT1G15910
CHAGGene09344.t1	2.08116	3.34449	AT5G19610
CHAGGene09345.t1	2.08116	3.34449	AT2G25290
CHAGGene28721.t1	4.12014	3.31519	AT4G03500
CHAGGene28715.t1	3.79659	3.31519	AT2G04160
CHAGGene17230.t1	3.30259	3.31519	AT1G22710
CHAGGene08976.t2	3.23263	3.31519	AT4G20070
CHAGGene14953.t1	3.18929	3.31519	AT5G61190
CHAGGene18817.t1	2.35749	3.31519	AT3G57810
CHAGGene13275.t1	2.29485	3.31519	AT1G40087
CHAGGene32901.t1	3.16518	3.28589	AT4G15930
CHAGGene09240.t1	2.78932	3.28589	AT3G60220
CHAGGene30450.t1	2.71556	3.28589	AT1G76690
CHAGGene14298.t2	2.36041	3.28589	AT4G01070
CHAGGene07593.t1	2.16984	3.28589	AT1G11000
CHAGGene09192.t1	2.1009	3.28589	AT2G05830
CHAGGene23711.t1	2.00512	3.28589	AT3G54450
CHAGGene06815.t1	3.11079	3.2566	AT1G11840
CHAGGene28184.t1	2.81977	3.2566	AT3G22910
CHAGGene27794.t1	2.53222	3.2566	AT5G17540
CHAGGene01640.t1	2.33276	3.2566	AT4G39160
CHAGGene12718.t1	3.23341	3.2273	AT4G04790
CHAGGene26564.t1	3.07205	3.2273	AT5G03990
CHAGGene09287.t1	2.81055	3.2273	AT4G20430
CHAGGene22621.t1	2.45144	3.2273	AT4G04890
CHAGGene12501.t1	2.41434	3.2273	AT4G03550
CHAGGene18798.t1	2.31824	3.2273	AT3G20860
CHAGGene26094.t1	2.26738	3.2273	AT5G40780
CHAGGene05848.t1	2.03322	3.2273	AT5G60900
CHAGGene09244.t1	4.28084	3.198	AT4G23160
CHAGGene03068.t1	3.31436	3.198	AT5G63620
CHAGGene18324.t1	2.51452	3.198	AT3G23510
CHAGGene01913.t1	2.42644	3.198	AT4G17090
CHAGGene10100.t1	2.36173	3.198	AT5G50140
CHAGGene07030.t1	2.35546	3.198	AT4G16144
CHAGGene22741.t1	2.09911	3.198	AT2G29120
CHAGGene19282.t1	2.80146	3.1687	AT5G59970
CHAGGene15309.t1	2.71105	3.1687	AT5G03470
CHAGGene00330.t1	2.63916	3.1687	AT1G76550
CHAGGene10687.t1	2.32045	3.1687	AT1G65900
CHAGGene21791.t1	2.73101	3.13941	AT1G52280
CHAGGene14866.t1	2.70446	3.13941	AT3G08780
CHAGGene28865.t1	2.44657	3.13941	AT5G05740
CHAGGene26577.t1	2.41666	3.13941	AT3G14470
CHAGGene17419.t1	2.05737	3.13941	AT5G39530
CHAGGene03375.t1	3.25843	3.11011	AT2G34930
CHAGGene16949.t1	2.5843	3.11011	AT1G12700
CHAGGene02203.t1	2.53126	3.11011	AT1G20560
CHAGGene12250.t1	2.26053	3.11011	AT5G22340
CHAGGene09394.t1	2.22988	3.11011	AT4G30993
CHAGGene26013.t1	2.16629	3.11011	AT2G45630
CHAGGene28212.t1	2.14676	3.11011	AT4G27190
CHAGGene11450.t1	3.53119	3.08081	AT3G49080
CHAGGene11451.t1	3.53119	3.08081	AT5G22540
CHAGGene22887.t1	2.83238	3.08081	AT3G14840
CHAGGene00408.t1	2.82537	3.08081	AT5G23110
CHAGGene09731.t1	2.74584	3.08081	AT2G29940
CHAGGene22886.t1	2.48803	3.08081	AT3G11020
CHAGGene30901.t1	2.66391	3.05152	AT4G21410
CHAGGene18240.t1	2.62537	3.05152	AT4G14570
CHAGGene05937.t1	2.37914	3.05152	AT5G08180
CHAGGene29090.t1	2.10836	3.05152	AT4G28710
CHAGGene08569.t1	2.06625	3.05152	AT5G47770
CHAGGene25060.t1	2.01734	3.05152	AT4G21820
CHAGGene16070.t1	3.01756	3.02222	AT1G73050
CHAGGene09275.t1	2.78321	3.02222	AT5G44530
CHAGGene17549.t1	2.75332	3.02222	AT5G17540
CHAGGene13530.t1	2.55008	3.02222	AT3G23430
CHAGGene08335.t1	2.50192	3.02222	AT1G56540
CHAGGene23017.t1	2.46688	3.02222	AT4G14370
CHAGGene21142.t1	2.4381	3.02222	AT2G01320
CHAGGene30403.t1	2.37796	3.02222	AT1G21270
CHAGGene25712.t1	2.28177	3.02222	AT3G09080
CHAGGene09284.t1	2.27051	3.02222	AT3G06430
