# Supplementary material for: Chromosome-level genome assembly and population genomics of Robinia pseudoacacia reveal the genetic basis for its wide cultivation
Source: Commun Biol. 2023 Jul 31;6:797. doi: 10.1038/s42003-023-05158-6 (PMC10390555; doi:10.1038/s42003-023-05158-6)
Supplement: Supplementary file 6 — Supplementary Data 3 [file 42003_2023_5158_MOESM6_ESM.xls]

## Sheet: Supplementary Data3
Supplementary Data 3. Ks peaks distribution in R. pseudoacacia, G. max and M. truncatula
Supplementary Sheet	Content
Rpse-Rpse_peak1.distri	Ks peak 1 distribution of R. pseudoacacia.
Rpse-Rpse_peak1.distri	Ks peak 2 distribution of R. pseudoacacia.
Gmax-Gmax_peak1.distri	Ks peak 1 distribution of G. max.
Gmax-Gmax_peak1.distri	Ks peak 2 distribution of G. max.
Gmax-Gmax_peak1.distri	Ks peak 3 distribution of G. max.
Mtru-Mtru_peak1.distri	Ks peak 1 distribution of M. truncatula.
Mtru-Mtru_peak1.distri	Ks peak 2 distribution of M. truncatula.

## Sheet: Rpse-Rpse_peak1.distri
id	chr1	chr2	start1	end1	start2	end2	pvalue	length	ks_median	ks_average	homo1	homo2	homo3	homo4	homo5	block1	block2	ks	density1	density2	class1	class2
78	Hic_asm_0	Hic_asm_1	1218	1679	2865	3290	0.0146	165	0.5121	0.606287	0.793939	0.860606	0.927273	0.957576	0.975758	1218_1237_1239_1278_1282_1284_1300_1301_1304_1305_1318_1321_1323_1324_1326_1327_1334_1336_1338_1346_1351_1352_1354_1356_1358_1360_1362_1364_1365_1366_1369_1370_1373_1374_1375_1378_1379_1381_1385_1387_1389_1390_1392_1393_1395_1396_1398_1400_1402_1403_1404_1405_1409_1410_1423_1425_1428_1429_1431_1438_1439_1443_1448_1450_1451_1452_1464_1465_1466_1467_1468_1473_1474_1478_1480_1482_1484_1485_1486_1492…	2865_2878_2891_2892_2894_2895_2901_2903_2907_2911_2912_2913_2918_2919_2921_2922_2927_2930_2931_2933_2935_2937_2938_2946_2948_2954_2955_2956_2957_2958_2960_2961_2972_2973_2975_2976_2980_2981_2983_2985_2986_2987_2988_2990_2991_2992_2993_3000_3001_3002_3003_3004_3009_3010_3014_3016_3022_3023_3025_3029_3031_3032_3035_3038_3039_3041_3050_3051_3053_3054_3055_3061_3062_3065_3066_3067_3069_3070_3074_3082…	0.4305_0.6209_0.7789_0.434_0.5295_0.8298_0.4701_0.4526_0.4197_0.3281_0.3852_0.7473_0.4993_0.3923_0.6341_0.3533_0.4075_0.4097_0.6035_0.4233_0.3903_0.5766_0.5513_0.6261_0.6816_0.7394_0.4623_0.6189_0.8957_0.4512_0.5379_0.4062_0.6006_0.3555_0.4982_0.3384_0.3706_0.4659_0.5714_0.3656_0.4575_0.2737_0.6982_0.5696_0.6643_0.7005_2.4303_2.5929_-1_0.439_0.5783_0.4372_1.4422_1.4087_0.5693_0.3348_0.4884_0.4349…	0.357143	0.387324	0	0
79	Hic_asm_0	Hic_asm_1	2032	1680	3885	4248	0.0037	153	0.5291	0.590171	0.908497	0.941176	0.954248	0.960784	0.986928	2032_2031_2024_2022_2021_2019_2018_2012_2011_2010_2008_2007_2006_2005_2002_2001_1997_1994_1960_1959_1957_1955_1953_1945_1944_1943_1941_1940_1937_1935_1932_1931_1930_1929_1928_1924_1923_1920_1919_1913_1912_1910_1909_1907_1906_1904_1903_1901_1900_1894_1892_1883_1882_1881_1879_1878_1874_1873_1869_1867_1865_1863_1862_1861_1858_1853_1852_1847_1845_1844_1843_1840_1837_1835_1834_1833_1832_1831_1830_1823…	3885_3887_3889_3891_3895_3896_3897_3899_3900_3901_3905_3906_3909_3910_3911_3912_3917_3950_3958_3960_3962_3965_3967_3968_3969_3971_3972_3981_3986_3987_3990_3991_3994_3999_4000_4001_4002_4004_4005_4007_4011_4013_4014_4019_4020_4022_4023_4024_4025_4030_4031_4035_4036_4037_4039_4050_4058_4059_4064_4066_4067_4069_4070_4072_4073_4076_4078_4083_4085_4086_4087_4089_4092_4094_4095_4102_4103_4104_4105_4106…	0.5409_0.5068_0.382_0.541_0.5328_0.6449_1.1807_0.6295_0.4501_0.3041_0.4207_0.4519_0.6278_0.5218_0.5439_0.4249_1.4759_0.4224_0.6056_0.6176_0.4867_0.4857_0.3386_0.3937_0.6921_0.4687_0.6821_0.8163_0.3431_0.7638_0.4693_0.7356_0.3841_0.7081_0.4634_0.3236_0.3933_0.5035_0.3683_0.4426_0.4928_0.7537_0.3827_0.6751_0.5282_0.5389_0.4122_0.9695_0.8628_0.748_0.7374_0.4195_0.7008_0.315_0.4832_0.4727_0.3843_0.68…	0.433428	0.42033	0	0
80	Hic_asm_0	Hic_asm_1	1109	888	2350	2535	0.0117	70	0.46865	0.571606	0.828571	0.857143	0.885714	0.942857	0.985714	1109_1107_1098_1094_1091_1080_1077_1074_1071_1070_1069_1067_1064_1058_1054_1050_1047_1046_1045_1043_1032_1030_1029_1026_1025_1024_1018_1017_1016_1008_1005_1004_1001_999_994_986_983_980_978_977_976_971_969_967_964_963_958_957_956_953_952_951_950_949_948_946_944_930_929_917_915_908_904_900_898_895_894_893_891_888	2350_2353_2357_2364_2367_2369_2373_2377_2379_2380_2382_2388_2390_2396_2397_2399_2401_2402_2405_2406_2414_2416_2418_2422_2425_2427_2430_2433_2435_2438_2444_2445_2448_2449_2450_2454_2457_2458_2472_2473_2474_2477_2478_2479_2480_2485_2486_2488_2489_2491_2492_2493_2494_2495_2497_2500_2503_2506_2507_2512_2513_2518_2522_2523_2529_2530_2531_2532_2534_2535	0.4873_0.4435_0.48_0.3746_0.3638_0.5611_0.4238_0.3851_0.5344_0.7593_0.3587_2.0275_0.985_0.4616_0.7069_0.436_0.5475_0.6556_0.5551_0.3016_0.5271_0.4833_0.9479_0.4742_0.359_0.3794_0.4236_0.5397_0.4149_0.9231_0.5917_0.4436_0.4211_0.3278_0.5568_0.3324_0.4441_0.4507_0.3867_0.5672_0.3737_0.4904_0.3214_0.3981_0.4079_0.4665_0.5478_1.5429_0.4708_0.5388_0.3151_0.5729_0.6994_1.2395_1.9838_0.6377_0.4087_0.371…	0.315315	0.376344	0	0
81	Hic_asm_0	Hic_asm_1	2132	2035	409	548	0.0034	52	0.4556	0.597517	0.884615	0.923077	0.942308	0.942308	0.980769	2132_2131_2130_2129_2128_2126_2125_2123_2122_2121_2118_2116_2114_2113_2111_2107_2104_2103_2102_2101_2093_2092_2089_2088_2087_2082_2078_2077_2076_2075_2073_2072_2070_2069_2068_2067_2066_2065_2064_2063_2060_2059_2058_2053_2052_2050_2049_2048_2047_2046_2038_2035	409_410_411_412_413_415_416_417_419_420_426_430_432_433_437_438_440_441_443_445_456_458_460_462_463_467_469_474_475_477_480_481_483_486_489_493_495_501_517_519_521_522_523_528_530_532_533_535_541_543_545_548	0.5017_1.1194_0.3788_0.3995_0.3968_0.8889_1.7113_0.2816_0.3612_0.3561_0.5515_0.5234_0.5452_0.4187_0.4366_0.3724_1.159_0.4301_0.4643_0.4416_0.4135_0.9199_0.4665_0.581_0.375_0.4107_0.5607_0.4098_0.5382_0.3727_0.7507_0.5614_0.6695_0.5463_0.3724_0.3441_0.2958_0.4456_0.4666_1.1267_0.454_0.3541_0.4572_0.3791_0.3328_0.6224_0.4043_0.5758_0.5547_0.364_2.9696_1.2377	0.530612	0.371429	0	0
82	Hic_asm_0	Hic_asm_1	737	817	2728	2825	0.0035	31	0.4823	0.595168	0.935484	0.935484	0.967742	1	1	737_738_739_740_742_743_745_749_751_754_756_757_758_762_764_773_774_776_779_785_786_789_791_792_794_795_798_801_804_806_817	2728_2729_2731_2732_2736_2737_2739_2742_2743_2747_2749_2751_2752_2762_2765_2769_2770_2775_2776_2790_2791_2794_2799_2800_2801_2805_2806_2807_2809_2818_2825	0.6073_0.6939_0.6199_0.3924_0.4095_0.5164_0.3771_0.3293_0.9566_0.8958_0.4809_0.3977_0.6581_0.3076_0.6703_0.5316_0.464_0.792_0.6841_0.4264_0.4135_0.3892_0.4823_0.4296_0.4846_0.8125_0.3494_0.919_0.3463_0.2809_2.332	0.382716	0.316327	0	0
84	Hic_asm_0	Hic_asm_1	1207	1116	2657	2717	0.0144	24	0.52965	0.686033	0.833333	0.875	0.958333	1	1	1207_1203_1195_1189_1188_1187_1185_1182_1176_1175_1174_1172_1168_1167_1166_1165_1163_1150_1138_1135_1130_1129_1119_1116	2657_2662_2665_2671_2673_2674_2675_2676_2682_2683_2686_2688_2689_2691_2694_2695_2698_2701_2706_2708_2709_2713_2714_2717	0.4249_0.7264_0.4009_0.9374_0.4636_0.4232_0.4957_0.5187_1.3552_1.3532_1.7976_0.3166_0.4723_0.5407_0.8956_0.6373_0.423_0.3543_0.5947_1.2688_0.5396_0.5677_0.5197_0.4377	0.26087	0.393443	0	0
86	Hic_asm_0	Hic_asm_1	167	54	103	164	0.0148	16	0.40435	0.573581	0.9375	1	1	1	1	167_156_152_151_147_116_111_108_104_102_88_81_75_65_55_54	103_106_111_112_119_127_131_133_139_140_143_146_156_160_162_164	0.4138_0.5291_0.3568_0.3934_0.4055_0.5318_0.4032_0.7789_0.3377_0.3797_2.3674_0.5582_0.3482_0.3944_0.3959_0.5833	0.140351	0.258065	0	0
87	Hic_asm_0	Hic_asm_1	1964	1991	3919	3949	0.0068	13	0.4895	0.532531	0.923077	1	1	1	1	1964_1968_1970_1973_1974_1975_1977_1979_1981_1982_1984_1985_1991	3919_3929_3930_3931_3934_3936_3937_3941_3943_3944_3945_3947_3949	0.4566_0.6629_0.4337_0.8449_0.5404_0.3996_0.5916_0.4001_0.4572_0.4895_0.4405_0.6287_0.5772	0.464286	0.419355	0	0
88	Hic_asm_0	Hic_asm_1	821	870	2543	2619	0.0141	13	0.4381	0.453408	1	1	1	1	1	821_823_830_831_832_833_835_843_847_865_867_869_870	2543_2550_2565_2569_2572_2573_2597_2606_2607_2614_2615_2617_2619	0.4695_1.034_0.4381_0.4671_0.361_0.3771_0.2728_0.319_0.4524_0.3169_0.3722_0.5617_0.4525	0.26	0.168831	0	0
93	Hic_asm_0	Hic_asm_1	1276	1240	2881	2891	0.0128	7	0.36465	0.4229	0.857143	1	1	1	1	1276_1275_1269_1262_1254_1248_1240	2881_2882_2883_2887_2888_2890_2891	0.6529_0.313_0.3503_0.324_0.5182_0.379_-1	0.189189	0.636364	0	0
106	Hic_asm_0	Hic_asm_2	2215	2137	181	283	0.0169	23	0.4044	0.439074	0.913043	0.956522	0.956522	0.956522	0.956522	2215_2214_2213_2211_2209_2207_2205_2203_2202_2201_2199_2196_2192_2191_2190_2188_2184_2145_2143_2142_2141_2139_2137	181_185_186_199_206_207_210_215_217_218_221_228_230_231_232_234_235_265_266_277_278_279_283	0.4116_0.3602_0.53_0.3394_0.3487_0.3693_0.3008_0.6408_0.3368_0.8027_0.3849_0.4044_0.4007_0.3675_0.4403_0.5551_0.4649_0.4189_0.5577_0.3879_0.4236_0.4706_0.3819	0.291139	0.223301	0	0
108	Hic_asm_0	Hic_asm_2	370	320	324	378	0.0131	10	0.4887	0.54191	0.9	0.9	0.9	1	1	370_369_368_364_359_340_336_334_321_320	324_325_327_331_339_342_349_364_371_378	0.6148_0.3363_0.5075_0.3643_0.4154_0.7265_0.3705_1.1064_0.4711_0.5063	0.196078	0.181818	0	0
109	Hic_asm_0	Hic_asm_2	270	242	539	576	0.0068	9	0.4474	0.543567	1	1	1	1	1	270_269_251_250_249_248_244_243_242	539_541_558_561_562_563_568_574_576	0.4474_0.4757_0.6571_0.3328_0.499_1.193_0.4367_0.444_0.4064	0.310345	0.236842	0	0
121	Hic_asm_0	Hic_asm_5	2238	2338	2657	2879	0.035	43	0.4725	0.635542	0.744186	0.813953	0.860465	0.883721	0.953488	2238_2242_2247_2250_2251_2252_2254_2257_2259_2264_2266_2267_2268_2269_2270_2271_2273_2275_2276_2277_2278_2279_2280_2282_2289_2290_2294_2296_2299_2303_2305_2307_2313_2318_2320_2321_2322_2324_2327_2328_2336_2337_2338	2657_2669_2671_2673_2674_2679_2680_2687_2696_2698_2701_2703_2705_2706_2708_2709_2711_2716_2719_2723_2724_2727_2729_2732_2735_2743_2744_2745_2763_2766_2778_2781_2799_2817_2828_2829_2830_2836_2841_2848_2872_2876_2879	0.3438_0.3677_0.5442_1.1177_0.4905_0.7121_0.5397_0.41_0.4427_0.5844_0.3226_0.3829_0.4462_0.5941_0.621_0.3773_0.2991_0.4243_0.8314_0.7628_0.6582_0.3547_0.3461_0.9701_0.3732_0.4725_0.4444_0.4579_0.4333_1.8373_0.3879_2.4418_0.3997_0.3799_0.3671_0.523_0.385_0.7062_0.4909_0.6513_1.2762_0.5465_1.8106	0.425743	0.192825	0	0
122	Hic_asm_0	Hic_asm_5	459	529	2184	2200	0.0011	14	0.5134	0.531485	0.928571	1	1	1	1	459_468_469_473_474_477_478_479_482_484_489_521_527_529	2184_2185_2186_2187_2188_2189_2190_2192_2193_2194_2195_2197_2198_2200	0.3568_0.8195_0.6032_0.9207_0.5814_0.353_0.5011_0.61_0.5134_0.3284_0.384_-1_0.3552_0.5826	0.197183	0.823529	0	0
123	Hic_asm_0	Hic_asm_5	425	455	3037	3072	0.0208	8	0.4217	0.557662	0.875	1	1	1	1	425_438_447_450_452_453_454_455	3037_3060_3063_3066_3067_3069_3070_3072	0.8779_0.3491_0.3602_0.6604_0.3816_0.3956_0.4478_0.9887	0.258065	0.222222	0	0
124	Hic_asm_0	Hic_asm_5	2241	2220	2654	2668	0.0074	8	0.40305	0.453763	1	1	1	1	1	2241_2240_2239_2236_2226_2224_2221_2220	2654_2655_2656_2658_2660_2666_2667_2668	0.7416_0.4113_0.3987_0.4074_0.3287_0.5886_0.3876_0.3662	0.363636	0.533333	0	0
152	Hic_asm_1	Hic_asm_0	2865	3290	1218	1679	0.0091	163	0.5155	0.635505	0.822086	0.895706	0.907975	0.944785	0.969325	2865_2878_2881_2892_2894_2895_2901_2903_2907_2911_2912_2913_2917_2919_2921_2922_2927_2930_2931_2933_2935_2936_2938_2946_2948_2954_2955_2956_2957_2958_2960_2961_2972_2973_2975_2976_2980_2981_2983_2985_2986_2987_2988_2990_2991_2992_2993_3000_3002_3003_3004_3009_3010_3014_3016_3021_3023_3025_3029_3031_3032_3035_3038_3039_3041_3050_3051_3053_3054_3055_3061_3062_3065_3066_3067_3069_3070_3074_3082_3084…	1218_1237_1276_1278_1282_1284_1300_1301_1304_1305_1318_1321_1323_1324_1326_1327_1334_1336_1338_1346_1351_1352_1354_1356_1358_1360_1362_1364_1365_1366_1369_1370_1373_1374_1375_1378_1379_1381_1385_1387_1389_1390_1392_1393_1395_1396_1398_1400_1402_1403_1405_1409_1410_1423_1425_1428_1429_1431_1438_1439_1443_1448_1450_1451_1452_1464_1465_1466_1467_1469_1473_1474_1478_1480_1482_1484_1485_1486_1492_1493…	0.4305_0.6209_0.6529_0.434_0.5295_0.8298_0.4701_0.4526_0.4197_0.3281_0.3852_0.7473_0.548_0.3923_0.6341_0.3533_0.4075_0.4097_0.6035_0.4233_0.3903_0.4948_0.5513_0.6261_0.6816_0.7394_0.4623_0.6189_0.8957_0.4512_0.5379_0.4062_0.6006_0.3555_0.4982_0.3384_0.3706_0.4659_0.5714_0.3656_0.4575_0.2737_0.6982_0.5696_0.6643_0.7005_2.4303_2.5929_-1_0.4281_0.4372_1.4422_1.4087_0.5693_0.3348_-1_0.4349_0.6028_0.3…	0.382629	0.352814	0	0
153	Hic_asm_1	Hic_asm_0	4248	3885	1680	2032	0.0036	153	0.5291	0.589955	0.921569	0.960784	0.980392	0.986928	1	4248_4247_4243_4241_4240_4239_4238_4237_4235_4234_4232_4231_4224_4218_4216_4215_4214_4211_4208_4206_4204_4203_4201_4197_4191_4188_4187_4186_4185_4183_4182_4179_4177_4176_4175_4172_4170_4169_4168_4166_4165_4164_4163_4162_4160_4159_4155_4154_4153_4152_4151_4148_4147_4145_4144_4141_4139_4138_4135_4133_4132_4128_4126_4124_4123_4122_4118_4116_4114_4113_4110_4108_4107_4106_4105_4104_4103_4102_4095_4094…	1680_1681_1685_1687_1688_1689_1690_1691_1692_1695_1696_1700_1704_1708_1709_1711_1714_1715_1716_1717_1719_1723_1724_1727_1728_1730_1733_1736_1737_1738_1739_1740_1743_1744_1745_1747_1748_1756_1758_1759_1760_1761_1762_1763_1764_1767_1769_1770_1771_1774_1778_1781_1782_1784_1787_1789_1790_1793_1796_1798_1800_1802_1804_1805_1806_1808_1809_1810_1811_1813_1820_1821_1822_1823_1830_1831_1832_1833_1834_1835…	0.5327_0.4386_0.7536_0.8894_0.3538_0.5812_0.3428_0.9792_0.6585_1.097_0.7423_0.4322_0.4054_0.3559_0.3679_0.9515_0.4713_0.6403_0.694_0.4115_0.7134_0.7532_0.5823_1.4289_0.5942_2.8495_0.7556_0.4012_0.2679_0.6239_0.5267_0.3457_0.4443_0.6905_0.9173_0.538_1.2799_0.4483_0.4626_0.2936_0.4878_0.3964_0.3207_0.6036_0.6873_0.5716_0.8532_0.7798_0.3265_0.5921_0.3755_0.6889_0.4561_0.7467_0.3893_0.4695_0.3739_0.5…	0.42033	0.433428	0	0
154	Hic_asm_1	Hic_asm_0	2550	2350	823	1109	0.0175	72	0.4725	0.628331	0.805556	0.888889	0.930556	0.972222	1	2550_2548_2535_2534_2532_2531_2530_2529_2528_2522_2520_2519_2513_2512_2507_2506_2503_2501_2498_2497_2495_2493_2492_2491_2489_2488_2486_2485_2480_2479_2478_2477_2474_2473_2472_2458_2457_2454_2450_2449_2448_2445_2444_2438_2435_2433_2432_2427_2425_2422_2416_2414_2406_2405_2402_2401_2399_2397_2396_2390_2388_2382_2380_2379_2377_2373_2369_2367_2364_2357_2353_2350	823_852_884_891_893_894_895_898_900_904_911_914_915_917_929_930_937_946_948_949_950_951_952_953_956_957_958_963_964_967_969_971_976_977_978_980_983_986_994_999_1001_1004_1005_1008_1016_1017_1018_1024_1025_1026_1030_1032_1043_1045_1046_1047_1050_1054_1058_1062_1067_1069_1070_1071_1074_1077_1080_1091_1094_1098_1107_1109	1.034_1.0398_2.0879_0.4145_0.4873_0.4069_0.2875_0.7103_0.4442_0.9077_1.2525_0.775_0.3617_0.4616_0.3201_0.3719_0.4658_1.802_1.3427_1.3549_1.5621_0.5729_0.3151_0.5388_0.4708_1.5429_0.5478_0.4665_0.4079_0.3981_0.3214_0.4904_0.3737_0.5672_0.3867_0.4507_0.4441_0.3324_0.5568_0.3278_0.4211_0.4436_0.5917_0.9231_0.4149_0.5397_0.4094_0.3794_0.359_0.4742_0.4833_0.5271_0.3016_0.5551_0.6556_0.5475_0.436_0.706…	0.358209	0.250871	0	0
155	Hic_asm_1	Hic_asm_0	549	409	2039	2132	0.0065	53	0.4572	0.636119	0.867925	0.886792	0.90566	0.924528	0.962264	549_548_545_543_541_535_533_532_530_528_523_522_521_519_517_501_495_493_489_486_483_481_480_477_475_474_469_467_463_462_460_458_456_445_443_441_440_438_437_433_432_430_426_420_419_417_416_415_413_412_411_410_409	2039_2043_2045_2046_2047_2048_2049_2050_2052_2053_2058_2059_2060_2063_2064_2065_2066_2067_2068_2069_2070_2072_2073_2075_2076_2077_2078_2082_2087_2088_2089_2092_2093_2101_2102_2103_2104_2107_2111_2113_2114_2116_2118_2121_2122_2123_2125_2126_2128_2129_2130_2131_2132	2.4445_2.4651_1.9411_0.364_0.5547_0.5758_0.4043_0.6224_0.3328_0.3791_0.4572_0.3541_0.454_1.1267_0.4666_0.4456_0.2958_0.3441_0.3724_0.5463_0.6695_0.5614_0.7507_0.3727_0.5382_0.4098_0.5607_0.4107_0.375_0.581_0.4665_0.9199_0.4135_0.4416_0.4643_0.4301_1.159_0.3724_0.4366_0.4187_0.5452_0.5234_0.5515_0.3561_0.3612_0.2816_1.7113_0.8889_0.3968_0.3995_0.3788_1.1194_0.5017	0.375887	0.56383	0	0
156	Hic_asm_1	Hic_asm_0	2728	2825	737	817	0.0092	31	0.4823	0.599894	0.870968	0.935484	0.967742	0.967742	1	2728_2729_2731_2732_2736_2737_2739_2742_2743_2747_2749_2751_2752_2762_2765_2769_2770_2775_2776_2790_2791_2794_2799_2800_2801_2805_2806_2807_2809_2818_2825	737_738_739_740_742_743_745_749_751_754_756_757_758_762_764_773_774_776_777_785_786_789_791_792_794_795_798_801_804_806_817	0.6073_0.6939_0.6199_0.3924_0.4095_0.5164_0.3771_0.3293_0.9566_0.8958_0.4809_0.3977_0.6581_0.3076_0.6703_0.5316_0.464_0.792_0.8306_0.4264_0.4135_0.3892_0.4823_0.4296_0.4846_0.8125_0.3494_0.919_0.3463_0.2809_2.332	0.316327	0.382716	0	0
158	Hic_asm_1	Hic_asm_0	2717	2657	1116	1207	0.0426	25	0.5396	0.747428	0.64	0.84	0.92	0.96	0.96	2717_2714_2713_2709_2708_2707_2706_2703_2698_2695_2694_2691_2689_2688_2686_2683_2682_2676_2675_2674_2673_2671_2667_2662_2657	1116_1119_1122_1130_1131_1132_1135_1150_1163_1165_1166_1167_1168_1172_1174_1175_1176_1182_1185_1187_1188_1189_1195_1203_1207	0.4377_0.5197_1.7545_0.5396_1.2688_1.0146_0.588_0.3545_0.423_0.6373_0.8956_0.5407_0.4723_0.3166_1.7976_1.3532_1.3552_0.5187_0.4957_0.4232_0.4636_0.9374_0.4269_0.7264_0.4249	0.409836	0.271739	0	0
160	Hic_asm_1	Hic_asm_0	164	103	54	167	0.0079	16	0.40435	0.573581	0.9375	1	1	1	1	164_162_160_156_146_143_140_139_133_131_127_119_112_111_106_103	54_55_65_75_81_88_102_104_108_111_116_147_151_152_156_167	0.5833_0.3959_0.3944_0.3482_0.5582_2.3674_0.3797_0.3377_0.7789_0.4032_0.5318_0.4055_0.3934_0.3568_0.5291_0.4138	0.258065	0.140351	0	0
161	Hic_asm_1	Hic_asm_0	3919	3949	1964	1991	0.0041	13	0.4888	0.528562	0.846154	1	1	1	1	3919_3929_3930_3931_3933_3936_3937_3941_3943_3944_3945_3947_3949	1964_1968_1970_1973_1974_1975_1977_1979_1981_1982_1984_1985_1991	0.4566_0.6629_0.4337_0.8449_0.4888_0.3996_0.5916_0.4001_0.4572_0.4895_0.4405_0.6287_0.5772	0.419355	0.464286	0	0
165	Hic_asm_1	Hic_asm_0	1367	1399	174	205	0.0112	8	0.4508	0.583263	0.875	0.875	0.875	0.875	1	1367_1368_1369_1370_1371_1372_1375_1399	174_175_180_181_182_184_185_205	0.3904_0.4732_0.3397_0.4232_0.4327_0.4689_1.4139_0.7241	0.242424	0.25	0	0
362	Hic_asm_1	Hic_asm_10	1584	2087	175	636	0.0211	175	0.4758	0.68474	0.714286	0.822857	0.874286	0.937143	0.954286	1584_1585_1592_1594_1596_1598_1602_1607_1608_1610_1611_1616_1617_1622_1623_1625_1630_1631_1632_1633_1634_1635_1636_1638_1644_1645_1655_1660_1662_1663_1664_1665_1673_1677_1682_1687_1688_1689_1691_1692_1693_1703_1705_1714_1724_1726_1727_1732_1735_1736_1738_1739_1741_1745_1749_1757_1760_1764_1765_1766_1767_1768_1772_1775_1778_1780_1781_1786_1792_1793_1798_1799_1800_1801_1802_1813_1815_1816_1818_1821…	175_177_182_188_189_191_192_193_196_197_199_203_207_209_210_212_220_223_227_228_231_232_234_236_239_240_242_247_248_249_252_253_258_260_261_272_273_274_281_282_283_285_286_287_288_290_293_294_299_300_301_302_303_305_306_308_315_316_318_320_322_324_327_328_335_341_343_345_348_349_350_352_367_369_371_374_375_376_377_384_385_388_390_391_392_393_397_398_400_420_426_427_429_432_433_435_436_439_441_443…	0.6143_0.4639_0.9203_0.4013_0.3135_0.8568_1.7143_1.1357_0.9024_0.8872_0.4107_0.6207_1.3155_0.4126_0.5084_0.3499_0.4165_0.4125_0.2913_0.3396_0.4758_0.4774_0.262_0.4707_0.3425_0.3658_1.1984_0.3592_0.4152_0.3745_1.6913_0.5044_1.332_0.3154_0.5904_0.4655_0.3356_0.5866_0.3794_0.3487_0.6469_-1_0.7891_0.6425_0.3816_0.732_0.7286_0.423_0.4897_0.6285_0.6156_0.4945_0.6255_1.3153_0.8726_0.8327_0.4886_0.6166_0…	0.347222	0.378788	0	0
363	Hic_asm_1	Hic_asm_10	4538	4282	801	1138	0.0102	118	0.4544	0.523308	0.805085	0.838983	0.889831	0.915254	0.957627	4538_4532_4531_4527_4525_4524_4522_4521_4519_4516_4515_4513_4508_4505_4504_4503_4500_4498_4497_4496_4495_4492_4491_4476_4467_4465_4464_4462_4458_4457_4455_4453_4452_4451_4450_4449_4445_4443_4442_4440_4439_4435_4433_4432_4431_4430_4428_4426_4424_4422_4420_4415_4413_4411_4410_4409_4408_4407_4405_4402_4399_4398_4397_4396_4395_4394_4387_4383_4381_4379_4378_4375_4374_4370_4369_4368_4365_4364_4362_4361…	801_821_822_829_841_843_845_846_849_850_851_854_858_861_863_867_871_872_873_875_876_880_882_888_892_894_895_896_899_904_905_907_908_909_911_912_914_916_931_933_934_937_938_939_940_941_943_946_948_955_957_961_962_963_964_966_967_968_969_970_972_974_996_997_998_999_1011_1017_1018_1020_1021_1025_1027_1030_1031_1034_1038_1039_1042_1045_1046_1049_1050_1051_1052_1054_1055_1059_1060_1063_1070_1071_1072_…	-1_0.3354_0.3321_0.3412_0.4134_0.5518_0.4349_0.461_0.3625_0.7688_0.4697_0.3269_0.6682_0.3832_0.5083_0.3446_0.3902_0.3222_0.4564_0.5133_0.7604_0.3388_0.4653_0.36_0.3989_0.4032_0.339_-1_0.8267_0.3903_0.9673_0.3694_0.3273_0.4694_0.4845_0.5641_1.248_1.2316_0.3678_0.3272_0.46_0.3583_0.289_0.473_1.3472_0.6385_0.3642_0.7206_0.7139_0.6264_0.8719_0.3917_0.3819_0.4357_0.8522_0.3453_0.4012_0.5623_0.7492_0.5…	0.459144	0.349112	0	0
364	Hic_asm_1	Hic_asm_10	4945	4707	1564	1815	0.0068	97	0.4378	0.507593	0.876289	0.938144	0.969072	0.979381	1	4945_4943_4940_4937_4936_4935_4921_4920_4919_4917_4915_4914_4913_4910_4908_4906_4905_4903_4900_4898_4896_4894_4893_4892_4882_4879_4873_4872_4871_4866_4865_4863_4860_4857_4856_4855_4854_4851_4850_4848_4845_4844_4843_4842_4836_4835_4831_4829_4827_4826_4825_4824_4823_4822_4820_4816_4815_4811_4810_4804_4801_4797_4794_4793_4792_4789_4787_4785_4784_4783_4782_4779_4778_4777_4776_4773_4772_4770_4767_4766…	1564_1576_1578_1581_1582_1584_1586_1587_1588_1593_1596_1597_1598_1604_1607_1609_1610_1612_1614_1615_1619_1620_1622_1628_1633_1643_1645_1646_1647_1653_1654_1655_1656_1657_1658_1661_1664_1665_1666_1668_1671_1673_1676_1677_1680_1681_1682_1683_1685_1686_1688_1689_1690_1691_1694_1697_1698_1701_1702_1709_1711_1725_1728_1730_1731_1732_1733_1734_1738_1739_1743_1744_1749_1751_1752_1755_1756_1757_1759_1762…	0.4381_0.4511_0.501_0.3003_0.4049_0.347_0.2931_0.3749_0.3118_0.4321_0.484_0.3386_0.4186_0.3169_0.3478_1.0457_0.5078_0.4882_0.4188_0.4248_0.4239_0.7046_0.5717_1.0717_0.6411_0.4322_0.6203_0.4227_0.3985_0.4388_0.529_0.7127_0.4583_0.3006_0.4078_0.7824_0.4765_0.4495_0.3799_0.57_0.8448_0.3561_0.2727_0.3943_0.3228_0.3435_0.3648_0.641_0.3115_0.6852_0.3845_0.4211_0.3232_0.9644_0.5989_0.5036_0.4427_0.8089_…	0.405858	0.384921	0	0
365	Hic_asm_1	Hic_asm_10	4701	4535	1301	1473	0.0116	74	0.4844	0.553056	0.743243	0.756757	0.824324	0.864865	0.918919	4701_4694_4691_4690_4689_4687_4681_4680_4678_4674_4671_4670_4669_4666_4662_4660_4656_4651_4650_4649_4648_4646_4641_4639_4635_4634_4633_4632_4631_4630_4628_4627_4622_4621_4617_4615_4612_4611_4605_4602_4601_4599_4598_4596_4595_4594_4593_4590_4586_4583_4579_4576_4575_4573_4572_4570_4568_4564_4563_4562_4560_4557_4555_4553_4550_4549_4545_4544_4543_4542_4541_4538_4536_4535	1301_1304_1306_1308_1309_1310_1313_1317_1318_1330_1331_1333_1334_1335_1338_1339_1340_1342_1343_1347_1350_1352_1353_1362_1373_1374_1375_1376_1377_1378_1381_1383_1387_1392_1394_1397_1398_1399_1400_1403_1404_1405_1406_1407_1410_1411_1412_1413_1414_1423_1427_1429_1430_1432_1433_1441_1442_1445_1446_1447_1450_1451_1452_1453_1454_1456_1457_1458_1459_1460_1469_1470_1472_1473	0.3901_0.4512_0.4734_0.3403_0.7546_0.4844_0.6554_0.6157_0.4444_0.5976_0.5603_0.3981_0.461_0.706_0.4437_0.5125_0.5993_0.9874_0.931_0.3849_-1_0.9196_0.3606_0.3895_0.4234_0.3755_0.4924_0.5376_0.4969_0.3393_0.4888_0.3631_0.487_0.4329_0.7487_0.7388_0.5366_0.4725_0.6742_0.337_0.5046_0.3182_0.3043_0.3514_1.2707_0.3561_0.4785_0.7597_0.499_1.2539_0.4587_0.7336_0.3573_0.6311_0.7752_0.3952_0.705_0.3566_0.32…	0.443114	0.427746	0	0
366	Hic_asm_1	Hic_asm_10	1161	1308	3380	3501	0.0027	51	0.4476	0.53772	0.882353	0.901961	0.941176	0.941176	0.960784	1161_1169_1170_1175_1185_1188_1194_1200_1201_1202_1205_1206_1211_1212_1217_1219_1223_1225_1227_1231_1232_1251_1252_1253_1256_1257_1258_1262_1266_1267_1269_1270_1271_1272_1273_1276_1277_1278_1280_1284_1287_1289_1291_1293_1294_1295_1300_1302_1306_1307_1308	3380_3384_3386_3388_3392_3393_3396_3399_3404_3405_3406_3408_3415_3416_3418_3419_3420_3421_3424_3427_3429_3435_3437_3438_3441_3443_3444_3445_3446_3448_3449_3452_3454_3457_3462_3464_3466_3467_3469_3473_3478_3480_3481_3485_3486_3488_3493_3495_3499_3500_3501	0.3417_0.3175_0.4133_0.5472_0.5218_0.4757_0.4476_0.299_0.699_0.0574_0.6221_0.4531_0.2453_0.4394_0.7503_0.6399_0.4311_0.5766_0.4813_1.031_0.2984_0.3473_0.4071_0.4151_0.3872_0.7207_0.3449_0.349_0.382_0.8569_1.3269_1.0537_0.57_0.6489_0.456_0.5582_0.435_0.5142_0.3958_0.3433_0.3919_0.2977_0.3684_0.5958_0.415_0.5404_0.5582_2.4858_0.3023_0.3477_0.5196	0.344595	0.418033	0	0
367	Hic_asm_1	Hic_asm_10	931	828	3506	3605	0.0011	46	0.4823	0.59174	0.847826	0.913043	0.956522	0.978261	0.978261	931_929_928_923_922_918_912_910_909_906_904_903_902_899_898_895_894_893_892_890_887_886_885_880_877_875_873_871_869_864_862_861_859_858_853_850_845_843_839_838_837_834_833_832_829_828	3506_3510_3512_3523_3524_3526_3528_3531_3534_3535_3537_3540_3542_3546_3547_3552_3553_3554_3555_3557_3559_3561_3567_3568_3570_3571_3575_3576_3579_3580_3581_3583_3584_3585_3586_3587_3590_3593_3595_3597_3598_3599_3600_3602_3604_3605	2.2508_0.6325_0.317_-1_0.7396_0.4341_0.644_0.3185_0.6744_0.3418_0.4823_0.8316_0.5475_0.578_0.3743_0.5331_0.3874_0.457_0.4237_0.9099_0.5868_0.3654_1.4332_0.4057_0.3528_0.9928_0.4069_0.3607_0.5982_0.626_0.6158_0.975_0.4095_0.6862_0.6811_0.3901_0.647_0.4431_0.4543_0.2987_0.2665_0.3859_0.3504_0.5242_0.4814_1.0131	0.442308	0.46	0	0
368	Hic_asm_1	Hic_asm_10	1138	1063	641	732	0.0141	26	0.5361	0.587168	0.846154	0.961538	1	1	1	1138_1136_1135_1133_1132_1131_1126_1125_1124_1123_1121_1120_1116_1114_1107_1102_1092_1090_1088_1087_1086_1085_1084_1082_1078_1063	641_642_643_650_653_663_665_668_670_672_685_686_690_693_695_697_698_699_700_701_711_712_715_724_725_732	0.3795_0.7351_0.8973_0.8123_0.9756_0.6681_0.7099_0.2857_0.4598_0.4448_0.5206_0.3601_-1_0.5361_0.888_0.4845_0.4057_0.6861_0.3551_0.4999_0.5724_0.6153_0.5317_0.7607_0.352_0.7429	0.342105	0.282609	0	0
370	Hic_asm_1	Hic_asm_10	3369	3292	1873	1916	0.005	21	0.5039	0.537576	0.714286	0.809524	0.904762	0.904762	0.952381	3369_3361_3356_3355_3353_3352_3351_3347_3345_3342_3339_3338_3335_3334_3330_3329_3323_3299_3298_3293_3292	1873_1875_1878_1879_1880_1881_1882_1887_1888_1890_1892_1893_1898_1900_1901_1902_1908_1912_1913_1914_1916	0.345_0.354_0.6179_0.5039_0.581_0.4194_0.366_0.3903_0.3234_0.5676_0.4619_0.7647_0.513_0.4064_1.0799_0.3786_0.3923_0.8201_0.7632_0.5386_0.7019	0.269231	0.477273	0	0
371	Hic_asm_1	Hic_asm_10	1427	1467	1486	1526	0.0213	15	0.4911	0.536167	0.8	0.8	0.866667	0.933333	1	1427_1428_1429_1431_1432_1433_1443_1444_1447_1454_1455_1461_1464_1465_1467	1486_1487_1488_1491_1494_1497_1508_1509_1510_1517_1518_1522_1524_1525_1526	0.5947_0.4639_0.5796_0.5823_1.054_1.0737_0.3466_0.6228_0.4177_0.694_0.4911_0.3404_0.3228_0.1669_0.292	0.365854	0.365854	0	0
373	Hic_asm_1	Hic_asm_10	1034	960	77	161	0.0111	15	0.4968	0.802971	0.666667	0.8	0.933333	0.933333	0.933333	1034_1028_1015_1013_1011_1009_1008_1007_986_985_971_970_969_962_960	77_100_113_117_121_124_125_126_133_139_146_148_149_152_161	3.8915_-1_0.4507_0.5056_0.5684_0.475_0.3616_0.6092_0.4315_1.0104_0.2802_0.4152_0.488_0.6873_1.067	0.2	0.176471	0	0
374	Hic_asm_1	Hic_asm_10	4279	4259	59	85	0.0041	9	0.4088	0.421756	0.888889	1	1	1	1	4279_4276_4272_4269_4267_4265_4261_4260_4259	59_61_65_66_67_68_71_75_85	0.4784_0.4297_0.488_0.3581_0.3957_0.3896_0.4088_0.3441_0.5034	0.428571	0.333333	0	0
375	Hic_asm_1	Hic_asm_10	2296	2318	1148	1171	0.005	9	0.5587	0.583289	0.777778	0.888889	0.888889	0.888889	1	2296_2299_2302_2303_2304_2306_2308_2317_2318	1148_1149_1150_1151_1153_1154_1160_1169_1171	0.5587_1.0153_0.4516_0.4179_0.7835_0.3915_0.6548_0.5811_0.3952	0.391304	0.375	0	0
377	Hic_asm_1	Hic_asm_10	5051	5011	1956	2001	0.0155	8	0.6668	0.64975	1	1	1	1	1	5051_5047_5046_5042_5035_5031_5028_5011	1956_1988_1989_1992_1994_1997_1998_2001	0.4691_0.61_0.7413_0.4872_0.7602_0.8298_0.5768_0.7236	0.195122	0.173913	0	0
379	Hic_asm_1	Hic_asm_10	5057	5063	2	9	0.0001	6	0.0273	0.0381833	1	1	1	1	1	5057_5058_5059_5060_5062_5063	2_3_4_6_8_9	0.0043_0.025_0.0296_0.0_0.1034_0.0668	0.857143	0.75	0	0
380	Hic_asm_1	Hic_asm_10	1317	1347	768	798	0.0178	7	0.3865	0.679929	0.714286	1	1	1	1	1317_1323_1335_1339_1341_1345_1347	768_778_788_792_795_797_798	0.3649_1.6734_0.6621_0.3865_0.3649_0.3366_0.9711	0.225806	0.225806	0	0
411	Hic_asm_1	Hic_asm_4	368	177	15	236	0.0099	82	0.45225	0.544259	0.768293	0.829268	0.890244	0.926829	0.95122	368_367_363_352_351_350_348_347_344_343_341_338_336_330_326_322_321_320_317_315_313_312_310_309_308_307_306_305_304_301_299_295_294_290_288_287_286_285_284_282_280_279_276_274_272_270_268_264_263_253_250_249_245_244_243_240_239_236_235_232_227_222_219_218_215_207_200_199_198_197_195_193_192_191_190_189_187_186_185_184_178_177	15_16_17_21_23_26_28_29_30_32_36_41_43_45_47_51_52_53_56_57_58_60_61_63_65_70_71_72_74_86_87_94_98_104_107_108_109_110_113_114_115_116_118_120_121_123_124_131_142_143_152_155_157_159_165_167_168_170_173_177_179_183_188_189_191_202_208_210_211_212_213_216_217_220_221_222_224_225_226_227_229_236	0.5687_0.432_0.4459_0.5081_0.6039_1.1108_0.5864_0.3346_0.3602_0.3786_0.3311_0.4343_0.6489_0.4535_0.3948_0.723_0.398_0.7807_0.3881_0.3805_0.4237_0.7218_0.4202_0.4081_0.32_0.509_0.5565_0.8995_0.3666_0.3738_0.3576_0.3796_0.787_0.7936_1.4576_0.6331_0.4471_0.5049_0.4744_0.4131_0.4193_0.5234_0.6705_0.2321_0.3033_0.3764_0.4348_0.5679_0.456_0.4622_0.3841_0.3396_0.719_0.5393_0.4632_0.3546_0.3534_0.3711_0.…	0.427083	0.369369	0	0
412	Hic_asm_1	Hic_asm_4	100	9	264	411	0.032	32	0.50965	0.678594	0.84375	0.90625	0.9375	0.9375	0.96875	100_97_96_95_87_86_85_83_82_81_79_70_66_52_50_49_48_45_43_34_33_32_30_29_26_25_24_18_17_14_10_9	264_279_280_281_284_285_286_288_290_292_293_308_324_330_331_335_337_339_342_348_358_361_362_364_367_372_377_387_388_389_396_411	0.596_0.3683_0.8305_0.4958_0.4269_1.6673_1.0519_0.8992_0.4048_0.4283_0.3669_0.5036_0.3627_0.5101_0.5945_0.4619_0.4077_0.442_0.6996_0.7312_0.6554_0.5092_0.5053_1.219_0.5669_0.6395_2.078_0.9554_0.4551_0.9816_0.4076_0.4928	0.347826	0.216216	0	0
418	Hic_asm_1	Hic_asm_4	55	65	317	323	0.0026	6	0.60845	0.635717	1	1	1	1	1	55_57_58_59_64_65	317_318_319_320_321_323	0.3365_0.722_0.9265_0.4949_0.3251_1.0093	0.545455	0.857143	0	0
473	Hic_asm_1	Hic_asm_9	3443	3883	306	759	0.003	168	0.4928	0.541489	0.904762	0.946429	0.982143	0.982143	0.988095	3443_3446_3447_3455_3458_3461_3463_3466_3467_3468_3470_3474_3475_3476_3478_3480_3481_3488_3491_3493_3499_3503_3504_3507_3515_3516_3517_3518_3520_3521_3526_3528_3533_3535_3540_3545_3547_3548_3551_3553_3561_3562_3564_3569_3571_3576_3578_3583_3588_3589_3591_3592_3597_3599_3602_3605_3608_3609_3611_3614_3616_3622_3623_3624_3627_3628_3629_3632_3634_3635_3636_3641_3644_3645_3646_3647_3649_3651_3652_3653…	306_312_314_320_322_323_325_326_328_332_333_335_337_338_346_350_353_355_360_361_363_365_367_370_372_373_374_375_376_377_380_384_385_388_394_395_400_401_403_406_413_414_416_417_419_429_442_448_459_461_463_464_469_470_471_474_475_476_477_480_482_491_496_497_499_500_503_504_506_508_509_516_518_519_520_522_524_525_526_527_528_530_532_535_548_551_554_555_560_561_562_568_571_573_574_575_579_587_591_593…	0.5236_0.6365_0.4047_0.3927_0.4355_0.6079_0.8106_0.6083_0.5798_0.3764_0.6324_0.5126_0.4911_0.5553_0.3555_0.5024_1.0031_0.8613_0.5094_0.4803_0.5252_0.5952_0.3708_0.5373_0.4557_0.4278_0.5409_0.6878_0.3428_0.6246_0.8176_0.4491_0.2998_0.5019_0.508_0.8457_-1_0.3545_0.4573_0.402_0.4009_0.5964_0.755_0.7531_0.4317_0.6603_0.7965_0.3608_0.3824_0.4742_0.4235_0.3539_0.4928_0.379_0.4903_0.3761_0.6019_0.4486_0…	0.380952	0.370044	0	0
474	Hic_asm_1	Hic_asm_9	552	785	772	977	0.0026	88	0.44225	0.489372	0.875	0.931818	0.977273	0.988636	0.988636	552_553_555_557_558_559_572_575_583_584_585_586_588_589_590_595_597_598_601_602_603_606_607_608_618_619_620_621_624_626_627_629_630_631_632_633_634_638_639_642_645_646_650_656_658_659_660_665_672_674_675_677_678_688_689_690_693_694_695_697_698_700_704_706_707_710_711_712_713_720_721_722_724_725_726_732_734_738_741_743_745_746_748_751_752_753_754_785	772_773_778_780_781_785_788_789_790_792_794_795_797_798_799_802_803_805_806_807_808_809_813_814_816_817_819_820_821_823_824_825_827_828_829_830_831_832_834_835_845_848_855_860_861_863_865_868_870_872_873_875_878_883_886_887_891_896_897_902_904_905_906_911_917_922_923_924_925_929_931_932_933_940_941_943_944_950_951_957_958_960_961_964_965_966_967_977	0.2862_0.3569_0.3994_0.4651_0.6188_0.4998_0.5367_-1_-1_0.5945_0.6798_0.7591_0.6271_0.6081_0.3601_0.665_0.3932_0.4125_0.443_0.3737_0.6039_0.3865_0.5373_0.4967_0.317_0.5112_0.2856_0.6752_0.6823_0.4254_0.3592_0.5022_0.6293_0.7086_0.7472_0.3712_0.4116_0.3779_0.4034_0.5143_0.592_0.4499_0.9703_0.653_0.3494_0.3495_0.3145_0.575_0.4554_0.4376_0.4213_0.3546_0.8814_0.48_0.3241_0.3337_0.4191_0.495_0.8989_0.8…	0.376068	0.427184	0	0
475	Hic_asm_1	Hic_asm_9	807	761	2117	2162	0.0017	17	0.5105	0.572953	1	1	1	1	1	807_804_801_799_796_790_786_781_777_774_773_769_768_766_765_762_761	2117_2123_2132_2133_2137_2138_2141_2144_2145_2147_2148_2150_2152_2153_2155_2157_2162	0.5096_0.6109_0.3967_0.5105_0.6093_0.5267_0.5096_0.4392_0.5459_0.3697_0.5312_0.4989_0.3549_0.7624_1.5564_0.4871_0.5212	0.361702	0.369565	0	0
480	Hic_asm_1	Hic_asm_9	3423	3436	20	58	0.0161	8	0.5015	0.498425	1	1	1	1	1	3423_3424_3425_3428_3429_3431_3433_3436	20_25_32_36_37_44_54_58	0.5008_0.5275_0.6251_0.5022_0.3807_0.421_0.6334_0.3967	0.571429	0.205128	0	0
492	Hic_asm_10	Hic_asm_1	175	636	1584	2087	0.0167	170	0.4681	0.660455	0.752941	0.811765	0.870588	0.923529	0.970588	175_177_182_188_189_191_192_193_194_199_203_207_209_210_212_220_223_227_228_231_232_234_236_239_240_242_243_245_248_249_252_253_258_260_261_272_273_274_281_282_283_285_286_287_288_290_293_294_299_300_301_302_303_305_306_308_315_316_318_320_322_324_327_328_335_341_343_345_348_349_350_351_367_369_371_374_376_377_384_385_388_389_391_397_398_420_426_427_429_432_433_435_436_439_441_443_451_454_456_457…	1584_1585_1592_1594_1596_1604_1605_1607_1610_1611_1616_1617_1622_1623_1625_1630_1631_1632_1633_1634_1635_1636_1638_1644_1645_1652_1653_1660_1662_1663_1664_1665_1673_1674_1680_1687_1688_1689_1691_1692_1693_1703_1705_1714_1724_1726_1727_1732_1735_1736_1738_1739_1741_1745_1749_1751_1758_1764_1765_1766_1767_1768_1772_1775_1778_1780_1782_1786_1792_1793_1798_1799_1800_1801_1802_1815_1816_1818_1821_1822…	0.6143_0.4639_0.9203_0.4013_0.3135_0.5961_0.7464_1.1357_1.0046_0.4107_0.6207_1.3155_0.4126_0.5084_0.3499_0.4165_0.4125_0.2913_0.3396_0.4758_0.4774_0.262_0.4707_0.3425_0.3658_0.382_0.6886_0.6555_0.4152_0.3745_1.6913_0.5044_1.332_0.4224_0.8689_0.4655_0.3356_0.5866_0.3794_0.3487_0.6469_-1_0.7891_0.6425_0.3816_0.732_0.7286_0.423_0.4897_0.6285_0.6156_0.4945_0.6255_1.3153_0.8726_2.1251_0.5159_0.6166_0.…	0.367965	0.337302	0	0
493	Hic_asm_10	Hic_asm_1	1138	824	4282	4544	0.0074	119	0.4605	0.536927	0.848739	0.89916	0.907563	0.941176	0.966387	1138_1133_1129_1124_1122_1121_1116_1113_1109_1107_1104_1102_1100_1096_1095_1094_1092_1091_1088_1081_1080_1079_1078_1076_1074_1073_1072_1070_1063_1060_1059_1055_1054_1052_1051_1050_1049_1046_1045_1042_1039_1038_1034_1031_1030_1027_1025_1021_1020_1018_1017_1011_999_998_997_996_981_972_970_969_968_967_966_964_963_962_961_957_955_948_946_943_941_940_939_938_937_934_933_931_929_927_912_911_909_908_907…	4282_4286_4287_4288_4290_4291_4293_4295_4297_4299_4301_4302_4304_4307_4308_4309_4310_4311_4313_4315_4316_4317_4319_4320_4322_4330_4334_4335_4341_4344_4346_4348_4349_4350_4351_4353_4356_4360_4361_4362_4364_4365_4368_4369_4370_4374_4375_4378_4379_4381_4383_4387_4394_4395_4396_4397_4398_4399_4402_4405_4407_4408_4409_4410_4411_4413_4415_4420_4422_4424_4426_4428_4430_4431_4432_4433_4435_4439_4440_4442…	0.5263_0.3573_0.4548_0.3902_0.4067_0.4818_0.5057_0.4299_0.4085_0.4529_0.3355_0.393_0.3902_0.4018_0.4538_0.454_0.3178_0.3211_0.382_0.7391_0.4894_0.4668_0.4988_0.746_0.5247_0.4919_0.5224_0.3084_0.4709_0.4012_0.9771_0.6694_0.2891_0.3855_1.0349_0.6197_0.7596_0.4632_2.012_0.4419_0.328_0.5141_0.355_0.3923_0.4261_0.5314_0.6539_0.3375_0.8444_0.4693_0.441_0.5163_0.5621_0.4187_0.517_0.3618_0.8229_0.3056_0.…	0.377778	0.452471	0	0
494	Hic_asm_10	Hic_asm_1	1815	1564	4707	4945	0.0033	96	0.435	0.508914	0.916667	0.958333	0.989583	1	1	1815_1814_1813_1811_1810_1802_1801_1798_1797_1796_1793_1791_1786_1785_1783_1782_1762_1759_1757_1756_1755_1753_1751_1749_1744_1743_1739_1738_1734_1733_1732_1731_1730_1728_1725_1711_1709_1702_1701_1698_1697_1694_1691_1690_1689_1688_1686_1685_1683_1682_1681_1680_1677_1676_1673_1671_1668_1666_1665_1664_1661_1658_1657_1656_1655_1654_1653_1647_1646_1645_1643_1639_1628_1627_1620_1619_1615_1614_1612_1610…	4707_4710_4711_4713_4714_4715_4716_4718_4723_4728_4735_4736_4750_4756_4761_4762_4766_4767_4770_4772_4773_4776_4777_4778_4779_4782_4783_4784_4785_4787_4789_4791_4793_4794_4797_4801_4804_4810_4811_4815_4816_4820_4822_4823_4824_4825_4826_4827_4829_4831_4835_4836_4842_4843_4844_4845_4848_4850_4851_4854_4855_4856_4857_4858_4861_4865_4866_4871_4872_4873_4879_4882_4892_4893_4894_4896_4898_4900_4903_4905…	0.4185_0.5032_0.3677_0.3989_0.5126_0.3759_0.6052_0.3821_0.3808_0.3878_0.3971_0.3477_0.3808_0.4402_0.3777_0.7087_0.4243_0.3815_0.4195_1.1886_0.5256_0.593_0.9072_1.0398_1.0789_0.4671_0.3573_0.4832_0.6951_0.5322_0.4444_0.673_0.3709_0.7862_0.4378_0.4284_0.5127_0.3884_0.8089_0.4427_0.5036_0.5989_0.9644_0.3232_0.4211_0.3845_0.6852_0.3115_0.641_0.3648_0.3435_0.3228_0.3943_0.2727_0.3561_0.8448_0.57_0.379…	0.380952	0.401674	0	0
495	Hic_asm_10	Hic_asm_1	1473	1301	4535	4701	0.0142	76	0.4783	0.553848	0.789474	0.828947	0.855263	0.907895	0.947368	1473_1472_1470_1469_1460_1459_1458_1457_1456_1454_1453_1452_1451_1450_1447_1446_1445_1442_1441_1433_1432_1430_1429_1427_1423_1416_1414_1413_1412_1411_1410_1407_1406_1405_1404_1403_1402_1400_1399_1398_1397_1394_1392_1387_1383_1381_1378_1377_1376_1375_1374_1373_1362_1353_1352_1350_1347_1343_1342_1340_1339_1338_1335_1334_1333_1331_1330_1325_1321_1313_1310_1309_1308_1306_1304_1301	4535_4536_4538_4541_4542_4543_4544_4545_4549_4550_4553_4555_4557_4560_4562_4563_4564_4568_4570_4572_4573_4575_4576_4579_4583_4584_4586_4590_4592_4594_4595_4596_4598_4599_4601_4602_4604_4605_4606_4608_4615_4617_4621_4622_4627_4628_4630_4631_4632_4633_4634_4635_4639_4641_4645_4648_4649_4650_4651_4656_4660_4662_4666_4669_4670_4671_4672_4678_4680_4681_4687_4689_4690_4691_4694_4701	0.3713_0.3714_0.4048_0.8284_0.8029_0.8051_0.705_0.9547_0.4528_0.4673_0.8452_0.3342_0.4765_0.3554_0.5611_0.3222_0.3566_0.705_0.3952_0.7752_0.6311_0.3573_0.7336_0.4587_1.2539_0.2294_0.499_0.7597_0.3526_0.3561_1.2707_0.3514_0.3043_0.3182_0.5046_0.337_1.4933_0.6742_0.4667_0.5109_0.7388_0.7487_0.4329_0.487_0.3631_0.4888_0.3393_0.4969_0.5376_0.4924_0.3755_0.4234_0.3895_0.3606_0.4783_-1_0.3849_0.931_0.9…	0.439306	0.45509	0	0
496	Hic_asm_10	Hic_asm_1	3380	3501	1161	1308	0.0049	53	0.4531	0.58503	0.886792	0.962264	0.981132	0.981132	0.981132	3380_3384_3386_3388_3392_3393_3396_3399_3404_3405_3406_3408_3415_3416_3418_3419_3420_3421_3424_3427_3428_3435_3437_3438_3441_3443_3444_3445_3446_3448_3449_3452_3454_3457_3462_3464_3466_3467_3469_3473_3478_3480_3481_3485_3486_3488_3489_3493_3494_3495_3499_3500_3501	1161_1169_1170_1175_1185_1188_1194_1200_1201_1202_1203_1206_1211_1212_1217_1219_1223_1225_1227_1231_1233_1251_1252_1253_1256_1257_1258_1262_1266_1267_1269_1270_1271_1272_1273_1276_1277_1278_1280_1284_1287_1289_1291_1293_1294_1295_1296_1300_1301_1302_1306_1307_1308	0.3417_0.3175_0.4133_0.5472_0.5218_0.4757_0.4476_0.299_0.699_0.0574_0.9724_0.4531_0.2453_0.4394_0.7503_0.6399_0.4311_0.5766_0.4813_1.031_0.4163_0.3473_0.4071_0.4151_0.3872_0.7207_0.3449_0.349_0.382_0.8569_1.3269_1.0537_0.57_0.6489_0.456_0.5582_0.435_0.5142_0.3958_0.3433_0.3919_0.2977_0.3684_0.5958_0.415_0.5404_0.6471_0.5582_2.4676_2.4858_0.3023_0.3477_0.5196	0.434426	0.358108	0	0
497	Hic_asm_10	Hic_asm_1	3605	3506	828	931	0.0019	46	0.4823	0.592791	0.934783	0.978261	1	1	1	3605_3604_3602_3600_3599_3598_3597_3595_3593_3590_3587_3586_3585_3584_3583_3581_3580_3579_3576_3575_3571_3570_3568_3567_3561_3559_3557_3555_3554_3553_3552_3547_3546_3542_3540_3537_3535_3534_3531_3528_3526_3524_3523_3512_3510_3506	828_829_832_833_834_837_838_839_843_845_850_853_858_859_861_862_864_869_871_873_875_877_880_885_886_887_890_892_893_894_895_898_899_902_903_904_906_909_910_912_918_920_923_928_929_931	1.0131_0.4814_0.5242_0.3504_0.3859_0.2665_0.2987_0.4543_0.4431_0.647_0.3901_0.6811_0.6862_0.4095_0.975_0.6158_0.626_0.5982_0.3607_0.4069_0.9928_0.3528_0.4057_1.4332_0.3654_0.5868_0.9099_0.4237_0.457_0.3874_0.5331_0.3743_0.578_0.5475_0.8316_0.4823_0.3418_0.6744_0.3185_0.644_0.4341_0.7869_-1_0.317_0.6325_2.2508	0.46	0.442308	0	0
498	Hic_asm_10	Hic_asm_1	732	641	1063	1138	0.0097	26	0.4999	0.568596	0.846154	0.884615	0.923077	0.961538	1	732_725_724_715_714_713_701_700_699_698_697_695_693_690_686_685_672_670_668_665_660_653_650_643_642_641	1063_1065_1082_1084_1085_1086_1087_1088_1090_1092_1102_1107_1113_1116_1120_1121_1123_1124_1125_1126_1130_1132_1133_1135_1136_1138	0.7429_0.3737_0.7607_0.5317_0.6089_0.4838_0.4999_0.3551_0.6861_0.4057_0.4845_0.888_0.4374_-1_0.3601_0.5206_0.4448_0.4598_0.2857_0.7099_0.3758_0.9756_0.8123_0.8973_0.7351_0.3795	0.282609	0.342105	0	0
500	Hic_asm_10	Hic_asm_1	1916	1873	3292	3369	0.0193	21	0.5039	0.658548	0.761905	0.857143	0.904762	0.952381	1	1916_1914_1913_1912_1908_1902_1901_1900_1898_1893_1892_1890_1888_1887_1882_1881_1880_1879_1878_1875_1873	3292_3293_3295_3296_3323_3329_3330_3331_3332_3338_3339_3342_3345_3347_3351_3352_3353_3355_3356_3361_3369	0.7019_0.5386_0.7454_2.9869_0.3923_0.3786_1.0799_0.4163_0.8945_0.7647_0.4619_0.5676_0.3234_0.3903_0.366_0.4194_0.581_0.5039_0.6179_0.354_0.345	0.477273	0.269231	0	0
502	Hic_asm_10	Hic_asm_1	161	77	959	1035	0.0339	14	0.4815	0.523725	0.928571	0.928571	0.928571	1	1	161_152_149_148_146_139_133_125_124_121_117_113_100_77	959_962_969_970_971_985_986_1008_1009_1010_1013_1015_1028_1035	0.6468_0.6873_0.488_0.4152_0.2802_1.0104_0.4315_0.3616_0.475_0.5324_0.5056_0.4507_-1_-1	0.164706	0.181818	0	0
504	Hic_asm_10	Hic_asm_1	1148	1171	2296	2318	0.0135	10	0.5699	0.62899	0.8	0.9	0.9	0.9	1	1148_1149_1150_1151_1153_1154_1156_1160_1169_1171	2296_2299_2302_2303_2305_2306_2307_2308_2317_2318	0.5587_1.0153_0.4516_0.4179_0.7971_0.3915_1.0267_0.6548_0.5811_0.3952	0.416667	0.434783	0	0
505	Hic_asm_10	Hic_asm_1	85	59	4259	4279	0.0031	9	0.4088	0.421756	1	1	1	1	1	85_75_71_68_67_66_65_61_59	4259_4260_4261_4265_4267_4269_4272_4276_4279	0.5034_0.3441_0.4088_0.3896_0.3957_0.3581_0.488_0.4297_0.4784	0.333333	0.428571	0	0
508	Hic_asm_10	Hic_asm_1	2001	1956	5011	5051	0.0176	8	0.6668	0.64975	0.875	0.875	1	1	1	2001_1998_1997_1994_1992_1989_1988_1956	5011_5028_5031_5035_5042_5046_5047_5051	0.7236_0.5768_0.8298_0.7602_0.4872_0.7413_0.61_0.4691	0.173913	0.195122	0	0
560	Hic_asm_10	Hic_asm_10	54	7	1929	1961	0.0047	12	0.40995	0.499467	0.916667	0.916667	1	1	1	54_52_48_47_32_31_30_28_26_25_8_7	1929_1937_1938_1939_1940_1943_1944_1947_1948_1949_1960_1961	0.4373_1.6298_0.3199_0.4508_0.3419_0.5276_0.459_0.4905_0.3826_0.372_0.3601_0.2221	0.25	0.363636	0	0
561	Hic_asm_10	Hic_asm_10	1961	1929	7	54	0.0047	12	0.40995	0.499467	0.916667	1	1	1	1	1961_1960_1949_1948_1947_1944_1943_1940_1939_1938_1937_1929	7_8_25_26_28_30_31_32_47_48_52_54	0.2221_0.3601_0.372_0.3826_0.4905_0.459_0.5276_0.3419_0.4508_0.3199_1.6298_0.4373	0.363636	0.25	0	0
587	Hic_asm_10	Hic_asm_10	1958	2000	3	25	0.0446	9	0.4545	0.542212	0.555556	0.666667	0.777778	0.777778	0.888889	1958_1962_1968_1972_1973_1974_1984_1985_2000	3_8_11_13_14_18_20_21_25	0.4712_0.9204_0.3875_0.4378_0.421_0.7747_0.4097_0.5154_-1	0.209302	0.391304	0	0
601	Hic_asm_10	Hic_asm_10	3	21	1958	1985	0.0176	7	0.4378	0.488186	0.857143	1	1	1	1	3_11_13_14_18_20_21	1958_1968_1972_1973_1974_1984_1985	0.4712_0.3875_0.4378_0.421_0.7747_0.4097_0.5154	0.368421	0.25	0	0
749	Hic_asm_10	Hic_asm_8	2317	2610	124	341	0.0293	74	0.43615	0.536812	0.783784	0.810811	0.864865	0.918919	0.959459	2317_2319_2322_2331_2332_2346_2352_2354_2359_2360_2361_2362_2365_2366_2376_2379_2380_2388_2389_2396_2398_2406_2415_2416_2418_2419_2420_2421_2436_2439_2447_2452_2459_2460_2461_2463_2465_2469_2470_2471_2472_2478_2479_2484_2485_2504_2505_2510_2515_2517_2518_2519_2521_2522_2523_2531_2532_2540_2546_2553_2554_2557_2561_2566_2574_2577_2579_2581_2589_2595_2596_2599_2609_2610	124_128_132_133_135_139_141_149_151_154_158_159_160_161_162_163_164_177_178_179_182_185_190_192_193_195_198_200_201_206_214_217_220_222_225_230_233_238_240_241_242_243_245_246_247_250_251_254_257_258_260_262_263_264_270_271_272_273_278_283_285_286_292_294_303_306_307_308_310_314_315_317_326_341	0.3607_0.4001_0.4419_0.4013_0.2532_0.9658_0.4323_0.5805_0.3817_0.4045_0.3605_0.671_0.6007_0.3727_0.5498_0.4976_0.3562_1.6579_0.5841_0.3536_0.9191_0.4536_0.8584_0.3203_0.4075_0.2874_0.5007_0.496_0.3067_0.6157_1.4821_0.5076_0.3805_0.3812_0.8951_0.8624_0.8661_0.4897_0.4438_0.3615_0.3748_0.5996_0.3168_0.3646_0.4677_0.3701_0.3834_0.4062_0.4645_0.3413_0.3333_0.4302_0.327_0.3606_2.1566_0.44_0.3768_1.070…	0.251701	0.33945	0	0
750	Hic_asm_10	Hic_asm_8	2053	2292	1042	1226	0.0101	70	0.4896	0.576338	0.814286	0.914286	0.914286	0.914286	0.942857	2053_2054_2058_2060_2061_2063_2064_2066_2086_2105_2115_2116_2117_2118_2122_2125_2126_2134_2137_2138_2140_2141_2149_2157_2158_2161_2167_2168_2169_2198_2202_2203_2204_2205_2208_2217_2225_2226_2228_2229_2230_2231_2232_2233_2234_2235_2236_2237_2239_2240_2242_2245_2246_2247_2261_2273_2277_2278_2279_2280_2281_2282_2283_2284_2286_2287_2288_2289_2291_2292	1042_1044_1045_1046_1047_1048_1049_1052_1056_1059_1060_1061_1062_1065_1066_1071_1072_1077_1080_1084_1089_1090_1118_1122_1131_1140_1143_1144_1146_1149_1154_1156_1157_1158_1159_1160_1163_1167_1168_1169_1171_1172_1173_1175_1176_1177_1178_1179_1180_1182_1184_1187_1188_1189_1196_1209_1210_1211_1213_1214_1215_1216_1217_1218_1219_1220_1221_1222_1225_1226	0.5871_0.5406_0.4745_0.3709_0.9722_0.3644_0.5891_0.855_0.5616_0.5359_0.388_0.4407_0.4313_0.9114_0.4325_0.3667_0.3529_0.7717_0.3913_0.4567_0.3122_0.3868_0.5306_0.7437_1.0506_-1_0.9007_1.3408_1.5832_0.4788_1.45_0.3606_0.5901_0.5109_0.7336_0.4116_0.4247_0.7364_0.7128_0.3385_0.3636_0.309_0.3872_0.4276_0.5004_0.4719_0.5127_0.5017_0.5431_0.4373_0.5452_0.3776_0.3611_0.5528_-1_0.4757_0.6398_0.6139_0.4659…	0.291667	0.378378	0	0
751	Hic_asm_10	Hic_asm_8	3371	3199	808	997	0.0205	69	0.49535	0.645341	0.695652	0.826087	0.884058	0.898551	0.942029	3371_3368_3365_3364_3362_3361_3357_3354_3347_3345_3339_3337_3336_3335_3334_3332_3329_3328_3325_3324_3323_3321_3319_3317_3311_3310_3304_3303_3302_3301_3297_3295_3294_3292_3291_3290_3288_3286_3285_3283_3282_3281_3277_3276_3273_3272_3271_3260_3259_3256_3255_3251_3250_3248_3243_3237_3233_3232_3229_3228_3227_3223_3222_3216_3206_3205_3204_3203_3199	808_810_811_815_818_819_822_823_824_825_828_830_839_842_843_844_847_850_852_853_856_858_859_861_863_864_867_868_870_871_874_877_878_879_881_882_884_886_892_894_896_897_899_900_901_902_904_917_920_932_934_939_940_941_945_950_952_954_955_956_957_974_975_983_993_994_995_996_997	0.443_0.3473_0.5817_0.4363_0.5233_0.5669_0.7758_0.4586_0.3852_1.889_1.7063_1.7036_2.5674_1.1437_0.3567_0.4593_0.3095_0.3759_0.3537_0.3889_0.3361_0.3565_0.4121_0.7974_0.4932_-1_1.0622_0.3193_0.2888_0.6936_0.9151_0.9595_0.6999_0.5109_0.5887_0.3597_0.2987_0.5065_0.4496_0.4078_0.4387_0.6294_0.4473_0.3881_0.4042_0.4497_1.0414_1.2057_0.7464_0.303_0.341_0.9057_0.4434_0.4477_0.716_0.4009_0.7645_0.588_0.5…	0.398844	0.363158	0	0
752	Hic_asm_10	Hic_asm_8	2688	3037	344	595	0.0253	67	0.4245	0.485685	0.850746	0.895522	0.955224	0.970149	1	2688_2694_2698_2711_2717_2723_2743_2753_2755_2760_2763_2764_2780_2783_2786_2790_2794_2797_2800_2801_2807_2808_2810_2812_2814_2815_2816_2820_2821_2822_2823_2826_2827_2828_2830_2831_2832_2835_2837_2874_2875_2876_2877_2894_2921_2944_2947_2954_2955_2968_2977_2979_2983_2990_2994_2996_2997_2998_2999_3001_3004_3009_3010_3016_3018_3019_3037	344_345_346_349_350_356_358_363_366_367_369_371_373_375_376_377_388_390_393_397_398_399_406_412_414_415_417_429_430_431_432_433_434_435_436_437_438_444_447_450_451_452_453_458_468_469_471_479_484_504_525_527_528_530_538_539_543_544_549_551_554_556_560_565_567_568_595	0.3296_0.3754_0.4725_0.563_0.3348_0.5033_0.3965_0.5223_0.3461_0.4102_0.4409_0.4033_0.3679_0.3447_0.5395_0.2817_0.2846_0.3677_0.7722_0.2888_0.4032_0.3818_0.4696_0.8467_0.5165_0.9387_0.5454_0.435_0.5496_0.5662_0.4245_0.3857_0.5364_0.4063_0.3469_0.4105_0.3914_0.2827_0.566_0.5026_0.3458_0.3718_0.2776_0.3189_0.3798_0.4546_0.8163_0.7611_0.4626_0.5137_0.3537_0.3311_0.5157_0.7329_0.3571_0.5298_0.3776_0.3…	0.191429	0.265873	0	0
753	Hic_asm_10	Hic_asm_8	3610	3718	700	804	0.0029	49	0.451	0.507231	0.979592	1	1	1	1	3610_3613_3614_3620_3622_3623_3624_3634_3637_3638_3639_3640_3644_3645_3646_3654_3655_3657_3658_3659_3660_3661_3666_3667_3668_3669_3670_3672_3674_3676_3677_3680_3682_3683_3684_3691_3693_3695_3698_3701_3702_3706_3709_3711_3713_3714_3715_3717_3718	700_705_706_708_711_713_714_718_719_720_722_724_727_731_732_733_734_737_739_744_745_746_748_749_750_754_757_758_760_762_763_766_767_768_769_770_771_772_774_784_788_791_792_793_794_795_797_803_804	0.2557_0.4017_0.4442_0.2826_0.5148_0.3628_0.4068_0.4488_0.2955_0.4736_0.3452_0.4534_0.4532_0.8727_0.4931_0.5203_0.5006_0.5276_0.4169_0.7417_0.4053_0.451_0.4393_0.3878_0.8156_1.5335_0.4262_0.3734_0.4603_0.482_0.4491_0.477_0.4219_0.4007_0.6528_0.5204_0.5246_0.3576_0.3867_0.4806_0.8218_0.4419_0.6107_0.3534_0.6263_0.3558_0.987_0.5706_0.4298	0.449541	0.466667	0	0
755	Hic_asm_10	Hic_asm_8	3158	3114	1015	1034	0.0066	11	0.4535	0.500227	1	1	1	1	1	3158_3149_3147_3139_3137_3132_3131_3120_3116_3115_3114	1015_1016_1017_1022_1023_1024_1025_1029_1030_1032_1034	0.4774_0.2992_0.4535_0.6409_0.599_0.3773_0.417_1.0619_0.3376_0.3757_0.463	0.244444	0.55	0	0
783	Hic_asm_2	Hic_asm_0	283	181	2137	2215	0.0033	23	0.4044	0.439639	0.913043	1	1	1	1	283_279_278_277_269_265_235_234_232_231_230_228_221_218_217_215_210_207_206_199_186_185_181	2137_2139_2141_2142_2143_2145_2184_2188_2190_2191_2192_2196_2199_2201_2202_2203_2205_2207_2209_2211_2213_2214_2215	0.3819_0.4706_0.4236_0.3879_0.5707_0.4189_0.4649_0.5551_0.4403_0.3675_0.4007_0.4044_0.3849_0.8027_0.3368_0.6408_0.3008_0.3693_0.3487_0.3394_0.53_0.3602_0.4116	0.223301	0.291139	0	0
785	Hic_asm_2	Hic_asm_0	378	324	320	370	0.0404	10	0.4887	0.5371	0.9	0.9	1	1	1	378_371_364_349_342_339_331_327_325_324	320_321_328_336_340_359_364_368_369_370	0.5063_0.4711_1.0583_0.3705_0.7265_0.4154_0.3643_0.5075_0.3363_0.6148	0.181818	0.196078	0	0
786	Hic_asm_2	Hic_asm_0	576	539	242	270	0.0068	9	0.4474	0.543567	1	1	1	1	1	576_574_568_563_562_561_558_541_539	242_243_244_248_249_250_251_269_270	0.4064_0.444_0.4367_1.193_0.499_0.3328_0.6571_0.4757_0.4474	0.236842	0.310345	0	0
915	Hic_asm_2	Hic_asm_6	1113	656	417	759	0.005	168	0.45825	0.541215	0.880952	0.964286	0.97619	0.988095	0.994048	1113_1112_1108_1101_1099_1096_1095_1094_1091_1090_1089_1085_1084_1082_1081_1080_1079_1075_1074_1073_1071_1069_1068_1064_1063_1059_1055_1052_1051_1037_1036_1021_1020_1019_1016_1014_1013_1011_1010_1006_1004_1003_1002_979_970_965_964_961_958_957_955_954_951_950_948_946_943_941_940_938_936_933_932_931_929_927_925_923_920_916_915_913_909_906_904_903_902_901_897_895_888_886_885_884_881_880_878_876_874_…	417_418_421_422_423_427_428_432_433_435_436_438_439_442_443_450_460_464_465_467_471_472_473_476_477_479_481_484_486_489_490_492_493_496_497_500_506_507_508_510_512_514_515_516_523_525_526_527_528_530_535_538_540_543_546_547_553_556_563_565_568_569_570_571_573_574_576_577_578_579_580_581_584_585_586_587_588_592_593_594_599_605_607_608_609_610_611_612_615_616_617_619_620_621_622_624_625_627_629_630…	0.481_0.3459_0.9838_0.424_0.2982_0.701_0.3124_0.6062_0.3185_0.5747_-1_0.4279_0.6166_0.6509_0.419_1.7829_0.3951_0.3406_0.7382_0.593_0.3313_0.7511_1.3001_0.453_0.845_0.3349_0.4993_0.7554_0.3936_0.6245_0.4237_0.5273_0.3636_0.4029_0.4114_0.3771_0.4151_1.0787_1.205_0.4621_0.355_0.478_0.3512_0.9608_0.6671_0.3549_0.2616_0.581_0.3674_0.7901_0.4004_0.5111_0.4631_0.4577_0.3385_0.5785_0.4366_0.436_0.3788_0.…	0.366812	0.489796	0	0
916	Hic_asm_2	Hic_asm_6	1114	1667	762	1126	0.0204	134	0.5039	0.626747	0.813433	0.843284	0.88806	0.932836	0.962687	1114_1115_1116_1117_1119_1120_1123_1124_1125_1127_1129_1130_1136_1140_1143_1147_1150_1151_1152_1154_1168_1169_1170_1172_1173_1205_1206_1207_1220_1229_1240_1244_1247_1254_1255_1256_1257_1258_1259_1260_1261_1263_1265_1266_1269_1270_1271_1272_1276_1277_1279_1282_1284_1285_1293_1299_1304_1308_1310_1311_1312_1313_1314_1317_1319_1320_1321_1324_1326_1328_1331_1332_1337_1343_1344_1350_1354_1355_1361_1368…	762_764_765_768_769_771_772_773_775_776_778_783_788_789_790_791_792_793_794_798_800_804_805_807_823_826_829_830_831_834_835_836_838_839_841_852_853_857_859_860_866_870_873_874_880_881_882_884_887_890_892_893_894_895_902_904_905_909_910_914_915_916_918_920_922_923_926_927_928_930_931_932_934_940_941_948_949_951_952_954_955_960_961_962_963_967_968_970_971_983_984_985_986_987_996_999_1002_1012_1013_…	0.6407_0.8385_0.905_0.2891_0.4513_0.5544_0.9126_0.3466_0.4066_0.6604_0.6124_0.4553_0.4026_0.8416_0.39_0.4608_1.0595_0.4262_0.4588_0.4134_0.4379_0.3904_0.3169_0.4644_0.525_0.4713_1.4341_1.8164_1.0574_0.7642_1.0448_0.5842_0.433_1.466_0.517_0.4438_0.4598_1.127_1.1531_0.9581_0.4687_0.379_0.3427_0.7817_0.4172_0.3509_0.5534_0.2941_0.3847_0.3725_0.4581_0.5533_0.7888_0.3383_0.7007_0.6755_0.6316_0.1296_0.…	0.241877	0.367123	0	0
918	Hic_asm_2	Hic_asm_6	1924	1675	1131	1278	0.0212	41	0.4291	0.55218	0.902439	0.95122	0.97561	1	1	1924_1912_1905_1904_1901_1898_1876_1875_1874_1871_1867_1835_1796_1793_1791_1790_1789_1775_1771_1770_1768_1763_1761_1758_1756_1753_1725_1721_1719_1718_1717_1710_1709_1708_1700_1698_1697_1683_1679_1678_1675	1131_1136_1140_1141_1142_1148_1152_1153_1157_1159_1169_1178_1184_1186_1187_1188_1189_1191_1193_1194_1197_1198_1200_1210_1211_1219_1228_1247_1249_1250_1253_1256_1257_1258_1265_1268_1269_1273_1275_1276_1278	0.4048_0.4347_0.582_0.774_0.4258_0.3912_1.0179_0.3829_0.3995_0.4762_0.4291_1.0868_0.3324_0.4296_0.2915_0.5013_0.403_1.4821_0.3352_0.4514_0.3676_0.4066_0.3968_0.3806_0.7962_0.3511_0.3997_0.4823_0.4232_0.6424_0.6753_0.3807_1.0641_0.5938_1.4208_0.3489_0.345_0.4805_0.5007_0.3598_0.7919	0.164	0.277027	0	0
919	Hic_asm_2	Hic_asm_6	582	615	358	384	0.0023	16	0.4677	0.548944	0.75	0.9375	1	1	1	582_588_591_592_594_598_599_600_602_604_606_608_610_611_614_615	358_360_361_362_366_369_370_371_372_373_374_377_378_380_381_384	0.6405_0.3241_0.4419_0.3847_0.7314_0.6196_0.4544_0.5029_0.4178_0.4677_0.7076_0.4677_0.3615_0.5538_0.34_1.3675	0.470588	0.592593	0	0
920	Hic_asm_2	Hic_asm_6	581	651	358	414	0.026	19	0.5445	0.803974	0.526316	0.684211	0.789474	0.947368	0.947368	581_595_612_614_619_621_623_626_628_631_632_634_635_638_640_641_644_645_651	358_366_380_385_386_387_388_391_394_395_397_401_402_405_406_409_411_413_414	0.5609_0.8369_0.5594_3.6388_0.3407_0.3643_0.3977_0.5017_0.782_0.5445_1.4215_0.317_0.3763_0.4341_1.2527_0.5096_0.4818_1.1273_0.8283	0.267606	0.333333	0	0
922	Hic_asm_2	Hic_asm_6	155	104	2245	2337	0.0218	13	0.4323	0.459808	0.769231	1	1	1	1	155_151_150_147_130_129_125_121_120_115_110_106_104	2245_2283_2284_2291_2305_2308_2315_2323_2327_2329_2331_2335_2337	0.5406_0.3258_0.3636_0.4828_0.3758_0.4729_0.7328_0.584_0.3596_0.3962_0.543_0.3681_0.4323	0.25	0.139785	0	0
925	Hic_asm_2	Hic_asm_6	2600	2562	1764	1810	0.0259	10	0.4111	0.554067	0.6	0.7	0.7	0.7	0.8	2600_2599_2597_2592_2589_2580_2579_2564_2563_2562	1764_1765_1782_1787_1788_1800_1804_1807_1808_1810	0.4649_0.5394_0.3611_1.3739_0.3265_-1_0.4111_0.3941_0.3146_0.801	0.25641	0.212766	0	0
926	Hic_asm_2	Hic_asm_6	818	850	634	650	0.0281	10	0.54105	0.58139	0.6	0.7	0.7	0.9	0.9	818_821_828_836_838_839_840_842_849_850	634_636_637_640_642_643_646_648_649_650	0.4817_0.3813_0.4105_0.3007_0.4837_0.8028_0.5984_0.7743_0.6191_0.9614	0.30303	0.588235	0	0
927	Hic_asm_2	Hic_asm_6	2104	2153	1659	1712	0.0151	9	0.40895	0.466562	1	1	1	1	1	2104_2108_2111_2142_2145_2146_2147_2150_2153	1659_1665_1676_1682_1686_1687_1691_1705_1712	0.4102_0.4287_0.4143_0.4077_-1_1.0661_0.3171_0.3921_0.2963	0.18	0.166667	0	0
928	Hic_asm_2	Hic_asm_6	2025	1964	1517	1578	0.0423	9	0.4368	0.723789	0.777778	1	1	1	1	2025_2016_2006_2005_2003_2000_1969_1968_1964	1517_1535_1541_1557_1560_1562_1574_1576_1578	0.4368_1.8084_0.4055_0.6818_0.3731_0.4244_1.4918_0.3549_0.5374	0.145161	0.145161	0	0
929	Hic_asm_2	Hic_asm_6	50	91	1890	1916	0.0344	7	0.6685	0.943614	1	1	1	1	1	50_64_69_70_72_73_91	1890_1902_1903_1904_1910_1912_1916	0.7774_2.4059_0.6685_0.4508_0.668_0.4891_1.1456	0.166667	0.259259	0	0
930	Hic_asm_2	Hic_asm_6	2533	2540	2351	2370	0.0019	6	0.36415	0.404317	1	1	1	1	1	2533_2534_2535_2538_2539_2540	2351_2353_2354_2367_2368_2370	0.3657_0.5586_0.3484_0.3626_0.4472_0.3434	0.75	0.3	0	0
932	Hic_asm_2	Hic_asm_6	483	474	2187	2205	0.0295	6	0.5242	0.544933	0.333333	0.5	0.666667	0.666667	0.833333	483_481_480_479_476_474	2187_2190_2192_2195_2198_2205	0.4097_0.6793_0.5144_0.6178_0.5167_0.5317	0.6	0.315789	0	0
954	Hic_asm_2	Hic_asm_9	536	380	2390	2496	0.0211	54	0.4955	0.593143	0.611111	0.703704	0.796296	0.851852	0.907407	536_535_533_532_530_529_528_527_526_525_519_517_516_515_514_502_500_496_495_494_492_490_487_486_485_484_471_469_465_464_460_456_455_453_451_450_448_446_445_444_441_437_436_435_433_431_430_428_427_424_422_400_397_380	2390_2393_2394_2395_2399_2401_2402_2403_2404_2405_2406_2407_2408_2409_2411_2413_2414_2415_2416_2417_2418_2419_2420_2421_2422_2424_2433_2434_2435_2437_2438_2439_2440_2441_2446_2447_2448_2449_2451_2452_2453_2455_2457_2458_2461_2462_2463_2464_2466_2467_2468_2476_2495_2496	1.0763_1.503_0.5001_0.7363_0.2339_0.3068_0.3792_0.4368_0.4001_0.5875_0.4259_0.7316_0.6999_0.466_0.6042_0.341_0.5687_0.3041_0.3214_0.8815_0.8034_0.3495_0.2989_0.4063_0.4445_0.5433_0.3412_0.4237_0.5837_0.2897_1.2221_0.6034_0.3659_-1_0.3997_0.5508_0.6646_0.3825_0.4073_0.9377_0.3646_0.4955_1.1376_0.3864_0.5775_0.5888_1.4236_0.485_0.2075_1.644_0.5349_-1_0.8824_-1	0.343949	0.504673	0	0
955	Hic_asm_2	Hic_asm_9	385	420	2488	2510	0.0024	18	0.47155	0.615838	0.833333	0.833333	0.888889	0.888889	0.888889	385_387_389_391_393_396_398_402_403_406_408_409_411_412_414_417_418_420	2488_2490_2491_2493_2494_2495_2497_2499_2500_2501_2502_2503_2504_2506_2507_2508_2509_2510	-1_0.4169_0.6584_0.7891_0.4091_-1_0.6845_0.9213_0.9844_0.3615_0.3276_0.4245_0.4503_0.4746_0.4685_0.8354_1.2819_0.3654	0.5	0.782609	0	0
1108	Hic_asm_3	Hic_asm_6	2274	1750	4	357	0.0127	150	0.4319	0.562905	0.786667	0.846667	0.926667	0.953333	0.966667	2274_2252_2248_2245_2207_2203_2202_2200_2196_2193_2191_2190_2185_2183_2178_2176_2175_2174_2172_2169_2168_2167_2161_2145_2142_2141_2136_2135_2128_2127_2125_2124_2123_2120_2117_2113_2112_2111_2102_2101_2100_2099_2098_2096_2095_2094_2089_2087_2086_2084_2081_2078_2077_2075_2074_2073_2071_2070_2066_2065_2063_2052_2049_2048_2047_2046_2045_2044_2043_2042_2041_2037_2035_2034_2033_2031_2027_2026_2024_2022…	4_14_18_37_41_44_52_53_55_59_60_61_64_65_68_69_70_71_73_74_75_76_77_82_83_86_88_90_95_100_102_103_104_108_109_111_113_115_120_121_122_125_126_127_128_129_138_141_142_143_146_151_152_153_154_155_156_157_159_160_162_163_164_166_168_170_174_178_180_181_183_184_185_186_190_193_195_197_202_208_209_210_211_216_218_219_221_227_228_229_231_237_240_244_247_248_249_250_254_255_257_261_262_264_265_266_268_2…	0.3921_0.3883_0.3465_0.3387_0.4022_0.4352_0.3684_0.5611_0.4258_0.4103_0.7893_0.8963_0.3432_0.2768_0.4193_1.0762_0.321_0.579_0.4577_0.3748_0.4575_0.3845_0.4765_0.5822_0.9446_0.9377_0.65_0.7441_1.3489_0.221_0.222_0.317_0.3873_0.3984_1.2406_0.4585_0.8237_0.5426_0.7017_0.4484_0.451_0.3257_0.3619_0.806_0.4265_0.4681_0.4728_0.5599_0.3287_0.4737_0.4151_0.304_0.3641_0.5488_0.4124_0.5862_0.4478_0.4275_0.7…	0.285714	0.423729	0	0
1110	Hic_asm_3	Hic_asm_6	2211	2241	18	32	0.0153	7	0.4313	0.575843	0.857143	1	1	1	1	2211_2213_2222_2225_2227_2237_2241	18_21_23_24_25_30_32	1.2216_0.3714_0.3531_0.3536_0.4313_0.5175_0.7824	0.225806	0.466667	0	0
1115	Hic_asm_3	Hic_asm_7	1485	1709	3953	4118	0.003	88	0.50715	0.547803	0.909091	0.965909	0.977273	0.988636	1	1485_1492_1493_1494_1497_1499_1500_1522_1523_1524_1525_1526_1527_1533_1538_1539_1541_1543_1544_1545_1546_1549_1551_1552_1553_1554_1556_1558_1559_1566_1567_1569_1570_1571_1572_1575_1576_1579_1580_1582_1583_1584_1585_1586_1587_1588_1591_1595_1596_1599_1601_1603_1606_1607_1608_1609_1610_1611_1612_1613_1614_1616_1621_1622_1626_1629_1637_1638_1639_1641_1643_1644_1645_1647_1649_1650_1653_1656_1660_1661…	3953_3956_3958_3960_3961_3963_3965_3975_3977_3978_3979_3980_3983_3986_3989_3991_3994_3995_3996_3997_3998_4000_4001_4004_4008_4011_4012_4013_4015_4017_4018_4022_4024_4025_4026_4027_4029_4030_4031_4032_4033_4034_4035_4037_4038_4039_4040_4044_4045_4051_4052_4053_4054_4057_4060_4061_4062_4063_4064_4065_4066_4068_4070_4071_4075_4076_4080_4081_4083_4084_4086_4089_4091_4092_4094_4095_4100_4101_4102_4104…	0.368_0.4438_0.398_0.4703_0.2758_0.5685_0.2883_0.3992_0.4897_0.3373_0.5456_0.7415_0.5169_1.0357_0.3262_0.4047_0.4893_0.4857_0.4209_0.3888_0.3635_0.4458_0.4322_0.9403_0.6277_0.596_0.4313_0.4892_0.4133_0.6852_0.3823_0.3601_0.3429_0.5199_0.5592_0.366_0.3842_0.4791_0.5935_0.4726_0.6543_0.4233_0.6596_0.6717_0.3516_0.4076_0.3355_0.3783_0.9156_0.6084_0.86_0.7818_0.5103_0.6143_0.5887_0.504_0.5214_0.6748_…	0.391111	0.53012	0	0
1116	Hic_asm_3	Hic_asm_7	756	1115	1597	1977	0.0283	82	0.5027	0.587249	0.829268	0.890244	0.914634	0.963415	0.987805	756_760_763_765_777_786_794_801_808_809_810_812_813_817_823_824_841_858_859_860_893_898_900_901_902_904_905_908_909_911_946_947_948_950_951_956_957_958_960_961_964_966_969_970_972_978_991_1019_1020_1021_1023_1024_1028_1033_1037_1039_1041_1044_1045_1046_1048_1049_1053_1055_1056_1060_1062_1063_1070_1071_1085_1086_1087_1092_1093_1094_1097_1100_1101_1102_1106_1115	1597_1599_1604_1606_1643_1665_1685_1687_1691_1692_1693_1694_1697_1702_1703_1704_1707_1727_1728_1729_1733_1746_1753_1759_1760_1761_1762_1763_1768_1783_1798_1802_1803_1804_1806_1809_1811_1814_1815_1816_1818_1825_1828_1834_1837_1840_1870_1899_1900_1901_1902_1903_1907_1909_1913_1914_1915_1917_1919_1921_1928_1929_1931_1932_1933_1937_1943_1944_1946_1947_1949_1950_1951_1953_1954_1959_1960_1962_1964_1965…	0.5348_0.6601_0.716_0.4261_1.1546_0.3616_0.4645_0.4511_0.6367_0.3864_0.388_0.9438_0.5313_1.0577_0.4204_0.4879_0.3773_1.0616_1.2261_1.2848_0.339_0.3968_1.0894_0.5506_0.4367_0.3658_0.5463_0.3873_0.4202_0.5654_0.5167_0.4216_0.4716_0.3578_0.4451_0.5027_0.4725_0.6655_0.5799_0.5251_0.3704_0.3988_0.4183_0.4346_0.5944_0.9749_1.0657_0.5076_0.3218_0.9457_0.4314_0.357_0.5651_0.5795_0.3565_0.8342_0.7494_0.58…	0.227778	0.215223	0	0
1117	Hic_asm_3	Hic_asm_7	1478	1372	931	1104	0.0254	40	0.4725	0.531369	0.775	0.875	0.9	0.925	0.975	1478_1475_1467_1465_1463_1461_1460_1458_1456_1455_1447_1444_1442_1435_1432_1431_1429_1426_1424_1422_1419_1417_1416_1415_1413_1412_1410_1408_1406_1401_1400_1395_1394_1389_1388_1387_1383_1377_1374_1372	931_934_938_947_948_951_955_957_958_959_963_965_967_981_1010_1011_1012_1014_1033_1034_1048_1052_1053_1054_1055_1057_1058_1059_1066_1083_1085_1088_1089_1091_1092_1093_1094_1102_1103_1104	1.1156_0.5507_0.6897_0.4563_0.7532_0.4672_0.5147_0.4725_0.3434_0.499_0.7703_0.4643_0.7221_1.0706_0.2934_0.4423_0.2858_0.7197_0.3488_0.3318_0.3705_-1_0.27_0.422_0.3698_0.3648_0.3936_0.3483_0.3355_0.3567_0.3196_0.5102_0.5961_0.5444_0.5596_0.5563_0.4749_0.9975_0.6816_0.9406	0.373832	0.229885	0	0
1118	Hic_asm_3	Hic_asm_7	1218	1303	2020	2063	0.016	18	0.4333	0.572422	0.555556	0.722222	0.777778	0.833333	0.833333	1218_1224_1231_1234_1236_1239_1240_1249_1267_1269_1283_1284_1289_1293_1298_1299_1301_1303	2020_2029_2031_2033_2035_2036_2037_2038_2045_2046_2050_2052_2053_2054_2059_2060_2061_2063	1.5444_0.5898_0.4479_0.6186_0.3942_0.3007_0.5026_0.4376_0.896_0.9057_0.37_0.3532_1.0049_0.3979_0.429_0.3105_0.3924_0.4082	0.209302	0.409091	0	0
1120	Hic_asm_3	Hic_asm_7	716	750	1978	2014	0.0048	14	0.48495	0.551064	0.857143	0.857143	0.928571	0.928571	0.928571	716_717_731_732_733_734_735_739_740_741_742_743_748_750	1978_1979_1981_1986_1987_1989_1990_1999_2000_2001_2002_2004_2011_2014	0.7286_0.3886_0.4717_0.3719_0.3726_1.075_0.4982_0.6071_0.7362_0.3673_0.4645_0.5871_0.6327_0.4134	0.4	0.378378	0	0
1121	Hic_asm_3	Hic_asm_7	151	46	1449	1543	0.0235	15	0.5216	0.679833	0.866667	0.933333	1	1	1	151_141_140_131_124_102_96_92_88_86_67_65_61_51_46	1449_1453_1459_1462_1466_1469_1470_1479_1481_1515_1520_1525_1526_1529_1543	0.3895_0.5679_0.6078_0.6119_0.3779_0.3127_1.9137_0.373_1.7409_0.3694_0.8016_0.6644_0.5216_0.4273_0.5179	0.141509	0.157895	0	0
1123	Hic_asm_3	Hic_asm_7	1312	1326	1117	1145	0.0107	11	0.4804	0.605855	0.636364	0.909091	0.909091	0.909091	1	1312_1313_1315_1316_1317_1319_1322_1323_1324_1325_1326	1117_1118_1119_1126_1127_1130_1131_1137_1138_1139_1145	0.4249_0.4941_0.4441_0.9545_1.4193_0.4319_0.5386_0.4804_0.3393_0.702_0.4353	0.733333	0.37931	0	0
1124	Hic_asm_3	Hic_asm_7	582	543	712	745	0.0341	8	0.55265	0.60365	1	1	1	1	1	582_581_566_560_559_552_544_543	712_716_721_724_727_730_744_745	0.4478_0.5447_0.5682_0.716_0.4764_1.1254_0.5606_0.3901	0.2	0.235294	0	0
1125	Hic_asm_3	Hic_asm_7	230	202	1438	1446	0.0027	7	0.6086	0.617129	0.857143	0.857143	1	1	1	230_228_221_216_213_206_202	1438_1440_1441_1442_1444_1445_1446	0.9699_0.6572_0.4225_0.3927_0.6086_0.8371_0.4319	0.241379	0.777778	0	0
1126	Hic_asm_3	Hic_asm_7	865	845	1722	1731	0.0264	7	0.5207	0.675086	0.714286	0.714286	0.857143	1	1	865_863_861_860_859_848_845	1722_1723_1725_1727_1729_1730_1731	0.3916_0.5207_0.4766_1.2023_1.2111_0.581_0.3423	0.333333	0.7	0	0
1127	Hic_asm_3	Hic_asm_7	298	272	1409	1433	0.0178	6	0.60985	0.762933	0.833333	0.833333	1	1	1	298_284_281_276_273_272	1409_1419_1421_1426_1430_1433	0.4067_0.4053_0.9502_0.436_1.5957_0.7837	0.222222	0.24	0	0
1128	Hic_asm_3	Hic_asm_7	4	39	1611	1664	0.0333	7	0.3848	1.05191	0.714286	0.714286	0.857143	0.857143	0.857143	4_15_16_18_32_36_39	1611_1612_1616_1619_1625_1645_1664	0.3977_0.2868_0.3643_0.3848_0.478_0.0831_5.3687	0.194444	0.12963	0	0
1164	Hic_asm_4	Hic_asm_1	236	15	177	368	0.0105	83	0.451	0.549149	0.86747	0.903614	0.951807	0.987952	0.987952	236_229_227_226_225_224_222_221_220_217_216_213_212_211_210_208_195_191_189_188_183_179_177_173_170_168_167_165_160_159_155_152_143_142_131_129_124_123_121_120_118_116_115_114_113_110_109_108_107_104_98_94_87_86_74_72_71_70_65_63_62_60_58_57_56_53_52_51_47_45_43_41_36_32_30_29_28_26_23_21_17_16_15	177_178_184_185_186_187_189_190_191_192_193_195_197_198_199_200_206_213_215_219_222_225_232_235_236_239_240_242_244_245_249_250_253_263_264_265_268_270_271_274_276_279_280_282_283_285_286_287_288_290_294_295_299_301_304_305_306_307_308_309_310_312_313_315_317_320_321_322_323_325_335_338_341_343_344_347_348_350_351_352_363_367_368	1.8121_0.451_0.3816_0.8037_0.456_0.3585_0.5551_0.3632_0.3451_0.4069_0.5833_0.3556_0.3939_0.5482_0.4394_0.5568_0.6102_0.8197_0.8477_0.8456_0.5259_1.0138_0.3389_0.7185_0.3711_0.3534_0.3546_0.4633_0.6004_0.5518_0.3396_0.3841_0.4622_0.456_0.5679_0.3278_0.4348_0.3764_0.3136_0.2321_0.6705_0.5234_0.4193_0.4131_0.3826_0.5049_0.4471_0.6331_1.4576_0.7936_0.787_0.3796_0.3576_0.3738_0.3666_0.8995_0.5565_0.50…	0.373874	0.432292	0	0
1165	Hic_asm_4	Hic_asm_1	411	264	9	100	0.0176	31	0.5092	0.608771	0.806452	0.903226	0.935484	0.967742	0.967742	411_396_389_388_387_375_372_367_364_362_361_358_348_342_339_337_335_331_330_324_308_293_292_290_289_285_284_281_280_279_264	9_10_14_15_18_23_25_26_29_30_32_33_34_43_45_48_49_50_52_66_70_79_81_82_83_85_87_95_96_97_100	0.4928_0.4076_0.9816_0.5641_0.9554_0.4177_0.6395_0.5669_1.219_0.5053_0.5092_0.6554_0.7312_0.6996_0.442_0.4077_0.4619_0.5945_0.5101_0.3627_0.5036_0.3669_0.4283_0.4048_0.9681_1.3585_0.4269_0.4958_0.8305_0.3683_0.596	0.209459	0.336957	0	0
1171	Hic_asm_4	Hic_asm_1	317	323	55	65	0.0026	6	0.60845	0.635717	1	1	1	1	1	317_318_319_320_321_323	55_57_58_59_64_65	0.3365_0.722_0.9265_0.4949_0.3251_1.0093	0.857143	0.545455	0	0
1272	Hic_asm_4	Hic_asm_5	879	669	2470	2615	0.0146	59	0.4808	0.63219	0.661017	0.728814	0.79661	0.847458	0.932203	879_878_875_872_871_869_865_862_861_850_848_846_841_839_838_835_834_829_827_825_824_821_820_819_817_804_803_801_800_799_798_793_790_788_784_779_778_777_776_761_758_755_753_751_737_729_727_726_725_724_723_722_715_713_712_706_702_670_669	2470_2474_2475_2477_2478_2479_2490_2491_2492_2496_2499_2500_2501_2502_2505_2509_2510_2511_2514_2515_2516_2519_2520_2523_2531_2536_2538_2541_2543_2544_2546_2555_2556_2557_2563_2564_2565_2566_2568_2576_2577_2579_2580_2587_2589_2591_2595_2597_2599_2602_2603_2604_2605_2606_2607_2608_2613_2614_2615	0.4445_0.7414_0.4583_0.3515_0.3722_1.4536_0.8402_0.7659_1.3489_0.7512_0.3244_0.268_0.3209_0.5298_0.351_0.34_0.6164_0.3771_0.3491_0.7897_0.6692_0.4356_0.6395_0.4003_3.0939_0.5657_0.6061_0.3199_0.2824_0.4368_0.3657_0.543_1.7158_0.531_0.3576_0.4808_0.4096_0.4654_0.6924_0.5801_0.4792_0.4714_0.5621_1.5145_0.2864_0.4459_0.4281_0.4981_0.4545_0.4333_1.077_1.2612_0.6442_0.3616_0.6421_0.3421_0.8921_0.6262_…	0.279621	0.40411	0	0
1273	Hic_asm_4	Hic_asm_5	651	544	1448	1497	0.0037	24	0.4607	0.470975	0.958333	0.958333	0.958333	0.958333	0.958333	651_647_646_644_641_640_636_634_632_628_624_605_603_600_586_584_583_581_573_572_571_569_566_544	1448_1449_1450_1452_1453_1454_1455_1456_1459_1461_1464_1468_1470_1472_1474_1475_1476_1478_1489_1490_1491_1493_1494_1497	0.6484_0.3796_0.3417_0.4158_0.344_0.6373_0.4823_0.3876_0.3825_0.4676_0.5018_0.5403_0.4599_0.4346_0.5395_0.4189_0.3848_0.7193_0.4802_0.512_0.4615_0.4384_0.5431_0.3823	0.222222	0.48	0	0
1274	Hic_asm_4	Hic_asm_5	1134	1003	2298	2403	0.0246	23	0.4712	0.574673	0.826087	0.869565	0.956522	0.956522	1	1134_1128_1108_1106_1096_1079_1065_1051_1049_1048_1047_1046_1045_1040_1037_1035_1033_1031_1027_1020_1016_1007_1003	2298_2322_2325_2327_2334_2347_2359_2362_2364_2365_2366_2367_2369_2371_2372_2375_2376_2377_2378_2380_2385_2399_2403	0.4785_1.2362_0.6307_0.3625_0.4338_0.4529_0.4999_-1_0.3627_0.5258_0.2729_0.5457_0.3057_1.0999_0.8524_0.4639_0.6321_0.7008_0.3552_0.3339_0.4063_0.4309_1.2601	0.174242	0.216981	0	0
1278	Hic_asm_4	Hic_asm_5	1962	1974	2265	2279	0.004	7	0.4329	0.432614	0.714286	1	1	1	1	1962_1963_1966_1969_1971_1973_1974	2265_2267_2270_2276_2277_2278_2279	0.4006_0.5829_0.3888_0.3019_0.4527_0.4329_0.4685	0.538462	0.466667	0	0
1279	Hic_asm_4	Hic_asm_5	991	1004	2391	2398	0.0176	6	0.6579	0.668667	1	1	1	1	1	991_992_997_1002_1003_1004	2391_2394_2395_2396_2397_2398	1.1317_0.7133_0.4277_0.6599_0.6559_0.4235	0.428571	0.75	0	0
1288	Hic_asm_4	Hic_asm_7	1375	1246	490	697	0.0176	60	0.4813	0.596592	0.716667	0.766667	0.816667	0.85	0.916667	1375_1374_1373_1372_1371_1370_1369_1368_1367_1364_1362_1360_1358_1356_1355_1354_1345_1344_1342_1339_1337_1335_1334_1327_1323_1322_1321_1318_1316_1315_1310_1309_1308_1307_1306_1303_1301_1300_1299_1298_1297_1296_1295_1294_1287_1286_1282_1281_1280_1277_1274_1273_1272_1271_1259_1256_1254_1250_1248_1246	490_497_498_500_501_503_506_519_520_526_533_539_540_554_556_557_560_564_565_566_567_579_582_584_586_587_588_589_592_593_595_596_597_599_600_601_613_615_618_632_633_634_645_646_650_652_660_670_672_683_684_685_686_687_688_690_691_692_694_697	0.582_0.6744_0.3957_0.3858_1.0418_1.0644_1.0408_0.6593_0.6555_0.4403_0.7456_0.9323_1.566_0.3724_0.5432_0.4651_0.2879_0.4151_0.3053_0.3579_0.4343_0.5178_0.3924_0.5198_-1_0.3258_0.3775_0.3677_0.6667_0.4648_0.6428_0.6836_0.5322_0.6938_0.3834_0.3718_0.3706_0.7138_0.3092_0.452_1.3098_1.0621_0.4773_0.5004_0.6489_0.5867_0.4407_0.3149_0.4568_0.4813_0.75_0.3789_0.3868_0.4376_0.3879_0.3452_0.6664_0.8673_1.…	0.461538	0.288462	0	0
1289	Hic_asm_4	Hic_asm_7	1883	1700	2285	2489	0.0314	53	0.517	0.620206	0.773585	0.849057	0.924528	0.943396	0.981132	1883_1880_1875_1874_1870_1867_1866_1865_1864_1863_1858_1857_1856_1853_1845_1844_1843_1836_1827_1824_1820_1816_1815_1812_1811_1802_1801_1800_1776_1775_1772_1767_1764_1762_1761_1755_1753_1749_1748_1747_1746_1743_1740_1738_1736_1735_1728_1725_1724_1723_1722_1717_1700	2285_2287_2293_2295_2297_2298_2299_2307_2309_2310_2313_2314_2323_2326_2331_2332_2339_2343_2347_2348_2350_2357_2358_2359_2360_2365_2367_2369_2370_2371_2378_2379_2386_2387_2389_2393_2396_2401_2402_2403_2404_2405_2409_2410_2412_2413_2414_2422_2433_2435_2450_2478_2489	0.5956_1.1202_0.3475_0.5866_0.3995_0.413_0.321_0.706_0.6232_0.6596_0.6775_0.4854_0.5217_0.5865_0.4791_0.4582_0.7558_0.6948_2.1991_0.3851_0.292_0.3957_0.4672_0.3315_0.4894_1.9364_0.6803_0.7729_0.3196_0.3629_0.3465_1.026_0.5606_0.3227_0.3724_0.8334_1.261_0.5371_0.4675_0.5469_0.4549_0.4572_0.3615_1.4806_0.7282_0.6097_0.4474_0.5641_0.4336_0.3756_0.4136_0.517_0.6901	0.288043	0.258537	0	0
1290	Hic_asm_4	Hic_asm_7	1557	1694	2075	2188	0.0185	27	0.453	0.501219	0.814815	0.888889	0.962963	0.962963	1	1557_1560_1562_1564_1568_1572_1574_1579_1581_1583_1587_1603_1604_1606_1620_1621_1622_1624_1625_1627_1637_1655_1663_1664_1665_1672_1694	2075_2077_2083_2092_2104_2109_2111_2113_2114_2115_2130_2132_2133_2134_2157_2159_2160_2162_2163_2165_2169_2170_2172_2175_2176_2179_2188	0.4094_0.5045_0.3136_0.4881_-1_0.5905_0.9292_0.3803_0.3828_0.2811_0.5344_0.3885_0.3769_0.9652_0.4483_0.4049_0.4142_0.5105_0.6049_0.325_0.6945_0.4716_0.4484_0.6754_0.6296_0.4576_0.4023	0.195652	0.236842	0	0
1291	Hic_asm_4	Hic_asm_7	1508	1428	283	326	0.0218	17	0.4299	0.475106	0.823529	0.941176	1	1	1	1508_1506_1503_1502_1474_1473_1472_1470_1467_1466_1462_1453_1449_1447_1444_1436_1428	283_284_285_286_291_292_293_295_299_300_305_307_308_310_313_320_326	0.2774_0.7475_0.4714_0.387_0.5967_0.4299_0.4928_0.3653_0.4149_0.6778_0.7091_0.3266_0.5284_0.4171_0.4016_0.4828_0.3505	0.209877	0.386364	0	0
1292	Hic_asm_4	Hic_asm_7	1522	1545	59	89	0.0019	12	0.446	0.471042	0.916667	1	1	1	1	1522_1526_1527_1529_1530_1531_1533_1536_1540_1541_1542_1545	59_69_72_74_75_76_77_80_84_85_86_89	0.4313_0.4474_0.7856_0.4446_0.362_0.4704_0.2932_0.5902_0.5576_0.4043_0.5463_0.3196	0.5	0.387097	0	0
1293	Hic_asm_4	Hic_asm_7	1944	1925	2216	2270	0.0066	10	0.48365	0.61202	0.8	1	1	1	1	1944_1939_1937_1934_1933_1932_1930_1927_1926_1925	2216_2240_2242_2247_2248_2260_2262_2264_2265_2270	0.4346_0.4834_0.6587_0.7144_0.4174_0.8295_0.417_0.4367_0.4839_1.2446	0.5	0.181818	0	0
1295	Hic_asm_4	Hic_asm_7	1425	1408	377	416	0.0188	8	0.4216	0.4516	0.875	1	1	1	1	1425_1424_1417_1415_1414_1411_1410_1408	377_379_409_411_412_413_414_416	0.4288_0.4144_0.6822_0.332_0.5591_0.3147_0.3802_0.5014	0.444444	0.2	0	0
1296	Hic_asm_4	Hic_asm_7	2057	2103	1166	1191	0.0467	8	0.71095	0.733125	0.5	0.625	0.875	0.875	0.875	2057_2073_2083_2085_2091_2099_2101_2103	1166_1176_1179_1181_1182_1185_1189_1191	0.9327_1.2133_0.4664_0.3971_1.061_0.3726_0.8189_0.603	0.170213	0.307692	0	0
1298	Hic_asm_4	Hic_asm_7	1697	1704	2456	2476	0.0071	7	0.4603	0.584071	0.857143	1	1	1	1	1697_1698_1699_1700_1702_1703_1704	2456_2458_2459_2460_2470_2472_2476	0.4603_0.4323_0.5552_0.8452_0.3046_0.3319_1.159	0.875	0.333333	0	0
1315	Hic_asm_5	Hic_asm_0	2654	2879	2241	2338	0.012	43	0.4815	0.614193	0.813953	0.860465	0.906977	0.953488	1	2654_2669_2671_2673_2674_2678_2680_2687_2696_2698_2701_2703_2705_2706_2707_2709_2711_2716_2718_2723_2724_2727_2729_2732_2735_2743_2744_2745_2763_2768_2778_2780_2799_2817_2828_2829_2830_2836_2841_2848_2872_2876_2879	2241_2242_2247_2250_2251_2252_2254_2257_2259_2264_2266_2267_2268_2269_2270_2271_2273_2275_2276_2277_2278_2279_2280_2282_2289_2290_2294_2296_2299_2303_2305_2307_2313_2318_2320_2321_2322_2324_2327_2328_2336_2337_2338	0.7416_0.3677_0.5442_1.1177_0.4905_0.7497_0.5397_0.41_0.4427_0.5844_0.3226_0.3829_0.4462_0.5941_1.4538_0.3773_0.2991_0.4243_0.7624_0.7628_0.6582_0.3547_0.3461_0.9701_0.3732_0.4725_0.4444_0.4579_0.4333_1.5477_0.3879_-1_0.3997_0.3799_0.3671_0.523_0.385_0.7062_0.4909_0.6513_1.2762_0.5465_1.8106	0.190265	0.438776	0	0
1316	Hic_asm_5	Hic_asm_0	2184	2200	459	529	0.0009	14	0.5134	0.531485	1	1	1	1	1	2184_2185_2186_2187_2188_2189_2190_2192_2193_2194_2195_2197_2198_2200	459_468_469_473_474_477_478_479_482_484_489_521_527_529	0.3568_0.8195_0.6032_0.9207_0.5814_0.353_0.5011_0.61_0.5134_0.3284_0.384_-1_0.3552_0.5826	0.823529	0.197183	0	0
1317	Hic_asm_5	Hic_asm_0	2996	3072	422	455	0.0282	10	0.4478	0.607989	0.7	0.9	0.9	0.9	1	2996_3005_3024_3060_3063_3066_3067_3069_3070_3072	422_431_432_438_447_450_452_453_454_455	-1_0.8987_0.9898_0.3491_0.3602_0.6604_0.3816_0.3956_0.4478_0.9887	0.12987	0.294118	0	0
1318	Hic_asm_5	Hic_asm_0	2668	2655	2220	2240	0.0065	8	0.39315	0.404037	1	1	1	1	1	2668_2667_2666_2660_2658_2657_2656_2655	2220_2221_2224_2226_2236_2238_2239_2240	0.3662_0.3876_0.5886_0.3287_0.4074_0.3438_0.3987_0.4113	0.571429	0.380952	0	0
1349	Hic_asm_5	Hic_asm_4	2615	2470	669	879	0.017	58	0.48755	0.66064	0.844828	0.896552	0.913793	0.931034	0.948276	2615_2614_2613_2608_2607_2606_2605_2604_2603_2602_2599_2597_2595_2592_2589_2587_2580_2579_2577_2576_2568_2566_2565_2564_2563_2557_2556_2555_2550_2544_2543_2541_2538_2536_2531_2523_2520_2519_2516_2515_2514_2511_2510_2509_2505_2500_2499_2496_2493_2492_2491_2490_2479_2478_2477_2475_2474_2470	669_670_702_706_712_713_715_718_720_724_725_726_727_729_734_751_753_755_758_761_776_777_778_779_784_788_790_793_798_799_800_801_803_804_817_819_820_821_824_825_826_829_833_835_838_846_848_850_859_860_861_865_869_871_872_875_878_879	0.4943_0.6262_0.8921_0.3421_0.6421_0.3616_0.6442_0.8398_1.048_0.4333_0.4545_0.4981_0.4281_0.4626_0.3561_1.5145_0.5621_0.4714_0.4792_0.5801_0.6924_0.4654_0.4096_0.4808_0.3576_0.531_1.7158_0.543_0.3709_0.4368_0.2824_0.3199_0.6061_0.5657_3.0939_0.4003_0.6395_0.4356_0.6692_0.7897_0.3247_0.3771_1.0233_0.34_0.351_0.268_0.3244_0.7512_1.7922_1.5094_0.6581_0.8402_1.4536_0.3722_0.3515_0.4583_0.7414_0.4445	0.39726	0.274882	0	0
1350	Hic_asm_5	Hic_asm_4	1497	1448	544	651	0.0084	25	0.4802	0.52318	0.88	0.92	0.96	0.96	0.96	1497_1494_1493_1491_1490_1489_1478_1476_1475_1474_1472_1470_1468_1464_1462_1461_1459_1456_1455_1454_1453_1452_1450_1449_1448	544_566_569_571_572_573_580_583_584_586_600_601_605_624_626_628_629_634_636_640_641_644_646_647_651	0.3823_0.5431_0.4384_0.4615_0.512_0.4802_0.6352_0.3848_0.4189_0.5395_0.4346_0.8712_0.5403_0.5018_0.6189_0.4676_1.2125_0.3876_0.4823_0.6373_0.344_0.4158_0.3417_0.3796_0.6484	0.5	0.231481	0	0
1351	Hic_asm_5	Hic_asm_4	2403	2298	1003	1134	0.0468	23	0.4712	0.570941	0.826087	0.956522	0.956522	1	1	2403_2399_2385_2380_2378_2377_2376_2375_2372_2371_2369_2367_2366_2365_2364_2362_2359_2347_2334_2327_2325_2322_2298	1003_1007_1016_1020_1027_1031_1033_1035_1036_1037_1045_1046_1047_1048_1049_1051_1065_1079_1096_1106_1107_1115_1134	1.2601_0.4309_0.4063_0.3339_0.3552_0.7008_0.6321_0.4639_0.869_0.917_0.3057_0.5457_0.2729_0.5258_0.3627_-1_0.4999_0.4529_0.4338_0.3625_0.6627_1.2884_0.4785	0.216981	0.174242	0	0
1354	Hic_asm_5	Hic_asm_4	2265	2279	1961	1974	0.0055	7	0.4329	0.432314	0.857143	0.857143	1	1	1	2265_2267_2270_2276_2277_2278_2279	1961_1963_1966_1969_1971_1973_1974	0.3985_0.5829_0.3888_0.3019_0.4527_0.4329_0.4685	0.466667	0.5	0	0
1355	Hic_asm_5	Hic_asm_4	2391	2398	991	1004	0.0156	6	0.6579	0.668667	1	1	1	1	1	2391_2394_2395_2396_2397_2398	991_992_997_1002_1003_1004	1.1317_0.7133_0.4277_0.6599_0.6559_0.4235	0.75	0.428571	0	0
1373	Hic_asm_5	Hic_asm_5	126	82	1304	1346	0.0039	19	0.43955	0.514461	1	1	1	1	1	126_119_114_113_111_106_104_103_102_99_98_94_93_91_89_87_84_83_82	1304_1311_1313_1314_1315_1318_1319_1320_1321_1322_1323_1328_1329_1334_1335_1336_1339_1345_1346	0.4391_0.4516_0.3805_0.3575_0.3884_0.4405_0.4953_0.3718_0.4536_0.6652_0.3569_0.3252_0.2853_0.3934_0.9187_0.7856_1.3117_-1_0.44	0.422222	0.44186	0	0
1374	Hic_asm_5	Hic_asm_5	1346	1304	82	126	0.0046	19	0.43955	0.514461	0.947368	0.947368	0.947368	1	1	1346_1345_1339_1336_1335_1334_1329_1328_1323_1322_1321_1320_1319_1318_1315_1314_1313_1311_1304	82_83_84_87_89_91_93_94_98_99_102_103_104_106_111_113_114_119_126	0.44_-1_1.3117_0.7856_0.9187_0.3934_0.2853_0.3252_0.3569_0.6652_0.4536_0.3718_0.4953_0.4405_0.3884_0.3575_0.3805_0.4516_0.4391	0.44186	0.422222	0	0
1393	Hic_asm_5	Hic_asm_5	1408	1448	56	98	0.009	10	0.38125	0.55318	0.9	0.9	0.9	1	1	1408_1417_1418_1419_1421_1423_1425_1426_1427_1448	56_65_66_69_71_74_75_76_81_98	0.4683_0.3128_0.3268_0.3164_0.4768_0.3799_0.3706_0.4333_0.3826_2.0643	0.243902	0.232558	0	0
1409	Hic_asm_5	Hic_asm_5	63	25	1400	1437	0.0229	8	0.46985	0.605725	0.875	1	1	1	1	63_60_58_56_53_52_49_25	1400_1402_1405_1408_1409_1410_1412_1437	0.4646_0.7666_0.4714_0.4683_1.1746_0.3923_0.3721_0.7359	0.205128	0.210526	0	0
1410	Hic_asm_5	Hic_asm_5	1441	1400	29	63	0.0228	8	0.468	0.595025	1	1	1	1	1	1441_1413_1412_1410_1409_1405_1402_1400	29_48_49_52_53_58_60_63	0.7618_0.3568_0.3721_0.3923_1.1746_0.4714_0.7666_0.4646	0.190476	0.228571	0	0
1411	Hic_asm_5	Hic_asm_5	2610	2652	27	44	0.0163	7	0.38075	0.423467	0.857143	0.857143	0.857143	0.857143	0.857143	2610_2625_2629_2644_2649_2650_2652	27_36_38_39_41_43_44	-1_0.3541_0.3566_0.4049_0.6451_0.4245_0.3556	0.162791	0.388889	0	0
1413	Hic_asm_5	Hic_asm_5	36	44	2625	2652	0.0073	6	0.38075	0.423467	1	1	1	1	1	36_38_39_41_43_44	2625_2629_2644_2649_2650_2652	0.3541_0.3566_0.4049_0.6451_0.4245_0.3556	0.666667	0.214286	0	0
1415	Hic_asm_5	Hic_asm_5	248	214	2070	2103	0.0361	7	0.4382	0.490483	0.714286	0.857143	0.857143	0.857143	1	248_238_237_234_226_222_214	2070_2073_2075_2078_2084_2091_2103	0.5444_0.355_-1_0.4413_0.4351_0.7871_0.38	0.2	0.205882	0	0
1514	Hic_asm_5	Hic_asm_7	1283	668	2805	3405	0.0046	257	0.482	0.599239	0.879377	0.922179	0.957198	0.961089	0.980545	1283_1278_1266_1264_1263_1261_1260_1258_1257_1253_1251_1249_1247_1246_1244_1242_1241_1240_1239_1238_1235_1232_1231_1230_1229_1228_1227_1225_1224_1215_1211_1210_1208_1207_1202_1200_1199_1198_1197_1195_1194_1191_1190_1189_1188_1186_1180_1178_1176_1173_1172_1169_1167_1166_1164_1162_1154_1153_1149_1148_1147_1146_1144_1143_1141_1134_1133_1132_1130_1129_1124_1122_1121_1118_1116_1115_1112_1109_1108_1105…	2805_2813_2817_2819_2820_2821_2824_2825_2826_2832_2833_2841_2846_2847_2851_2852_2853_2855_2856_2857_2859_2861_2863_2864_2865_2866_2867_2868_2869_2874_2875_2876_2878_2879_2884_2885_2886_2888_2889_2890_2891_2894_2896_2897_2898_2899_2900_2902_2905_2910_2911_2912_2913_2914_2915_2916_2917_2918_2919_2920_2921_2922_2923_2924_2928_2930_2931_2935_2937_2938_2940_2941_2942_2943_2948_2949_2964_2967_2968_2970…	0.5634_0.5396_0.5834_0.4689_0.5736_0.8181_0.527_0.408_0.5685_0.8666_0.4585_0.4795_0.3873_1.0509_0.8675_0.6331_0.4443_0.4753_1.6398_0.4218_0.2919_0.3285_0.4709_0.4303_0.5638_0.8224_0.3466_0.4087_0.4794_0.4233_0.9644_0.6215_0.6516_0.5633_0.4156_0.4685_0.4439_0.5433_1.0461_0.3938_0.354_0.381_0.4347_1.234_0.3412_0.357_2.0814_0.4148_0.4309_0.3509_0.35_0.3745_0.3537_0.4297_0.2867_0.4002_1.24_3.3122_0.6…	0.417208	0.427621	0	0
1515	Hic_asm_5	Hic_asm_7	2034	1542	3410	3952	0.0033	217	0.468	0.554226	0.898618	0.9447	0.97235	0.976959	0.990783	2034_2033_2032_2030_2027_2024_2022_2019_2017_2016_2015_2013_2001_1998_1995_1994_1993_1992_1981_1979_1970_1968_1967_1965_1964_1961_1960_1959_1957_1954_1953_1951_1950_1949_1946_1939_1938_1934_1933_1931_1927_1926_1925_1924_1923_1922_1921_1919_1918_1917_1915_1914_1913_1912_1911_1910_1906_1904_1903_1902_1900_1899_1897_1896_1894_1891_1890_1887_1884_1883_1882_1881_1878_1876_1870_1869_1867_1866_1865_1862…	3410_3411_3412_3414_3422_3424_3425_3429_3431_3432_3433_3442_3459_3462_3463_3464_3465_3466_3469_3471_3475_3477_3479_3481_3482_3484_3485_3486_3488_3489_3490_3494_3496_3497_3503_3507_3508_3511_3513_3514_3515_3516_3518_3519_3520_3521_3524_3526_3527_3528_3531_3532_3533_3535_3537_3538_3542_3546_3547_3549_3552_3553_3554_3555_3558_3565_3566_3588_3591_3592_3593_3596_3598_3602_3607_3608_3609_3611_3612_3613…	0.457_0.387_0.2866_0.5257_0.4832_0.4828_0.5307_0.3046_0.2887_0.3777_0.3152_0.4131_0.4856_0.4202_0.4498_0.9072_0.4789_0.5438_0.3554_0.5277_0.6841_0.8407_1.0221_0.8645_0.8257_0.677_0.5299_0.3358_0.9435_0.713_0.6559_0.4194_0.3335_0.4289_0.911_1.2163_0.7246_0.7799_0.4768_0.5665_0.9118_0.5488_0.5627_0.5088_0.4929_0.5284_0.4971_0.4564_0.9003_0.7051_0.3888_0.4384_0.4898_0.3497_0.7858_0.436_0.468_0.749_0…	0.440162	0.399632	0	0
1516	Hic_asm_5	Hic_asm_7	427	660	2546	2763	0.0242	57	0.4698	0.640818	0.824561	0.894737	0.912281	0.929825	0.964912	427_438_444_446_468_507_508_509_511_512_514_525_532_533_538_539_544_547_554_555_556_557_560_563_564_570_572_578_580_581_584_585_597_601_609_619_620_622_627_628_630_632_637_638_639_640_643_644_646_652_653_654_655_656_658_659_660	2546_2551_2559_2561_2572_2586_2589_2591_2592_2593_2596_2604_2619_2622_2626_2634_2652_2653_2664_2665_2666_2668_2669_2670_2672_2678_2683_2685_2686_2687_2688_2689_2695_2696_2701_2711_2712_2714_2718_2723_2724_2729_2732_2735_2737_2738_2740_2743_2744_2751_2752_2755_2756_2758_2761_2762_2763	1.1485_0.4328_0.3678_0.406_0.431_0.3643_1.3835_5.309_0.9816_0.8419_0.5068_0.7157_0.3743_0.3731_0.5676_0.4549_1.0895_0.3565_0.5293_0.3516_0.471_0.5809_0.4999_0.3509_0.4116_0.362_0.5236_0.4685_0.3848_0.4312_0.5648_0.4616_0.4469_0.6548_-1_0.3651_0.4686_0.4582_0.4183_0.4223_0.31_0.6402_0.4594_1.064_0.9867_0.607_0.584_0.497_0.5269_0.6498_0.5735_0.7811_0.5606_0.7984_0.4103_0.3507_0.3555	0.24359	0.261468	0	0
1520	Hic_asm_5	Hic_asm_7	2038	2058	2782	2803	0.0009	11	0.5334	0.563518	1	1	1	1	1	2038_2040_2042_2043_2047_2048_2053_2054_2055_2056_2058	2782_2784_2785_2786_2787_2793_2796_2797_2798_2799_2803	0.4789_0.8342_0.3336_0.4055_0.6736_0.6849_0.5834_0.7805_0.473_0.5334_0.4177	0.52381	0.5	0	0
1521	Hic_asm_5	Hic_asm_7	3232	3250	206	268	0.0037	11	0.43105	0.46194	1	1	1	1	1	3232_3235_3236_3237_3238_3239_3243_3244_3246_3247_3250	206_210_217_220_221_222_223_226_230_234_268	0.3475_0.9295_0.2932_0.3982_0.3093_0.4844_0.4615_-1_0.4006_0.495_0.5002	0.578947	0.174603	0	0
1524	Hic_asm_5	Hic_asm_7	1525	1542	874	929	0.0074	9	0.4858	0.527767	0.888889	1	1	1	1	1525_1526_1527_1528_1529_1530_1531_1532_1542	874_890_892_900_906_907_908_914_929	0.8257_0.4858_0.5771_0.7566_0.3727_0.4219_0.3409_0.4171_0.5521	0.5	0.160714	0	0
1550	Hic_asm_5	Hic_asm_9	1499	1510	250	296	0.0155	7	0.4614	0.5395	0.857143	1	1	1	1	1499_1501_1504_1505_1506_1508_1510	250_251_288_289_292_293_296	0.4341_0.4569_0.3787_0.5457_0.4614_0.7265_0.7732	0.583333	0.148936	0	0
1579	Hic_asm_6	Hic_asm_2	759	417	656	1113	0.0074	170	0.4599	0.564967	0.864706	0.935294	0.941176	0.958824	0.976471	759_758_748_746_745_742_741_740_737_736_735_733_730_729_728_724_723_722_721_720_717_715_714_710_707_706_705_704_701_700_699_698_697_696_695_694_688_687_685_684_683_682_681_680_679_678_677_676_675_674_672_670_669_668_666_665_663_662_661_657_656_652_651_650_649_648_647_633_632_631_630_629_627_625_624_622_621_620_619_617_616_615_612_611_610_609_608_607_605_599_594_593_591_588_587_586_585_584_581_580…	656_657_663_668_670_671_672_681_693_694_696_697_702_703_704_712_714_715_716_721_724_729_730_732_734_736_738_739_741_742_743_744_749_750_751_752_756_758_759_761_763_764_765_766_767_768_769_777_783_784_786_789_791_792_793_794_800_801_802_807_808_813_817_843_845_847_848_850_852_856_857_861_864_865_866_867_868_869_870_872_873_874_876_878_880_881_884_885_886_888_895_897_900_902_903_904_906_909_911_915…	0.2898_0.2906_0.7713_0.3401_0.3943_0.3743_0.3666_0.5981_-1_0.4548_0.5378_1.2747_0.4185_1.0066_0.3495_-1_0.3402_0.6397_0.6991_0.6206_0.3084_0.5165_0.5641_0.4837_0.3182_0.4323_0.353_0.3096_0.3863_0.3685_0.4977_0.4495_0.391_0.4601_-1_0.3676_0.3711_0.7091_0.3308_0.6415_0.3375_0.7558_0.7937_0.6282_0.406_0.328_0.4935_0.4557_0.9069_0.5381_0.3504_0.3237_0.3867_0.8566_0.966_0.6204_0.491_0.6282_0.5239_0.40…	0.495627	0.371179	0	0
1580	Hic_asm_6	Hic_asm_2	762	1126	1114	1667	0.0225	132	0.4955	0.596672	0.80303	0.848485	0.893939	0.931818	0.969697	762_764_768_769_771_772_773_775_776_778_783_788_789_790_791_792_793_794_798_800_804_805_807_812_826_829_830_831_833_834_835_836_838_839_841_852_853_861_862_865_866_870_873_874_880_881_882_884_887_890_892_893_894_895_902_904_905_908_910_914_915_916_919_922_923_926_927_928_930_931_932_934_940_941_948_949_951_952_954_955_960_961_962_963_967_968_970_971_983_984_985_986_987_996_999_1002_1004_1006_1007…	1114_1116_1117_1119_1120_1123_1124_1125_1127_1129_1130_1136_1140_1143_1147_1150_1151_1152_1154_1168_1169_1170_1172_1199_1205_1206_1208_1220_1223_1229_1231_1244_1247_1254_1255_1256_1257_1258_1259_1260_1261_1263_1265_1266_1269_1270_1271_1272_1276_1277_1279_1282_1284_1285_1293_1300_1304_1309_1310_1311_1312_1313_1317_1319_1320_1321_1324_1326_1328_1331_1332_1337_1343_1344_1350_1354_1355_1361_1368_1402…	0.6407_0.8885_0.2891_0.4513_0.5544_0.9126_0.3466_0.4066_0.6604_0.6124_0.4553_0.4026_0.8416_0.39_0.4608_1.0595_0.4262_0.4588_0.4134_0.4379_0.3904_0.3169_0.4644_0.9248_0.4713_1.4341_0.9198_1.0574_0.818_0.7642_0.7577_0.5842_0.433_1.466_0.517_0.4438_0.4598_0.4269_1.0893_0.7737_0.4687_0.379_0.3427_0.7817_0.4172_0.3509_0.5534_0.2941_0.3847_0.3725_0.4581_0.5533_0.7888_0.3383_0.7007_0.6215_0.6316_0.4323_…	0.361644	0.238267	0	0
1582	Hic_asm_6	Hic_asm_2	1278	1131	1675	1924	0.0172	41	0.4296	0.55578	0.926829	0.95122	1	1	1	1278_1276_1275_1273_1269_1268_1265_1258_1257_1256_1253_1250_1249_1247_1228_1219_1215_1210_1200_1198_1197_1194_1193_1191_1189_1188_1187_1186_1184_1178_1169_1159_1157_1153_1152_1148_1142_1141_1140_1136_1131	1675_1678_1679_1683_1697_1698_1700_1708_1709_1710_1717_1718_1719_1721_1725_1753_1756_1758_1761_1763_1768_1770_1771_1775_1789_1790_1791_1793_1796_1835_1855_1871_1874_1875_1876_1898_1901_1904_1905_1912_1924	0.7919_0.3598_0.5007_0.4805_0.345_0.3489_1.4208_0.5938_1.0641_0.3807_0.6753_0.6424_0.4232_0.4823_0.3997_0.3511_0.788_0.3806_0.3968_0.4066_0.3676_0.4514_0.3352_1.4821_0.403_0.5013_0.2915_0.4296_0.3324_1.0868_0.5849_0.4762_0.3995_0.3829_1.0179_0.3912_0.4258_0.774_0.582_0.4347_0.4048	0.277027	0.164	0	0
1583	Hic_asm_6	Hic_asm_2	358	384	582	615	0.0028	16	0.4677	0.549294	0.9375	1	1	1	1	358_360_361_362_366_369_370_371_372_373_374_377_378_380_381_384	582_588_591_592_594_598_599_600_602_604_606_608_610_612_614_615	0.6405_0.3241_0.4419_0.3847_0.7314_0.6196_0.4544_0.5029_0.4178_0.4677_0.7076_0.4677_0.3615_0.5594_0.34_1.3675	0.592593	0.470588	0	0
1584	Hic_asm_6	Hic_asm_2	358	414	581	651	0.0417	20	0.54915	0.831865	0.65	0.8	0.9	0.95	0.95	358_366_380_385_386_387_388_391_393_394_395_397_401_402_405_406_409_411_413_414	581_595_611_614_619_621_623_626_628_630_631_633_634_636_638_640_641_644_645_651	0.5609_0.8369_0.5538_3.6388_0.3407_0.3643_0.3977_0.5017_0.8337_1.0778_0.5445_1.6076_0.317_0.4281_0.4341_1.2527_0.5096_0.4818_1.1273_0.8283	0.350877	0.28169	0	0
1586	Hic_asm_6	Hic_asm_2	2337	2245	104	155	0.0189	13	0.4323	0.459808	0.923077	1	1	1	1	2337_2335_2331_2329_2327_2323_2315_2308_2305_2291_2284_2283_2245	104_106_110_115_120_121_125_129_130_147_150_151_155	0.4323_0.3681_0.543_0.3962_0.3596_0.584_0.7328_0.4729_0.3758_0.4828_0.3636_0.3258_0.5406	0.139785	0.25	0	0
1588	Hic_asm_6	Hic_asm_2	1810	1764	2562	2600	0.0093	10	0.4111	0.604133	0.9	0.9	0.9	0.9	1	1810_1808_1807_1804_1802_1788_1787_1782_1765_1764	2562_2563_2564_2579_2580_2589_2590_2597_2599_2600	0.801_0.3146_0.3941_0.4111_-1_0.3265_1.8245_0.3611_0.5394_0.4649	0.212766	0.25641	0	0
1589	Hic_asm_6	Hic_asm_2	634	650	818	850	0.0435	11	0.60875	0.68223	0.545455	0.727273	0.818182	0.818182	0.909091	634_636_637_640_641_643_646_647_648_649_650	818_821_828_836_838_839_840_846_848_849_850	0.4817_0.3813_0.4105_0.3007_-1_0.8028_0.5984_1.4385_0.8279_0.6191_0.9614	0.647059	0.333333	0	0
1590	Hic_asm_6	Hic_asm_2	1449	1371	1931	1954	0.0127	10	0.37995	0.55479	0.7	0.8	0.8	0.9	0.9	1449_1447_1428_1391_1380_1378_1376_1375_1373_1371	1931_1936_1939_1940_1941_1945_1946_1947_1949_1954	0.4279_0.21_2.0444_0.355_0.6654_0.3828_0.3509_0.4142_0.3771_0.3202	0.126582	0.416667	0	0
1591	Hic_asm_6	Hic_asm_2	1659	1712	2104	2153	0.0151	9	0.40895	0.466562	1	1	1	1	1	1659_1665_1676_1682_1686_1687_1691_1705_1712	2104_2108_2111_2142_2145_2146_2147_2150_2153	0.4102_0.4287_0.4143_0.4077_-1_1.0661_0.3171_0.3921_0.2963	0.166667	0.18	0	0
1593	Hic_asm_6	Hic_asm_2	2351	2370	2533	2540	0.0019	6	0.36415	0.404317	1	1	1	1	1	2351_2353_2354_2367_2368_2370	2533_2534_2535_2538_2539_2540	0.3657_0.5586_0.3484_0.3626_0.4472_0.3434	0.3	0.75	0	0
1594	Hic_asm_6	Hic_asm_2	1890	1916	50	91	0.0469	7	0.6685	0.943614	0.714286	0.714286	0.857143	0.857143	1	1890_1902_1903_1904_1910_1912_1916	50_64_69_70_72_73_91	0.7774_2.4059_0.6685_0.4508_0.668_0.4891_1.1456	0.259259	0.166667	0	0
1595	Hic_asm_6	Hic_asm_2	2205	2187	474	483	0.0108	6	0.5242	0.54355	0.833333	0.833333	1	1	1	2205_2198_2197_2192_2190_2187	474_476_479_480_481_483	0.5317_0.5167_0.6095_0.5144_0.6793_0.4097	0.315789	0.6	0	0
1614	Hic_asm_6	Hic_asm_3	357	4	1750	2274	0.0166	150	0.43615	0.563123	0.84	0.94	0.96	0.973333	0.973333	357_356_355_354_352_350_349_347_346_345_344_343_342_341_340_338_326_325_324_323_320_315_314_312_308_307_302_300_299_296_295_294_293_292_291_289_286_285_284_280_278_277_276_275_271_268_266_265_264_262_261_257_255_254_250_249_248_247_244_240_237_231_229_228_227_221_219_218_217_211_210_209_208_207_197_195_193_192_186_185_184_183_181_180_178_174_170_168_166_164_163_162_159_157_156_155_154_153_152_151…	1750_1751_1752_1754_1790_1792_1793_1795_1799_1801_1803_1805_1806_1813_1814_1845_1847_1849_1850_1852_1854_1880_1881_1882_1891_1892_1895_1897_1898_1900_1912_1913_1914_1915_1917_1918_1922_1924_1925_1929_1941_1944_1945_1946_1953_1957_1958_1959_1965_1968_1969_1974_1975_1976_1977_1983_1984_1985_1989_1990_1995_1996_2000_2003_2004_2010_2011_2012_2013_2015_2018_2020_2022_2024_2026_2027_2028_2033_2034_2035…	0.33_0.3321_0.3908_0.4371_1.0388_0.8123_0.4741_0.753_0.6227_0.6887_0.4595_0.3877_0.4208_0.3158_0.4401_0.4584_0.5415_0.4286_0.4139_0.451_0.8006_0.3185_0.3333_0.3304_0.5657_0.358_0.3648_0.3807_1.2597_0.4228_1.4095_1.3903_0.6424_0.5299_0.3318_0.4414_0.325_0.4048_0.4451_0.4182_0.354_1.788_1.8491_1.4813_2.1749_0.3897_0.4883_0.3903_0.4163_0.4068_0.4221_0.3069_0.3878_0.4171_0.7941_0.6254_0.4269_0.3428_0…	0.423729	0.285714	0	0
1617	Hic_asm_6	Hic_asm_3	18	32	2211	2241	0.025	6	0.40135	0.585567	0.833333	1	1	1	1	18_21_23_24_25_32	2211_2213_2222_2225_2227_2241	1.2216_0.3714_0.3531_0.3536_0.4313_0.7824	0.4	0.193548	0	0
1783	Hic_asm_7	Hic_asm_3	3953	4118	1485	1709	0.0034	88	0.5136	0.541242	0.954545	0.977273	0.977273	0.988636	1	3953_3956_3958_3959_3961_3963_3965_3975_3977_3978_3979_3980_3983_3986_3989_3991_3994_3995_3996_3997_3998_4000_4001_4004_4008_4011_4012_4013_4015_4017_4018_4022_4024_4025_4026_4027_4029_4030_4031_4032_4033_4034_4035_4037_4038_4039_4040_4044_4048_4051_4052_4053_4054_4057_4060_4061_4062_4063_4064_4065_4066_4068_4070_4071_4075_4076_4080_4081_4083_4084_4086_4089_4091_4092_4094_4095_4100_4101_4102_4104…	1485_1492_1493_1495_1497_1499_1500_1522_1523_1524_1525_1526_1527_1533_1538_1539_1541_1543_1544_1545_1546_1549_1551_1552_1553_1554_1556_1558_1559_1566_1567_1569_1570_1571_1572_1575_1576_1579_1580_1582_1583_1584_1585_1586_1587_1588_1591_1595_1596_1599_1601_1603_1606_1607_1608_1609_1610_1611_1612_1613_1615_1618_1621_1622_1626_1630_1637_1638_1639_1641_1643_1644_1645_1647_1649_1650_1653_1656_1660_1661…	0.368_0.4438_0.398_0.688_0.2758_0.5685_0.2883_0.3992_0.4897_0.3373_0.5456_0.7415_0.5169_1.0357_0.3262_0.4047_0.4893_0.4857_0.4209_0.3888_0.3635_0.4458_0.4322_0.9403_0.6277_0.596_0.4313_0.4892_0.4133_0.6852_0.3823_0.3601_0.3429_0.5199_0.5592_0.366_0.3842_0.4791_0.5935_0.4726_0.6543_0.4233_0.6596_0.6717_0.3516_0.4076_0.3355_0.3783_0.65_0.6084_0.86_0.7818_0.5103_0.6143_0.5887_0.504_0.5214_0.6748_0.2…	0.53012	0.391111	0	0
1784	Hic_asm_7	Hic_asm_3	1597	1977	756	1115	0.0262	85	0.5027	0.596696	0.776471	0.835294	0.894118	0.952941	0.988235	1597_1599_1604_1606_1643_1665_1685_1687_1691_1692_1693_1694_1696_1699_1703_1704_1707_1727_1728_1729_1733_1746_1753_1759_1760_1761_1762_1763_1768_1783_1798_1802_1803_1804_1806_1809_1811_1814_1815_1816_1818_1825_1828_1834_1837_1869_1870_1872_1892_1899_1900_1901_1902_1903_1907_1909_1913_1914_1915_1917_1919_1921_1928_1929_1931_1932_1933_1939_1943_1944_1946_1947_1949_1950_1951_1953_1954_1959_1960_1962…	756_760_763_765_777_786_794_801_808_809_810_812_813_817_823_824_841_858_859_860_893_898_900_901_902_904_905_908_909_911_946_947_948_950_951_956_957_958_960_961_964_966_969_970_972_977_978_983_985_1019_1020_1021_1023_1024_1028_1033_1037_1039_1041_1044_1045_1046_1048_1049_1053_1055_1056_1060_1062_1063_1070_1071_1085_1086_1087_1092_1093_1094_1097_1100_1101_1102_1103_1106_1115	0.5348_0.6601_0.716_0.4261_1.1546_0.3616_0.4645_0.4511_0.6367_0.3864_0.388_0.9438_0.4889_1.1664_0.4204_0.4879_0.3773_1.0616_1.2261_1.2848_0.339_0.3968_1.0894_0.5506_0.4367_0.3658_0.5463_0.3873_0.4202_0.5654_0.5167_0.4216_0.4716_0.3578_0.4451_0.5027_0.4725_0.6655_0.5799_0.5251_0.3704_0.3988_0.4183_0.4346_0.5944_-1_1.0128_1.0628_1.3926_0.5076_0.3218_0.9457_0.4314_0.357_0.5651_0.5795_0.3565_0.8342_0…	0.223097	0.236111	0	0
1785	Hic_asm_7	Hic_asm_3	1173	931	1320	1478	0.0497	42	0.4672	0.520098	0.785714	0.880952	0.928571	0.952381	0.952381	1173_1145_1142_1104_1103_1102_1094_1093_1092_1091_1089_1088_1085_1083_1066_1059_1058_1057_1055_1054_1053_1052_1048_1034_1033_1032_1012_1011_1010_981_978_963_959_958_957_955_951_948_947_938_934_931	1320_1326_1332_1365_1366_1367_1383_1387_1388_1389_1393_1395_1400_1401_1406_1408_1410_1412_1413_1415_1416_1417_1419_1422_1424_1426_1429_1431_1432_1435_1444_1447_1455_1456_1458_1460_1461_1463_1464_1467_1475_1478	0.2397_0.4353_0.2452_0.9319_1.2402_1.0219_0.4749_0.5563_0.5596_0.5444_0.5364_0.5102_0.3196_0.3567_0.3355_0.3483_0.3936_0.3648_0.3698_0.422_0.27_-1_0.3705_0.3318_0.3488_0.5978_0.2858_0.4423_0.2934_1.0706_0.4707_0.7703_0.499_0.3434_0.4725_0.5147_0.4672_0.7532_0.4597_0.6897_0.5507_1.1156	0.17284	0.264151	0	0
1786	Hic_asm_7	Hic_asm_3	2020	2063	1218	1303	0.0462	18	0.4333	0.572422	0.722222	0.833333	0.888889	0.944444	0.944444	2020_2029_2031_2033_2035_2036_2037_2038_2045_2046_2050_2052_2053_2054_2059_2060_2061_2063	1218_1224_1231_1234_1236_1239_1240_1249_1267_1269_1283_1284_1289_1293_1298_1299_1301_1303	1.5444_0.5898_0.4479_0.6186_0.3942_0.3007_0.5026_0.4376_0.896_0.9057_0.37_0.3532_1.0049_0.3979_0.429_0.3105_0.3924_0.4082	0.409091	0.209302	0	0
1789	Hic_asm_7	Hic_asm_3	1978	2014	716	750	0.0038	14	0.48495	0.795264	1	1	1	1	1	1978_1979_1981_1986_1987_1989_1990_1999_2000_2001_2002_2004_2010_2014	716_717_731_732_733_734_735_739_740_741_742_743_748_750	0.7286_0.3886_0.4717_0.3719_0.3726_1.075_0.4982_0.6071_0.7362_0.3673_0.4645_0.5871_4.0515_0.4134	0.378378	0.4	0	0
1791	Hic_asm_7	Hic_asm_3	1117	1139	1312	1325	0.0148	10	0.48725	0.62605	0.7	0.9	0.9	0.9	0.9	1117_1118_1119_1126_1127_1130_1131_1137_1138_1139	1312_1313_1315_1316_1317_1320_1322_1323_1324_1325	0.4249_0.4941_0.4441_0.9545_1.4193_0.4633_0.5386_0.4804_0.3393_0.702	0.434783	0.714286	0	0
1792	Hic_asm_7	Hic_asm_3	745	712	543	582	0.0462	7	0.5606	0.905114	0.857143	1	1	1	1	745_744_730_724_721_716_712	543_544_552_560_562_581_582	0.3901_0.5606_1.1254_0.716_2.5512_0.5447_0.4478	0.205882	0.175	0	0
1794	Hic_asm_7	Hic_asm_3	1731	1722	845	865	0.0294	7	0.5207	0.684757	0.571429	0.571429	0.857143	0.857143	1	1731_1730_1729_1728_1725_1723_1722	845_848_858_860_861_863_865	0.3423_0.581_1.2014_1.2797_0.4766_0.5207_0.3916	0.7	0.333333	0	0
1795	Hic_asm_7	Hic_asm_3	1433	1409	272	298	0.0231	6	0.60985	0.762933	0.833333	0.833333	0.833333	0.833333	0.833333	1433_1430_1426_1421_1419_1409	272_273_276_281_284_298	0.7837_1.5957_0.436_0.9502_0.4053_0.4067	0.24	0.222222	0	0
1809	Hic_asm_7	Hic_asm_4	697	490	1245	1375	0.015	60	0.4924	0.573373	0.85	0.866667	0.883333	0.883333	0.933333	697_694_692_691_690_688_687_686_685_684_683_672_670_660_652_650_646_645_634_633_632_618_615_613_601_600_599_597_596_595_593_592_589_588_587_586_584_582_579_567_566_565_564_560_557_556_554_549_545_544_526_520_519_511_508_507_500_498_497_490	1245_1246_1250_1254_1256_1259_1267_1272_1273_1274_1277_1280_1281_1282_1286_1287_1294_1295_1296_1297_1298_1299_1300_1301_1303_1306_1307_1308_1309_1310_1315_1316_1318_1321_1322_1323_1327_1334_1335_1337_1339_1342_1344_1345_1354_1355_1356_1358_1360_1362_1364_1367_1368_1369_1370_1371_1372_1373_1374_1375	0.7521_0.6223_0.8673_0.6664_0.3452_0.3879_0.4924_0.3868_0.3789_0.75_0.4813_0.4568_0.3149_0.4407_0.5867_0.6489_0.5004_0.4773_1.0621_1.3098_0.452_0.3092_0.7138_0.3706_0.3718_0.3834_0.6938_0.5322_0.6836_0.6428_0.4648_0.6667_0.3677_0.3775_0.3258_-1_0.5198_0.3924_0.5178_0.4343_0.3579_0.3053_0.4151_0.2879_0.4651_0.5432_0.3724_1.1013_0.9242_0.9169_0.4403_0.6555_0.6593_1.4013_0.8363_0.9609_0.3858_0.3957_…	0.288462	0.458015	0	0
1810	Hic_asm_7	Hic_asm_4	2489	2285	1700	1883	0.0162	53	0.5217	0.638858	0.773585	0.811321	0.924528	0.962264	1	2489_2478_2450_2447_2433_2422_2414_2413_2412_2411_2409_2405_2404_2403_2402_2401_2396_2393_2389_2387_2386_2379_2378_2371_2370_2369_2367_2365_2360_2359_2358_2357_2350_2348_2347_2343_2339_2332_2331_2326_2323_2314_2313_2310_2309_2307_2299_2298_2297_2296_2293_2287_2285	1700_1717_1722_1723_1724_1725_1728_1735_1736_1738_1740_1743_1746_1747_1748_1749_1753_1755_1761_1762_1764_1767_1772_1775_1776_1800_1801_1802_1811_1812_1815_1816_1820_1824_1827_1836_1843_1844_1845_1853_1856_1857_1858_1863_1864_1865_1866_1867_1870_1874_1875_1880_1883	0.6901_0.517_0.4136_1.0667_0.4336_0.5641_0.4474_0.6097_0.7282_1.8306_0.3615_0.4572_0.4549_0.5469_0.4675_0.5371_1.261_0.8334_0.3724_0.3227_0.5606_1.026_0.3465_0.3629_0.3196_0.7729_0.6803_1.9364_0.4894_0.3315_0.4672_0.3957_0.292_0.3851_2.1991_0.6948_0.7558_0.4582_0.4791_0.5865_0.5217_0.4854_0.6775_0.6596_0.6232_0.706_0.321_0.413_0.3995_0.5341_0.3475_1.1202_0.5956	0.258537	0.288043	0	0
1812	Hic_asm_7	Hic_asm_4	326	283	1428	1508	0.0219	17	0.4299	0.475106	0.882353	0.941176	1	1	1	326_320_313_310_308_307_305_300_299_295_293_292_291_286_285_284_283	1428_1436_1444_1447_1449_1453_1462_1466_1467_1470_1472_1473_1474_1502_1503_1506_1508	0.3505_0.4828_0.4016_0.4171_0.5284_0.3266_0.7091_0.6778_0.4149_0.3653_0.4928_0.4299_0.5967_0.387_0.4714_0.7475_0.2774	0.386364	0.209877	0	0
1813	Hic_asm_7	Hic_asm_4	25	89	1520	1545	0.007	13	0.4446	0.574523	0.923077	0.923077	0.923077	0.923077	1	25_59_69_72_74_75_76_77_80_84_85_86_89	1520_1522_1526_1527_1529_1530_1532_1533_1536_1540_1541_1542_1545	1.8959_0.4313_0.4474_0.7856_0.4446_0.362_0.3908_0.2932_0.5902_0.5576_0.4043_0.5463_0.3196	0.2	0.5	0	0
1814	Hic_asm_7	Hic_asm_4	2270	2215	1925	1943	0.0099	10	0.5713	0.70132	0.9	1	1	1	1	2270_2265_2264_2262_2260_2248_2247_2242_2240_2215	1925_1926_1927_1930_1932_1933_1934_1937_1939_1943	1.2446_0.4839_0.4367_0.417_0.8295_0.4174_0.7144_0.6587_0.4834_1.3276	0.178571	0.526316	0	0
1815	Hic_asm_7	Hic_asm_4	417	377	1403	1425	0.0268	9	0.4288	0.676378	0.777778	0.777778	0.777778	0.777778	0.888889	417_416_414_413_412_411_409_379_377	1403_1408_1410_1411_1414_1415_1417_1424_1425	2.4746_0.5014_0.3802_0.3147_0.5591_0.332_0.6822_0.4144_0.4288	0.219512	0.391304	0	0
1817	Hic_asm_7	Hic_asm_4	167	140	1993	2016	0.0136	7	0.4532	0.438443	0.714286	1	1	1	1	167_160_156_147_142_141_140	1993_1994_1997_2006_2007_2010_2016	0.3365_0.4532_0.479_0.3835_0.5447_0.3486_0.5236	0.25	0.291667	0	0
1818	Hic_asm_7	Hic_asm_4	1166	1189	2057	2103	0.0176	7	0.6281	0.724457	0.857143	0.857143	1	1	1	1166_1176_1179_1181_1182_1185_1189	2057_2073_2083_2085_2091_2099_2103	0.9327_1.2133_0.4664_0.3971_1.061_0.3726_0.6281	0.291667	0.148936	0	0
1820	Hic_asm_7	Hic_asm_4	2456	2476	1697	1704	0.0061	7	0.4603	0.584071	0.571429	0.857143	0.857143	1	1	2456_2458_2459_2460_2470_2472_2476	1697_1698_1699_1700_1702_1703_1704	0.4603_0.4323_0.5552_0.8452_0.3046_0.3319_1.159	0.333333	0.875	0	0
1832	Hic_asm_7	Hic_asm_5	3405	2805	668	1283	0.006	258	0.482	0.577328	0.875969	0.930233	0.957364	0.96124	0.98062	3405_3403_3398_3393_3391_3377_3376_3373_3371_3370_3368_3367_3365_3362_3361_3359_3358_3356_3353_3352_3350_3349_3345_3340_3339_3338_3337_3336_3334_3332_3330_3329_3328_3321_3316_3314_3313_3308_3296_3294_3292_3291_3290_3285_3284_3282_3274_3273_3272_3269_3266_3262_3261_3258_3256_3244_3242_3241_3240_3235_3234_3233_3231_3224_3222_3219_3218_3217_3216_3215_3213_3212_3210_3207_3205_3204_3201_3200_3197_3196…	668_678_684_688_691_693_694_697_699_701_705_711_714_717_719_723_724_725_730_731_736_738_741_750_751_752_753_758_760_768_769_770_771_776_778_780_781_793_797_798_800_802_805_810_811_814_818_819_822_826_827_829_832_835_838_841_843_844_845_849_852_853_860_862_864_868_870_871_872_873_874_876_878_880_882_885_888_890_891_892_896_898_899_900_901_911_912_915_916_917_918_919_921_923_925_926_928_929_932_937…	0.4175_0.8686_0.3698_0.6515_0.4868_1.0754_0.5743_0.5045_0.4079_0.3864_0.3482_0.361_0.4054_0.5429_0.508_0.4244_0.5834_1.0039_0.4162_0.6336_0.5084_0.3933_0.5968_0.9101_0.7947_1.467_0.8756_1.2375_0.4144_0.8828_0.577_0.7546_1.295_0.4731_0.6988_0.3112_0.836_0.3414_0.6741_0.6343_0.4992_0.7745_0.5721_0.3978_0.8157_0.4901_0.3725_0.7015_0.2995_-1_0.8161_0.5598_0.6443_0.5065_0.3493_0.8732_0.4132_0.4323_0.4…	0.429285	0.418831	0	0
1833	Hic_asm_7	Hic_asm_5	3952	3410	1542	2034	0.0038	217	0.4686	0.566235	0.912442	0.9447	0.981567	0.986175	1	3952_3948_3947_3940_3933_3932_3931_3930_3929_3928_3918_3914_3913_3912_3911_3909_3907_3906_3904_3901_3898_3895_3894_3893_3892_3890_3887_3885_3882_3880_3878_3877_3875_3874_3870_3867_3866_3865_3852_3851_3848_3846_3844_3842_3841_3840_3838_3837_3834_3820_3814_3811_3806_3802_3801_3794_3793_3787_3782_3780_3778_3777_3776_3775_3773_3771_3767_3764_3762_3759_3755_3751_3750_3746_3745_3744_3737_3736_3734_3727…	1542_1543_1548_1550_1567_1571_1572_1573_1574_1575_1577_1584_1585_1586_1587_1590_1591_1592_1593_1594_1595_1596_1600_1601_1606_1608_1609_1611_1612_1616_1618_1619_1620_1622_1623_1625_1626_1627_1630_1631_1635_1636_1639_1640_1642_1644_1645_1647_1650_1656_1658_1659_1660_1662_1663_1668_1670_1672_1673_1675_1681_1682_1686_1690_1691_1693_1701_1708_1709_1711_1714_1715_1716_1719_1723_1724_1728_1729_1730_1731…	1.4805_0.758_0.5764_0.5998_0.6339_0.3333_0.4437_0.3941_0.454_0.4555_0.7539_0.4975_1.3052_0.3722_0.6822_0.968_0.311_0.4895_0.5314_0.4262_0.3701_0.4722_0.9884_0.3095_0.4188_0.3013_0.3053_0.4181_0.3981_1.0455_0.2349_0.3851_0.6967_1.3232_0.7204_0.5961_0.5768_0.4689_0.4457_0.6297_0.4259_0.5587_0.4165_0.5681_0.328_0.7359_0.35_1.2509_0.8382_0.3501_0.3697_0.3587_0.5413_1.128_0.4411_0.5167_0.5_1.083_0.619…	0.399632	0.440162	0	0
1834	Hic_asm_7	Hic_asm_5	2548	2763	427	660	0.0261	57	0.4698	0.657439	0.842105	0.894737	0.929825	0.947368	0.982456	2548_2551_2559_2561_2572_2586_2591_2592_2593_2596_2604_2619_2622_2626_2634_2652_2653_2664_2665_2666_2668_2669_2670_2672_2678_2683_2685_2686_2687_2688_2689_2695_2696_2698_2701_2711_2712_2714_2718_2723_2724_2729_2732_2735_2737_2738_2740_2743_2744_2751_2752_2755_2756_2758_2761_2762_2763	427_438_444_446_468_507_508_509_511_514_525_532_533_534_539_544_547_554_555_556_557_560_563_564_570_572_578_580_581_584_585_597_601_608_609_619_620_622_627_629_630_632_637_638_639_640_643_644_646_652_653_654_655_656_658_659_660	1.1079_0.4328_0.3678_0.406_0.431_0.3643_1.5279_1.0112_0.7345_0.5068_0.7157_0.3743_0.3731_0.6047_0.4549_1.0895_0.3565_0.5293_0.3516_0.471_0.5809_0.4999_0.3509_0.4116_0.362_0.5236_0.4685_0.3848_0.4312_0.5648_0.4616_0.4469_0.6548_6.1809_-1_0.3651_0.4686_0.4582_0.4183_0.4181_0.31_0.6402_0.4594_1.064_0.9867_0.607_0.584_0.497_0.5269_0.6498_0.5735_0.7811_0.5606_0.7984_0.4103_0.3507_0.3555	0.263889	0.24359	0	0
1839	Hic_asm_7	Hic_asm_5	2782	2803	2038	2058	0.0025	11	0.5334	0.582173	0.909091	1	1	1	1	2782_2784_2785_2786_2787_2793_2796_2797_2798_2799_2803	2038_2040_2042_2043_2044_2048_2053_2054_2055_2056_2058	0.4789_0.8342_0.3336_0.4055_0.8788_0.6849_0.5834_0.7805_0.473_0.5334_0.4177	0.5	0.52381	0	0
1840	Hic_asm_7	Hic_asm_5	206	268	3232	3250	0.0068	11	0.4006	0.453836	1	1	1	1	1	206_210_217_220_221_222_223_225_230_234_268	3232_3235_3236_3237_3238_3239_3243_3245_3246_3247_3250	0.3475_0.9295_0.2932_0.3982_0.3093_0.4844_0.4615_0.3728_0.4006_0.495_0.5002	0.174603	0.578947	0	0
1843	Hic_asm_7	Hic_asm_5	890	929	1526	1542	0.0093	7	0.4219	0.452514	1	1	1	1	1	890_892_906_907_908_914_929	1526_1527_1529_1530_1531_1532_1542	0.4858_0.5771_0.3727_0.4219_0.3409_0.4171_0.5521	0.175	0.411765	0	0
2038	Hic_asm_8	Hic_asm_0	75	80	93	131	0	6	0.2059	0.208567	-0.333333	-0.166667	0	0.333333	0.666667	75_76_77_78_79_80	93_99_100_101_127_131	0.2357_0.1893_0.213_0.2093_0.2016_0.2025	1	0.153846	0	0
2057	Hic_asm_8	Hic_asm_10	124	341	2317	2610	0.0406	78	0.4487	0.636915	0.666667	0.705128	0.769231	0.858974	0.935897	124_128_132_133_135_139_141_149_151_154_158_159_160_161_162_163_164_177_178_179_182_185_190_192_193_195_198_200_201_206_207_211_212_213_214_217_227_228_230_232_233_238_240_241_242_243_245_246_247_250_251_254_257_258_260_262_263_264_270_271_272_273_278_283_285_286_292_294_303_306_307_308_310_314_315_317_326_341	2317_2319_2322_2331_2334_2346_2352_2354_2357_2360_2361_2362_2365_2366_2376_2379_2380_2388_2390_2396_2398_2406_2415_2416_2418_2419_2420_2421_2436_2439_2440_2442_2444_2453_2456_2457_2459_2460_2461_2463_2465_2469_2470_2471_2472_2478_2479_2484_2485_2504_2505_2510_2515_2517_2518_2519_2521_2522_2523_2531_2532_2540_2546_2553_2554_2557_2561_2566_2574_2577_2579_2581_2589_2595_2596_2599_2609_2610	0.3607_0.4001_0.4419_0.4013_0.5569_0.9658_0.4323_0.5805_0.2988_0.4045_0.3605_0.671_0.6007_0.3727_0.5498_0.4976_0.3562_1.6579_0.5538_0.3536_0.9191_0.4536_0.8584_0.3203_0.4075_0.2874_0.5007_0.496_0.3067_0.6157_2.4334_1.5339_2.0012_2.1629_1.7216_1.873_0.3922_0.3867_0.9059_0.8629_0.8661_0.4897_0.4438_0.3615_0.3748_0.5996_0.3168_0.3646_0.4677_0.3701_0.3834_0.4062_0.4645_0.3413_0.3333_0.4302_0.327_0.36…	0.357798	0.265306	0	0
2058	Hic_asm_8	Hic_asm_10	1034	1226	2020	2292	0.015	69	0.4788	0.561376	0.826087	0.913043	0.942029	0.971014	0.985507	1034_1042_1044_1045_1046_1047_1048_1049_1052_1056_1060_1061_1062_1065_1066_1071_1072_1077_1078_1080_1084_1089_1090_1118_1122_1131_1143_1144_1149_1154_1156_1157_1158_1159_1160_1163_1167_1168_1169_1171_1172_1173_1175_1176_1177_1178_1179_1180_1182_1184_1187_1188_1189_1196_1209_1210_1211_1213_1214_1215_1216_1217_1218_1219_1220_1221_1222_1225_1226	2020_2031_2032_2058_2060_2061_2063_2064_2066_2086_2115_2116_2117_2118_2122_2125_2126_2133_2134_2137_2139_2140_2141_2149_2157_2158_2167_2168_2198_2202_2203_2204_2205_2208_2217_2225_2226_2228_2229_2230_2231_2232_2233_2234_2235_2236_2237_2239_2240_2242_2245_2246_2247_2261_2273_2277_2278_2279_2280_2281_2282_2283_2284_2286_2287_2288_2289_2291_2292	-1_0.4149_0.5012_0.4745_0.3709_0.9722_0.3644_0.5891_0.855_0.5616_0.388_0.4407_0.4313_0.9114_0.4325_0.3667_0.3529_0.7195_0.5042_0.3913_0.7566_0.3122_0.3868_0.5306_0.7437_1.0506_0.9007_1.3408_0.4788_1.45_0.3606_0.5901_0.5109_0.7336_0.4116_0.4247_0.7364_0.7128_0.3385_0.3636_0.309_0.3872_0.4276_0.5004_0.4719_0.5127_0.5017_0.5431_0.4373_0.5452_0.3776_0.3611_0.5528_-1_0.4757_0.6398_0.6139_0.4659_0.4774…	0.357513	0.252747	0	0
2059	Hic_asm_8	Hic_asm_10	997	808	3199	3371	0.0091	66	0.4593	0.580934	0.772727	0.909091	0.924242	0.954545	0.969697	997_996_995_994_993_983_975_974_957_956_955_954_952_950_945_941_940_939_934_932_920_917_904_902_901_900_899_897_896_894_892_886_884_882_881_879_878_877_874_871_870_868_867_864_863_861_859_858_856_853_852_850_847_844_843_842_839_824_823_822_819_818_815_811_810_808	3199_3203_3204_3205_3206_3216_3222_3223_3227_3228_3229_3232_3233_3235_3243_3248_3250_3251_3255_3256_3259_3260_3271_3272_3273_3276_3277_3281_3282_3283_3285_3286_3288_3290_3291_3292_3294_3295_3296_3301_3302_3303_3304_3310_3311_3317_3319_3321_3323_3324_3325_3326_3329_3332_3334_3335_3339_3347_3354_3357_3361_3362_3364_3365_3368_3371	1.5302_0.5511_0.4975_0.3977_0.3371_0.5812_0.5474_0.9914_0.3533_0.6115_0.596_0.588_0.7645_0.3539_0.716_0.4477_0.4434_0.9057_0.341_0.303_0.7464_1.2057_1.0414_0.4497_0.4042_0.3881_0.4473_0.6294_0.4387_0.4078_0.4496_0.5065_0.2987_0.3597_0.5887_0.5109_0.6999_0.9595_0.9192_0.6936_0.2888_0.3193_1.0622_-1_0.4932_0.7974_0.4121_0.3565_0.3361_0.3889_0.3537_0.4401_0.3095_0.4593_0.3567_1.1437_1.7225_0.3852_0.…	0.347368	0.381503	0	0
2060	Hic_asm_8	Hic_asm_10	344	595	2688	3037	0.0076	67	0.4245	0.500264	0.80597	0.865672	0.955224	0.985075	0.985075	344_345_346_349_350_356_358_363_366_367_369_371_373_375_376_377_388_390_395_397_398_399_406_412_414_415_422_429_430_431_432_433_434_435_436_437_438_444_447_450_451_452_453_458_465_469_477_480_504_525_527_528_529_535_538_539_543_544_549_551_554_556_562_565_567_568_595	2688_2694_2698_2711_2717_2723_2743_2753_2755_2760_2763_2764_2773_2783_2786_2790_2794_2797_2800_2801_2807_2808_2810_2812_2814_2815_2816_2820_2821_2822_2823_2826_2827_2828_2830_2831_2832_2835_2837_2861_2875_2876_2877_2894_2930_2944_2947_2954_2968_2977_2979_2983_2984_2990_2994_2996_2997_2998_2999_3001_3004_3009_3010_3016_3018_3019_3037	0.3296_0.3754_0.4725_0.563_0.3348_0.5033_0.3965_0.5223_0.3461_0.4102_0.4409_0.4033_0.3592_0.3447_0.5395_0.2817_0.2846_0.3677_0.4007_0.2888_0.4032_0.3818_0.4696_0.8467_0.5165_0.9387_0.4302_0.435_0.5496_0.5662_0.4245_0.3857_0.5364_0.4063_0.3469_0.4105_0.3914_0.2827_0.566_0.4403_0.3458_0.3718_0.2776_0.3189_0.9952_0.4546_0.6376_1.0379_0.5137_0.3537_0.3311_0.5157_1.2674_0.8622_0.3571_0.5298_0.3776_0.3…	0.265873	0.191429	0	0
2061	Hic_asm_8	Hic_asm_10	700	804	3610	3718	0.0026	50	0.4521	0.508064	0.94	0.98	0.98	1	1	700_705_706_708_711_713_714_717_718_719_720_722_724_727_731_732_733_734_737_739_744_745_746_748_749_750_754_757_758_760_762_763_766_767_768_769_770_771_772_773_784_788_791_792_793_794_795_797_803_804	3610_3613_3614_3620_3622_3623_3624_3632_3634_3637_3638_3639_3640_3644_3645_3646_3654_3655_3657_3658_3659_3660_3661_3666_3667_3668_3669_3670_3672_3674_3676_3677_3680_3682_3683_3684_3691_3693_3695_3699_3701_3702_3706_3709_3711_3713_3714_3715_3717_3718	0.2557_0.4017_0.4442_0.2826_0.5148_0.3628_0.4068_0.5045_0.4488_0.2955_0.4736_0.3452_0.4534_0.4532_0.8727_0.4931_0.5203_0.5006_0.5276_0.4169_0.7417_0.4053_0.451_0.4393_0.3878_0.8156_1.5335_0.4262_0.3734_0.4603_0.482_0.4491_0.477_0.4219_0.4007_0.6528_0.5204_0.5246_0.3576_0.4311_0.4806_0.8218_0.4419_0.6107_0.3534_0.6263_0.3558_0.987_0.5706_0.4298	0.47619	0.458716	0	0
2062	Hic_asm_8	Hic_asm_10	1034	1015	3114	3158	0.0026	11	0.4535	0.500227	1	1	1	1	1	1034_1032_1030_1029_1025_1024_1023_1022_1017_1016_1015	3114_3115_3116_3120_3131_3132_3137_3139_3147_3149_3158	0.463_0.3757_0.3376_1.0619_0.417_0.3773_0.599_0.6409_0.4535_0.2992_0.4774	0.55	0.244444	0	0
2067	Hic_asm_8	Hic_asm_10	492	502	2899	2920	0.015	6	0.40465	0.492583	1	1	1	1	1	492_493_494_500_501_502	2899_2900_2903_2916_2918_2920	0.3542_0.4926_0.4247_0.3113_0.3846_0.9881	0.545455	0.272727	0	0
2197	Hic_asm_8	Hic_asm_9	2100	1550	982	1513	0.0047	184	0.5071	0.633226	0.853261	0.923913	0.972826	0.978261	0.983696	2100_2089_2083_2081_2080_2078_2077_2076_2073_2068_2065_2061_2060_2058_2056_2047_2046_2045_2044_2043_2042_2037_2036_2033_2032_2031_2030_2028_2027_2026_2025_2024_2023_2020_2019_2018_2014_2011_2009_2007_2002_1998_1996_1993_1992_1983_1980_1979_1974_1971_1969_1965_1962_1961_1959_1958_1956_1954_1952_1951_1950_1948_1945_1944_1941_1939_1938_1933_1930_1929_1919_1916_1911_1910_1909_1905_1904_1902_1901_1900…	982_996_997_998_1000_1005_1007_1008_1010_1016_1021_1023_1024_1025_1026_1033_1034_1035_1036_1037_1038_1040_1044_1046_1047_1049_1050_1056_1057_1059_1062_1065_1068_1070_1073_1075_1077_1078_1079_1080_1082_1085_1088_1090_1093_1096_1098_1100_1105_1106_1107_1108_1109_1110_1111_1112_1116_1117_1119_1120_1121_1124_1126_1129_1132_1133_1135_1138_1141_1142_1144_1146_1151_1152_1153_1155_1156_1159_1160_1161_117…	0.4836_0.8224_2.4232_0.4031_0.4651_0.3699_0.4585_0.6285_0.4939_0.5611_0.5009_0.6758_0.679_0.4719_0.3563_0.5604_0.4869_0.8185_0.5167_0.3623_0.3194_0.7556_0.6751_0.7421_0.7033_1.9565_1.0032_0.9709_0.5575_1.9253_0.5374_0.4535_0.526_1.0975_0.4531_0.6191_0.3746_0.7183_0.5533_0.5084_0.9197_0.4743_0.3222_0.4516_0.37_0.3834_0.5361_0.4866_0.4817_0.4514_0.9508_0.5786_0.3608_0.6442_0.4724_0.5201_0.6062_0.57…	0.333938	0.345865	0	0
2198	Hic_asm_8	Hic_asm_9	1275	1514	1521	1784	0.0132	76	0.5007	0.601881	0.868421	0.934211	0.973684	0.986842	0.986842	1275_1276_1278_1279_1280_1281_1282_1288_1292_1319_1339_1342_1349_1352_1356_1359_1361_1362_1365_1367_1368_1369_1380_1381_1383_1386_1388_1389_1393_1394_1395_1399_1400_1403_1404_1407_1408_1409_1410_1411_1415_1416_1418_1419_1422_1423_1425_1428_1432_1433_1434_1438_1440_1441_1443_1445_1446_1447_1448_1452_1456_1458_1460_1461_1464_1465_1466_1467_1469_1497_1498_1504_1505_1506_1507_1514	1521_1522_1529_1530_1531_1534_1535_1537_1542_1582_1616_1624_1625_1626_1627_1636_1638_1643_1645_1646_1647_1648_1649_1650_1652_1655_1656_1658_1660_1662_1663_1664_1666_1667_1671_1673_1674_1676_1677_1679_1681_1685_1686_1687_1693_1695_1697_1698_1699_1703_1704_1708_1713_1714_1716_1723_1725_1728_1729_1735_1738_1741_1743_1744_1745_1747_1750_1751_1752_1769_1770_1772_1774_1779_1780_1784	0.5918_0.5401_0.4598_0.9464_0.4333_0.5008_0.4126_0.4594_0.412_0.4057_0.6303_0.7639_0.9363_0.6273_0.5127_0.4228_0.4356_0.6336_0.6173_0.48_-1_2.0323_0.4076_0.4073_0.3582_0.331_0.4629_0.3326_0.3537_0.5711_0.5006_0.448_0.3769_0.4725_0.5212_0.6974_0.6798_0.5363_0.4366_0.3967_0.616_0.3374_0.4047_1.1347_3.2462_0.2941_0.4137_0.3987_0.3703_0.9204_0.7035_0.3473_0.3354_0.5767_1.242_0.7024_0.5223_0.5178_0.62…	0.316667	0.287879	0	0
2199	Hic_asm_8	Hic_asm_9	2531	2364	2212	2371	0.006	58	0.5017	0.570922	0.793103	0.896552	0.931034	0.948276	0.982759	2531_2530_2526_2524_2522_2511_2508_2507_2503_2491_2489_2484_2483_2481_2480_2479_2477_2476_2473_2472_2466_2465_2464_2462_2460_2457_2455_2450_2449_2448_2447_2445_2443_2438_2437_2433_2432_2430_2428_2422_2421_2420_2411_2408_2405_2403_2401_2393_2390_2388_2386_2382_2376_2375_2369_2368_2365_2364	2212_2213_2214_2215_2217_2220_2221_2222_2224_2228_2229_2230_2231_2233_2236_2237_2239_2241_2242_2246_2248_2250_2255_2260_2262_2264_2268_2271_2272_2273_2274_2276_2281_2284_2285_2289_2290_2291_2292_2298_2299_2300_2302_2307_2309_2311_2314_2321_2330_2333_2335_2336_2339_2343_2351_2361_2366_2371	0.3005_0.4779_0.5294_0.527_0.4979_0.4023_0.4015_0.4439_0.7459_0.579_0.602_0.4468_0.5678_0.4102_0.4239_0.4604_1.0854_0.4022_0.5202_0.3754_0.5923_0.5336_0.4704_0.4355_0.9754_0.8376_0.3791_0.4107_0.3645_0.7712_0.4386_0.4637_0.3269_0.3729_1.2941_0.5054_0.7085_0.5463_0.3573_0.567_0.5586_0.8379_1.5383_0.5643_0.5249_0.4256_1.5008_0.5777_0.3663_0.4741_0.5306_0.644_0.498_0.3348_0.5574_0.7519_0.4602_0.4175	0.345238	0.3625	0	0
2200	Hic_asm_8	Hic_asm_9	2350	2181	1797	1957	0.0244	49	0.472	0.678241	0.755102	0.836735	0.877551	0.897959	0.938776	2350_2346_2342_2338_2337_2332_2326_2323_2320_2317_2307_2302_2301_2298_2297_2294_2290_2284_2281_2279_2278_2273_2271_2270_2266_2263_2260_2259_2258_2257_2252_2243_2242_2240_2238_2233_2231_2230_2229_2227_2226_2221_2219_2216_2188_2186_2185_2184_2181	1797_1807_1808_1811_1812_1815_1824_1833_1837_1840_1843_1844_1850_1851_1852_1855_1857_1858_1859_1860_1862_1872_1876_1878_1881_1887_1895_1898_1903_1904_1906_1908_1912_1914_1916_1921_1922_1923_1927_1931_1932_1934_1938_1940_1951_1953_1954_1955_1957	0.4531_0.3581_0.3744_0.2674_0.3992_0.8467_0.5232_0.4774_1.9525_2.1245_0.3742_0.6056_0.5272_0.4449_0.3613_0.5996_0.6793_0.461_0.4687_0.4176_0.7152_1.0111_0.4635_0.3937_0.3307_0.4704_0.3496_0.7818_0.4937_0.6361_1.119_0.5472_0.6034_0.4169_0.5578_0.3553_0.4405_0.4814_0.3679_0.4333_0.3473_1.5945_2.665_1.8471_0.3121_0.472_0.3783_0.6865_1.2466	0.288235	0.304348	0	0
2201	Hic_asm_8	Hic_asm_9	1336	1295	1545	1615	0.0078	19	0.5036	0.654063	1	1	1	1	1	1336_1335_1334_1330_1322_1321_1318_1312_1309_1308_1307_1306_1305_1304_1303_1300_1299_1297_1295	1545_1569_1570_1573_1578_1581_1583_1589_1593_1596_1597_1598_1599_1602_1603_1607_1609_1611_1615	0.6778_1.1962_0.8226_0.4547_0.3176_1.094_0.901_1.13_0.5701_0.4154_0.5036_0.4975_0.3996_0.4818_1.241_0.525_0.4579_0.3632_0.3782	0.452381	0.267606	0	0
2202	Hic_asm_8	Hic_asm_9	2122	2177	2168	2207	0.0064	17	0.575	0.615459	0.882353	0.941176	0.941176	0.941176	1	2122_2123_2134_2135_2136_2138_2140_2141_2143_2145_2148_2155_2157_2161_2165_2167_2177	2168_2171_2173_2175_2177_2178_2179_2180_2181_2184_2186_2193_2194_2196_2200_2201_2207	1.1869_0.3677_0.5241_0.8405_0.3218_0.7942_1.0384_0.3675_0.5512_0.6201_0.5967_0.7803_0.4221_0.405_0.575_0.3091_0.7622	0.303571	0.425	0	0
2203	Hic_asm_8	Hic_asm_9	1235	1272	2041	2082	0.0014	16	0.47985	0.458569	1	1	1	1	1	1235_1237_1239_1242_1243_1249_1251_1253_1255_1256_1258_1260_1264_1265_1271_1272	2041_2043_2044_2045_2046_2054_2058_2062_2067_2071_2072_2074_2075_2078_2081_2082	0.4798_0.5409_0.3492_0.7505_0.083_0.4928_0.5458_0.429_0.5181_0.5163_0.3532_0.39_0.451_0.369_0.4799_0.5886	0.421053	0.380952	0	0
2204	Hic_asm_8	Hic_asm_9	1869	1896	1163	1201	0.0077	15	0.507	0.654786	0.866667	0.933333	1	1	1	1869_1871_1872_1875_1876_1877_1878_1881_1882_1883_1884_1891_1893_1894_1896	1163_1165_1168_1172_1174_1175_1177_1184_1185_1188_1189_1197_1198_1199_1201	0.5211_0.7209_0.3244_0.4811_0.8177_1.4778_0.4929_1.1975_0.655_0.3934_0.4586_0.4542_-1_0.7921_0.3803	0.535714	0.384615	0	0
2211	Hic_asm_8	Hic_asm_9	1814	1837	1221	1257	0.0371	6	0.52905	1.13493	0.833333	0.833333	0.833333	0.833333	0.833333	1814_1824_1827_1828_1829_1837	1221_1248_1250_1251_1252_1257	4.2962_0.3081_0.5226_0.5355_0.4037_0.7435	0.25	0.162162	0	0
2214	Hic_asm_8	Hic_asm_9	2061	2099	951	979	0.046	6	0.58705	0.605675	0.666667	0.833333	0.833333	0.833333	0.833333	2061_2074_2095_2097_2098_2099	951_954_974_976_977_979	-1_-1_0.3843_0.3865_0.8643_0.7876	0.153846	0.206897	0	0
2229	Hic_asm_9	Hic_asm_1	306	759	3443	3883	0.0024	167	0.4911	0.543185	0.91018	0.958084	0.982036	1	1	306_312_313_320_322_323_325_326_328_332_333_335_337_338_346_350_353_358_360_361_363_365_367_370_372_373_374_375_376_377_380_384_385_388_393_394_395_400_401_403_406_413_414_416_417_419_429_442_448_459_461_463_464_469_470_471_474_475_476_477_480_482_491_496_497_499_503_504_506_508_509_516_518_519_520_522_523_525_526_527_528_530_532_535_547_551_554_555_560_561_562_568_571_573_574_575_579_587_591_593…	3443_3446_3448_3455_3458_3461_3463_3466_3467_3468_3470_3474_3475_3476_3478_3480_3481_3488_3491_3493_3499_3503_3504_3507_3515_3516_3517_3518_3520_3521_3526_3528_3533_3535_3539_3540_3545_3547_3548_3551_3553_3561_3562_3564_3569_3571_3576_3578_3583_3588_3589_3591_3593_3597_3599_3602_3605_3608_3609_3611_3614_3616_3622_3623_3624_3627_3629_3632_3634_3635_3636_3641_3644_3645_3646_3647_3650_3651_3652_3653…	0.5236_0.6365_0.2732_0.3927_0.4355_0.6079_0.8106_0.6083_0.5798_0.3764_0.6324_0.5126_0.4911_0.5553_0.3555_0.5024_1.0031_0.4625_0.5094_0.4803_0.5252_0.5952_0.3708_0.5373_0.4557_0.4278_0.5409_0.6878_0.3428_0.6246_0.8176_0.4491_0.2998_0.5019_0.9693_0.508_0.8457_-1_0.3545_0.4573_0.402_0.4009_0.5964_0.755_0.7531_0.4317_0.6603_0.7965_0.3608_0.3824_0.4742_0.4235_0.3362_0.4928_0.379_0.4903_0.3761_0.6019_0…	0.367841	0.378685	0	0
2230	Hic_asm_9	Hic_asm_1	772	967	552	754	0.0044	87	0.4415	0.493382	0.896552	0.942529	0.977011	0.988506	0.988506	772_773_778_780_781_785_788_789_790_792_794_795_797_799_802_803_805_806_807_808_809_813_814_816_817_819_820_821_823_824_825_827_828_829_830_831_832_834_835_845_848_855_860_861_863_865_868_870_872_873_875_878_883_886_887_891_896_897_898_902_903_905_906_911_917_922_923_924_925_929_931_932_933_940_941_943_944_950_951_957_958_960_961_964_965_966_967	552_553_555_557_558_559_572_575_583_584_585_586_588_590_595_597_598_601_602_603_606_607_609_618_619_620_621_624_626_627_629_630_631_632_633_634_638_639_642_645_646_650_656_658_659_660_665_667_674_675_677_678_688_689_690_693_694_695_696_697_698_700_704_706_707_710_711_712_713_720_721_722_724_725_728_732_734_738_741_743_745_746_748_751_752_753_754	0.2862_0.3569_0.3994_0.4651_0.6188_0.4998_0.5367_-1_-1_0.5945_0.6798_0.7591_0.6271_0.3601_0.665_0.3932_0.4125_0.443_0.3737_0.6039_0.3865_0.5373_0.6577_0.317_0.5112_0.2856_0.6752_0.6823_0.4254_0.3592_0.5022_0.6293_0.7086_0.7472_0.3712_0.4116_0.3779_0.4034_0.5143_0.592_0.4499_0.9703_0.653_0.3494_0.3495_0.3145_0.575_0.4992_0.4376_0.4213_0.3546_0.8814_0.48_0.3241_0.3337_0.4191_0.495_0.8989_0.4895_0.8…	0.443878	0.428571	0	0
2231	Hic_asm_9	Hic_asm_1	2159	2117	761	807	0.0018	17	0.5105	0.637282	0.941176	1	1	1	1	2159_2157_2155_2153_2152_2150_2148_2147_2145_2144_2141_2138_2137_2133_2132_2123_2117	761_762_765_766_768_769_773_774_777_781_786_790_796_799_801_804_807	1.6148_0.4871_1.5564_0.7624_0.3549_0.4989_0.5312_0.3697_0.5459_0.4392_0.5096_0.5267_0.6093_0.5105_0.3967_0.6109_0.5096	0.395349	0.361702	0	0
2237	Hic_asm_9	Hic_asm_1	20	58	3423	3436	0.0161	8	0.5015	0.498425	0.75	1	1	1	1	20_25_32_36_37_44_54_58	3423_3424_3425_3428_3429_3431_3433_3436	0.5008_0.5275_0.6251_0.5022_0.3807_0.421_0.6334_0.3967	0.205128	0.571429	0	0
2253	Hic_asm_9	Hic_asm_2	2496	2390	380	537	0.0266	53	0.4955	0.612214	0.698113	0.773585	0.811321	0.867925	0.943396	2496_2495_2468_2467_2464_2463_2462_2461_2460_2458_2457_2455_2453_2452_2451_2449_2448_2447_2446_2441_2440_2439_2438_2437_2435_2434_2433_2424_2422_2421_2420_2419_2418_2417_2416_2415_2414_2413_2411_2409_2408_2407_2406_2405_2404_2403_2402_2401_2399_2395_2394_2393_2390	380_397_422_427_428_430_431_432_433_435_436_437_441_444_445_446_448_449_451_453_455_456_458_464_465_469_471_484_485_486_487_490_492_493_495_496_497_502_507_515_516_517_519_525_526_527_528_529_530_532_533_535_537	-1_0.8824_0.5349_0.2077_0.485_1.4236_0.5888_0.6241_1.3971_0.3864_1.1376_0.4955_0.3646_0.9377_0.4073_0.3825_0.6646_0.5102_0.3997_-1_0.3659_0.6034_1.1677_0.2897_0.5837_0.4237_0.3412_0.5433_0.4445_0.4063_0.2989_0.3495_0.8034_2.1504_0.3214_0.3041_0.557_0.341_0.5683_0.466_0.6999_0.7316_0.4259_0.5875_0.4001_0.4368_0.3792_0.3068_0.2339_0.7363_0.5001_1.503_1.1227	0.495327	0.335443	0	0
2254	Hic_asm_9	Hic_asm_2	2490	2510	387	420	0.0013	17	0.47155	0.615838	0.882353	0.882353	0.882353	0.941176	0.941176	2490_2491_2493_2494_2495_2497_2499_2500_2501_2502_2503_2504_2506_2507_2508_2509_2510	387_389_391_393_396_398_402_403_406_408_409_411_412_414_417_418_420	0.4169_0.6584_0.7891_0.4091_-1_0.6845_0.9213_0.9844_0.3615_0.3276_0.4245_0.4503_0.4746_0.4685_0.8354_1.2819_0.3654	0.809524	0.5	0	0
2272	Hic_asm_9	Hic_asm_5	250	296	1499	1510	0.0127	7	0.4614	0.5395	1	1	1	1	1	250_251_288_289_292_293_296	1499_1501_1504_1505_1506_1508_1510	0.4341_0.4569_0.3787_0.5457_0.4614_0.7265_0.7732	0.148936	0.583333	0	0
2286	Hic_asm_9	Hic_asm_8	1493	982	1550	2100	0.0058	182	0.5015	0.607648	0.906593	0.956044	0.983516	0.983516	0.989011	1493_1491_1488_1486_1483_1480_1477_1473_1472_1471_1470_1468_1463_1462_1449_1445_1444_1442_1440_1434_1433_1432_1428_1422_1419_1418_1417_1416_1409_1408_1407_1406_1401_1398_1397_1390_1389_1388_1385_1382_1381_1380_1377_1376_1375_1374_1372_1370_1364_1363_1361_1360_1356_1352_1351_1350_1348_1346_1342_1339_1336_1332_1327_1324_1319_1318_1313_1310_1307_1301_1300_1298_1295_1291_1288_1287_1275_1272_1271_1270…	1550_1552_1553_1555_1562_1565_1567_1571_1572_1573_1574_1577_1581_1582_1589_1593_1594_1596_1599_1605_1614_1617_1618_1619_1645_1646_1647_1648_1656_1657_1659_1660_1662_1668_1671_1673_1674_1675_1677_1682_1686_1688_1692_1693_1697_1708_1709_1711_1712_1713_1715_1720_1721_1723_1724_1726_1731_1732_1733_1744_1749_1751_1756_1757_1759_1760_1770_1772_1774_1775_1776_1779_1786_1787_1789_1792_1796_1799_1801_1802…	0.734_0.5001_0.4856_0.6659_0.8231_0.9663_0.4428_1.2869_0.5058_1.7534_0.4378_0.5757_0.4614_0.8419_0.3767_0.3674_0.356_0.4064_0.347_0.4396_0.6493_1.0572_0.5198_0.4882_0.6595_0.4162_0.5145_0.4104_0.5517_0.565_0.4814_0.4144_0.3631_0.9918_0.8922_0.6135_0.4049_0.4337_0.4462_0.345_0.9059_0.5441_0.5492_0.3238_0.4855_0.575_0.5089_0.4043_0.4236_0.4335_0.7174_0.3719_0.3751_0.5573_0.5481_0.5155_0.4343_0.5431…	0.355469	0.330309	0	0
2287	Hic_asm_9	Hic_asm_8	1521	1784	1275	1514	0.0121	76	0.50095	0.613582	0.868421	0.921053	0.960526	0.973684	0.973684	1521_1522_1529_1530_1531_1534_1535_1537_1540_1578_1616_1624_1625_1626_1627_1636_1638_1643_1645_1646_1647_1648_1649_1650_1652_1655_1656_1658_1660_1662_1663_1664_1666_1667_1671_1673_1674_1676_1677_1679_1681_1685_1686_1687_1693_1695_1697_1698_1699_1703_1704_1708_1713_1714_1716_1723_1725_1728_1729_1735_1738_1741_1743_1744_1745_1747_1750_1751_1752_1769_1770_1772_1774_1779_1780_1784	1275_1276_1278_1279_1280_1281_1283_1288_1293_1322_1339_1342_1349_1352_1356_1359_1361_1362_1365_1367_1368_1369_1380_1381_1383_1386_1388_1390_1393_1394_1395_1399_1400_1403_1404_1407_1408_1409_1410_1411_1415_1416_1418_1419_1422_1423_1425_1428_1432_1433_1434_1438_1440_1441_1443_1445_1446_1447_1448_1452_1456_1458_1460_1461_1464_1465_1466_1467_1469_1497_1498_1504_1505_1506_1507_1514	0.5918_0.5401_0.4598_0.9464_0.4333_0.5008_0.4417_0.4594_1.3429_0.3176_0.6303_0.7639_0.9363_0.6273_0.5127_0.4228_0.4356_0.6336_0.6173_0.48_-1_2.0323_0.4076_0.4073_0.3582_0.331_0.4629_0.3266_0.3537_0.5711_0.5006_0.448_0.3769_0.4725_0.5212_0.6974_0.6798_0.5363_0.4366_0.3967_0.616_0.3374_0.4047_1.1347_3.2462_0.2941_0.4137_0.3987_0.3703_0.9204_0.7035_0.3473_0.3354_0.5767_1.242_0.7024_0.5223_0.5178_0.6…	0.287879	0.316667	0	0
2288	Hic_asm_9	Hic_asm_8	2371	2212	2364	2531	0.0114	58	0.5017	0.559591	0.896552	0.965517	0.982759	0.982759	1	2371_2366_2361_2353_2343_2339_2336_2335_2333_2330_2321_2314_2311_2309_2307_2302_2300_2299_2298_2292_2291_2290_2289_2285_2284_2281_2276_2274_2273_2272_2271_2268_2265_2262_2260_2255_2250_2248_2246_2242_2241_2239_2237_2236_2233_2231_2230_2229_2228_2224_2222_2221_2220_2217_2215_2214_2213_2212	2364_2365_2367_2369_2375_2376_2382_2386_2388_2390_2393_2401_2403_2405_2408_2411_2415_2420_2422_2428_2430_2432_2433_2435_2438_2443_2445_2447_2448_2449_2450_2455_2457_2460_2462_2464_2465_2466_2472_2473_2476_2477_2479_2480_2481_2483_2484_2489_2491_2503_2507_2508_2511_2522_2524_2526_2530_2531	0.4175_0.4602_0.6825_0.5428_0.3348_0.498_0.644_0.5306_0.4741_0.3663_0.5777_1.5008_0.4256_0.5249_0.5643_1.5383_0.9824_0.5489_0.567_0.3573_0.5463_0.7085_0.5054_0.5657_0.3729_0.3269_0.4637_0.4386_0.7712_0.3645_0.4107_0.3791_0.858_0.9754_0.4355_0.4704_0.5336_0.5923_0.3754_0.5202_0.4022_1.0854_0.4604_0.4239_0.4102_0.5678_0.4468_0.602_0.579_0.7459_0.4439_0.4015_0.4023_0.4979_0.527_0.5294_0.4779_0.3005	0.3625	0.345238	0	0
2289	Hic_asm_9	Hic_asm_8	1957	1798	2181	2350	0.0335	53	0.48755	0.780204	0.641509	0.735849	0.773585	0.811321	0.849057	1957_1955_1954_1953_1951_1943_1939_1938_1937_1934_1933_1932_1931_1927_1923_1922_1921_1919_1914_1912_1908_1906_1904_1903_1898_1895_1892_1881_1878_1876_1875_1862_1860_1859_1858_1857_1855_1852_1851_1850_1844_1843_1840_1837_1836_1835_1824_1815_1812_1811_1808_1807_1798	2181_2184_2185_2186_2188_2197_2201_2209_2213_2214_2215_2226_2227_2229_2230_2231_2233_2238_2240_2242_2243_2252_2257_2258_2259_2260_2263_2266_2270_2271_2273_2278_2279_2281_2284_2285_2294_2297_2298_2301_2302_2307_2315_2317_2320_2323_2326_2332_2337_2338_2342_2346_2350	1.2466_0.6865_0.3783_0.472_0.3121_-1_3.0832_1.8949_2.2208_2.3371_1.6142_0.3473_0.4333_0.3679_0.4814_0.4405_0.3553_0.5069_0.4169_0.6034_0.5472_1.119_0.6361_0.4937_0.7818_0.3496_0.4193_0.3307_0.3937_0.4635_0.9046_0.7152_0.4176_0.4687_0.461_0.6566_0.5996_0.3613_0.4449_0.5272_0.6056_0.3742_2.3586_1.8929_2.2788_0.5435_0.5232_0.8467_0.3992_0.2674_0.3744_0.3581_0.4581	0.33125	0.311765	0	0
2290	Hic_asm_9	Hic_asm_8	1615	1545	1295	1336	0.0029	19	0.5036	0.814121	1	1	1	1	1	1615_1611_1609_1607_1603_1602_1599_1598_1597_1596_1594_1589_1583_1582_1581_1573_1570_1569_1545	1295_1297_1299_1300_1303_1304_1305_1306_1307_1308_1309_1312_1318_1319_1321_1330_1334_1335_1336	0.3782_0.3632_0.4579_0.525_1.241_0.4818_0.3996_0.4975_0.5036_0.4154_3.5231_1.13_0.901_0.4057_1.094_0.4547_0.8226_1.1962_0.6778	0.267606	0.452381	0	0
2291	Hic_asm_9	Hic_asm_8	2168	2207	2122	2177	0.0039	17	0.575	0.615459	0.941176	1	1	1	1	2168_2171_2173_2175_2177_2178_2179_2180_2181_2184_2186_2193_2194_2196_2200_2201_2207	2122_2123_2134_2135_2136_2138_2140_2141_2143_2145_2148_2155_2157_2161_2165_2167_2177	1.1869_0.3677_0.5241_0.8405_0.3218_0.7942_1.0384_0.3675_0.5512_0.6201_0.5967_0.7803_0.4221_0.405_0.575_0.3091_0.7622	0.425	0.303571	0	0
2292	Hic_asm_9	Hic_asm_8	2041	2082	1235	1272	0.0014	16	0.47985	0.458569	1	1	1	1	1	2041_2043_2044_2045_2046_2054_2058_2062_2067_2071_2072_2074_2075_2078_2081_2082	1235_1237_1239_1242_1243_1249_1251_1253_1255_1256_1258_1260_1264_1265_1271_1272	0.4798_0.5409_0.3492_0.7505_0.083_0.4928_0.5458_0.429_0.5181_0.5163_0.3532_0.39_0.451_0.369_0.4799_0.5886	0.380952	0.421053	0	0
2293	Hic_asm_9	Hic_asm_8	1163	1201	1869	1896	0.0077	15	0.507	0.654786	0.866667	1	1	1	1	1163_1165_1168_1172_1174_1175_1177_1184_1185_1188_1189_1197_1198_1199_1201	1869_1871_1872_1875_1876_1877_1878_1881_1882_1883_1884_1891_1893_1894_1896	0.5211_0.7209_0.3244_0.4811_0.8177_1.4778_0.4929_1.1975_0.655_0.3934_0.4586_0.4542_-1_0.7921_0.3803	0.384615	0.535714	0	0
2296	Hic_asm_9	Hic_asm_8	1765	1755	1520	1547	0.0222	7	0.5197	0.457771	1	1	1	1	1	1765_1762_1760_1759_1758_1756_1755	1520_1522_1537_1538_1544_1545_1547	0.3589_0.5434_0.5541_0.5197_0.1917_0.6074_0.4292	0.636364	0.25	0	0
2299	Hic_asm_9	Hic_asm_8	951	983	2061	2104	0.038	7	0.454	0.57534	0.571429	0.714286	0.857143	0.857143	1	951_954_974_976_977_979_983	2061_2074_2095_2097_2098_2099_2104	-1_-1_0.3843_0.3865_0.8643_0.7876_0.454	0.212121	0.159091	0	0

## Sheet: Rpse-Rpse_peak2.distri
id	chr1	chr2	start1	end1	start2	end2	pvalue	length	ks_median	ks_average	homo1	homo2	homo3	homo4	homo5	block1	block2	ks	density1	density2	class1	class2
90	Hic_asm_0	Hic_asm_1	1643	1715	2110	2220	0.0275	12	1.8233	1.93362	0.166667	0.583333	0.916667	0.916667	1	1643_1660_1662_1666_1668_1675_1681_1685_1696_1708_1710_1715	2110_2124_2125_2127_2130_2136_2152_2167_2185_2200_2203_2220	1.3267_1.5521_1.5355_1.7284_1.8233_2.5553_-1_2.6606_2.0706_1.7869_2.2522_1.9782	0.164384	0.108108	0	0
110	Hic_asm_0	Hic_asm_2	1468	1440	390	417	0.0366	10	1.78645	1.9635	0.3	0.4	0.9	0.9	0.9	1468_1467_1465_1464_1455_1451_1449_1445_1443_1440	390_391_396_397_398_404_407_411_412_417	-1_-1_1.8356_2.825_2.9594_1.7373_1.6777_1.9983_1.0795_1.5952	0.344828	0.357143	0	0
117	Hic_asm_0	Hic_asm_4	2010	2053	728	819	0.0308	10	1.7848	1.67501	0	0.4	0.6	0.7	1	2010_2011_2015_2021_2022_2031_2046_2049_2051_2053	728_729_751_753_761_777_791_801_807_819	1.0542_1.4829_-1_1.7868_1.4646_1.9046_2.5141_2.1583_1.7848_0.9248	0.227273	0.108696	0	0
118	Hic_asm_0	Hic_asm_4	1970	1994	634	662	0.0296	6	1.60005	1.72717	0.333333	0.833333	0.833333	0.833333	1	1970_1977_1981_1983_1993_1994	634_640_644_649_655_662	2.3524_1.5577_1.5775_1.6226_1.7874_1.4654	0.24	0.206897	0	0
132	Hic_asm_0	Hic_asm_7	1109	946	557	691	0.0324	20	1.4963	1.62105	0.1	0.35	0.65	0.85	0.9	1109_1097_1081_1080_1074_1073_1070_1067_1064_1045_1030_1002_1001_983_978_977_971_969_954_946	557_567_583_585_587_588_592_593_596_613_646_649_652_670_683_684_687_688_689_691	1.1892_1.1433_1.4837_1.5018_1.272_1.7275_1.2111_1.9338_1.4671_1.7797_-1_1.4908_1.2945_1.4245_2.8544_2.1207_1.7677_1.6789_-1_1.8382	0.121951	0.148148	0	0
133	Hic_asm_0	Hic_asm_7	550	642	270	326	0.0288	10	1.6579	1.78492	0.4	0.8	0.9	0.9	1	550_552_582_583_601_605_618_638_641_642	270_289_301_304_308_310_319_323_325_326	2.0203_1.3653_1.5374_1.2328_1.4068_1.6579_1.7623_2.6272_2.4543_-1	0.107527	0.175439	0	0
134	Hic_asm_0	Hic_asm_7	2100	2132	3958	4000	0.0389	7	1.7401	1.78632	0	0.428571	0.714286	0.714286	0.857143	2100_2102_2104_2112_2116_2125_2132	3958_3966_3970_3975_3983_3994_4000	1.7401_1.8412_-1_1.1377_2.656_-1_1.5566	0.212121	0.162791	0	0
142	Hic_asm_0	Hic_asm_8	742	759	1307	1338	0.0141	8	1.60945	1.73855	0.25	0.625	0.75	0.75	0.875	742_743_751_752_753_756_758_759	1307_1308_1312_1315_1319_1330_1335_1338	1.8199_1.1202_1.3249_2.0822_1.6761_1.5392_1.5428_2.8031	0.444444	0.25	0	0
143	Hic_asm_0	Hic_asm_8	1166	1130	1279	1293	0.0277	6	1.4832	1.54652	0.166667	0.333333	1	1	1	1166_1165_1163_1159_1150_1130	1279_1280_1281_1287_1290_1293	1.6171_1.8318_1.4832_1.3895_1.411_-1	0.162162	0.4	0	0
145	Hic_asm_0	Hic_asm_9	1107	770	461	667	0.0261	41	1.5701	1.65783	0.121951	0.585366	0.902439	0.95122	0.97561	1107_1104_1100_1091_1083_1073_1057_1045_1032_1025_1008_1007_1004_994_987_983_977_963_951_932_917_906_903_894_893_883_869_865_832_830_829_823_821_818_804_794_789_787_776_772_770	461_463_464_470_474_481_493_499_505_512_516_518_522_523_527_530_532_535_553_562_568_573_575_578_579_593_598_599_604_605_609_614_620_624_633_639_648_654_663_664_667	2.1367_1.5701_2.97_1.6256_1.0949_1.4221_1.391_1.297_1.3534_1.3163_1.6556_1.0656_1.4662_1.7536_1.3716_1.3237_2.1596_1.9503_-1_1.7119_1.6028_1.4412_1.6279_1.8162_2.0596_1.5244_1.1396_1.2575_1.9887_1.8609_2.9795_1.7926_2.1928_-1_0.918_2.593_1.25_1.9308_0.9216_1.5657_1.5573	0.121302	0.198068	0	0
146	Hic_asm_0	Hic_asm_9	1637	1355	2167	2389	0.0164	36	1.81185	1.96513	0.222222	0.611111	0.694444	0.888889	0.916667	1637_1619_1611_1610_1604_1593_1583_1569_1546_1541_1539_1528_1518_1509_1503_1496_1494_1486_1481_1480_1476_1465_1439_1431_1423_1419_1415_1410_1407_1385_1371_1370_1367_1366_1363_1355	2167_2173_2175_2177_2184_2189_2193_2196_2210_2212_2217_2221_2246_2253_2256_2258_2259_2269_2274_2275_2283_2290_2300_2307_2318_2324_2330_2332_2336_2356_2368_2369_2373_2376_2381_2389	1.6536_0.9849_2.5653_1.9035_1.2094_3.0474_-1_2.689_-1_1.0802_2.6341_1.782_3.0976_1.4833_1.0839_1.6673_1.8303_1.9859_1.6989_2.147_2.8338_1.6273_2.178_1.7368_4.2909_1.7934_1.0286_2.1151_2.3499_2.6178_1.6419_2.0884_1.2226_1.9157_1.4574_1.3733	0.127208	0.161435	0	0
147	Hic_asm_0	Hic_asm_9	1672	1809	976	1119	0.0286	20	2.214	2.07911	0.2	0.6	0.9	0.95	1	1672_1676_1689_1692_1711_1724_1727_1737_1739_1743_1748_1776_1794_1798_1799_1802_1804_1805_1806_1809	976_996_1021_1023_1035_1046_1050_1058_1063_1069_1075_1084_1095_1100_1102_1108_1114_1117_1118_1119	2.7072_2.4436_2.3509_2.2733_2.3047_1.662_2.0462_1.5655_1.457_2.1547_2.6305_1.6886_2.7147_1.3463_1.5248_1.8251_2.3797_1.6289_2.5574_2.321	0.144928	0.138889	0	0
148	Hic_asm_0	Hic_asm_9	1586	1440	2390	2508	0.0492	18	1.80785	2.05051	0.111111	0.666667	0.888889	1	1	1586_1576_1546_1528_1523_1506_1504_1501_1498_1496_1493_1480_1467_1464_1463_1445_1443_1440	2390_2400_2411_2421_2434_2441_2442_2446_2450_2451_2453_2458_2493_2495_2497_2504_2506_2508	-1_3.2423_3.2371_1.5576_1.7746_-1_2.2273_1.4864_1.4551_1.8411_1.3018_1.5282_2.724_2.1249_2.6654_1.6821_2.6829_1.2773	0.122449	0.151261	0	0
149	Hic_asm_0	Hic_asm_9	758	742	1569	1597	0.0156	9	1.5422	1.56932	0.222222	0.666667	1	1	1	758_756_754_753_751_747_746_743_742	1569_1573_1579_1582_1589_1591_1592_1596_1597	2.0393_1.9253_1.2983_1.443_1.6205_1.5632_1.4774_1.2147_1.5422	0.529412	0.310345	0	0
157	Hic_asm_1	Hic_asm_0	3789	3587	772	1109	0.0466	42	1.6174	1.74593	0.119048	0.619048	0.809524	0.833333	0.952381	3789_3784_3780_3774_3767_3757_3753_3727_3724_3721_3717_3711_3710_3701_3697_3695_3692_3685_3683_3670_3669_3664_3663_3662_3659_3655_3653_3650_3647_3644_3641_3631_3627_3625_3605_3604_3599_3593_3592_3591_3589_3587	772_776_780_787_789_791_804_828_832_836_841_865_869_883_893_903_906_917_932_956_957_963_964_971_977_983_987_994_1004_1007_1008_1035_1045_1050_1083_1088_1091_1099_1100_1104_1107_1109	1.6_1.2093_2.3464_2.069_1.5526_1.9645_1.2212_2.2146_2.6881_1.5582_1.8781_1.2835_1.0093_3.0155_3.033_1.2031_1.6309_1.5263_1.3391_2.3547_2.0607_1.693_1.386_1.775_-1_1.3407_1.4736_1.6174_1.7931_1.2014_-1_1.6728_1.263_1.4002_1.1985_1.9738_1.5536_2.4448_2.239_-1_1.5623_1.7451	0.206897	0.12426	0	0
209	Hic_asm_1	Hic_asm_1	3563	3726	2339	2558	0.0176	22	1.5935	1.70556	0.0909091	0.409091	0.727273	0.909091	1	3563_3576_3587_3588_3589_3599_3621_3625_3627_3641_3647_3650_3655_3659_3662_3663_3664_3668_3685_3697_3705_3726	2339_2343_2350_2352_2353_2367_2389_2399_2405_2438_2445_2450_2457_2473_2477_2480_2485_2486_2512_2532_2538_2558	1.5784_1.0827_1.523_1.4289_1.596_1.751_1.6738_1.5945_1.4867_1.6759_1.8138_1.4921_1.5471_2.0305_1.7272_1.327_1.5925_2.4417_1.8622_3.7125_1.4545_1.1304	0.134146	0.1	0	0
283	Hic_asm_1	Hic_asm_1	2809	2775	3753	3784	0.0417	6	1.5059	2.16215	0.166667	0.333333	1	1	1	2809_2800_2796_2794_2786_2775	3753_3757_3764_3767_3782_3784	1.5678_4.9994_2.6214_1.444_1.178_1.1623	0.171429	0.1875	0	0
404	Hic_asm_1	Hic_asm_3	539	390	1358	1561	0.024	28	1.59915	1.77545	0.428571	0.678571	0.785714	0.928571	0.964286	539_536_535_521_520_506_504_497_492_491_489_483_480_478_477_470_469_467_459_457_447_438_435_430_416_412_409_390	1358_1383_1387_1400_1401_1409_1413_1420_1424_1426_1429_1434_1447_1455_1456_1463_1464_1467_1476_1481_1498_1521_1525_1527_1541_1547_1549_1561	3.5931_1.3995_1.9328_1.2432_1.4692_1.2923_1.7105_1.5832_1.4845_1.8372_1.8021_1.1339_-1_1.6151_1.4698_0.9994_2.2417_1.6687_-1_3.6679_1.4608_1.66_2.1392_-1_2.149_1.5645_1.4932_-1	0.186667	0.137255	0	0
405	Hic_asm_1	Hic_asm_3	4762	4834	1653	1752	0.0114	18	1.5148	1.63747	0.166667	0.722222	0.777778	0.944444	0.944444	4762_4765_4767_4772_4790_4791_4794_4797_4799_4803_4816_4820_4823_4827_4829_4830_4831_4834	1653_1660_1677_1682_1696_1697_1698_1704_1706_1714_1730_1732_1737_1745_1748_1749_1751_1752	1.7252_1.5088_1.4733_1.7602_1.1251_2.427_2.2925_1.5148_1.7472_1.8111_1.3027_1.3556_-1_1.7584_2.015_1.3585_1.3926_1.269	0.246575	0.18	0	0
406	Hic_asm_1	Hic_asm_3	3926	3947	1205	1238	0.0113	9	1.87985	1.88759	0.333333	0.888889	1	1	1	3926_3927_3929_3931_3933_3935_3936_3943_3947	1205_1206_1210_1211_1214_1215_1219_1231_1238	0.304_2.9175_1.9202_2.3992_-1_2.4574_1.5575_1.8395_1.7054	0.409091	0.264706	0	0
407	Hic_asm_1	Hic_asm_3	3483	3353	2063	2132	0.0275	12	1.6435	1.89206	0.333333	0.583333	0.916667	0.916667	1	3483_3460_3455_3439_3437_3429_3427_3412_3376_3362_3356_3353	2063_2081_2089_2094_2096_2100_2101_2113_2120_2123_2127_2132	2.3452_1.2632_-1_1.22_2.0019_1.3417_1.7915_3.0031_1.2567_1.6435_1.4865_3.4594	0.0916031	0.171429	0	0
429	Hic_asm_1	Hic_asm_5	3887	3915	2566	2606	0.0249	10	2.13805	2.21704	0.2	0.7	0.8	0.9	1	3887_3891_3894_3895_3896_3897_3899_3900_3903_3915	2566_2576_2579_2580_2585_2587_2590_2591_2594_2606	2.601_-1_2.3934_1.3301_1.9265_-1_1.6224_1.5222_2.3496_3.9911	0.344828	0.243902	0	0
432	Hic_asm_1	Hic_asm_5	795	768	2345	2380	0.0237	7	1.3899	1.513	0.428571	0.857143	1	1	1	795_789_781_779_777_773_768	2345_2360_2364_2365_2368_2377_2380	2.5047_1.1314_1.4967_1.3899_1.5442_1.2514_1.2727	0.25	0.194444	0	0
434	Hic_asm_1	Hic_asm_5	185	207	3037	3059	0.0312	6	1.7048	2.03215	0	0.833333	1	1	1	185_186_190_198_200_207	3037_3039_3041_3051_3053_3059	-1_1.5625_1.8471_1.3778_-1_3.3412	0.26087	0.26087	0	0
438	Hic_asm_1	Hic_asm_6	3323	3483	78	159	0.0488	17	1.4841	1.83813	0.117647	0.411765	0.705882	0.882353	0.941176	3323_3328_3354_3356_3362_3371_3376_3412_3427_3429_3435_3437_3439_3455_3460_3463_3483	78_79_99_100_104_107_108_111_121_122_126_127_129_138_146_149_159	1.4539_2.3252_1.2733_1.8221_1.6877_1.2734_1.2435_3.675_1.4897_1.5873_1.0807_1.4604_1.4061_-1_1.4785_3.0052_3.1481	0.10559	0.207317	0	0
439	Hic_asm_1	Hic_asm_6	4872	4831	307	356	0.02	10	1.5868	1.72344	0.2	0.5	0.8	0.9	0.9	4872_4856_4854_4853_4852_4850_4847_4838_4834_4831	307_327_335_341_342_343_351_353_355_356	1.3214_1.77_2.7591_1.4385_1.2581_1.7351_2.6128_1.0426_1.1632_2.1336	0.238095	0.2	0	0
442	Hic_asm_1	Hic_asm_6	1965	1898	1188	1258	0.0416	9	2.2728	2.16467	0.111111	0.666667	0.666667	0.777778	0.888889	1965_1950_1942_1937_1924_1905_1901_1899_1898	1188_1194_1201_1210_1247_1251_1253_1256_1258	2.5837_1.7605_1.4104_2.4304_2.3774_2.2728_2.9088_2.0026_1.7354	0.132353	0.126761	0	0
444	Hic_asm_1	Hic_asm_6	1137	1107	975	1011	0.0423	6	2.04225	2.10248	0.166667	0.666667	1	1	1	1137_1133_1129_1124_1114_1107	975_984_994_1002_1010_1011	1.473_3.4673_2.1302_1.9543_2.4922_1.0979	0.193548	0.162162	0	0
447	Hic_asm_1	Hic_asm_7	4516	4743	3426	3646	0.0312	30	1.63165	1.83704	0.133333	0.566667	0.8	0.9	0.933333	4516_4519_4524_4525_4532_4536_4538_4549_4557_4561_4562_4582_4590_4599_4622_4624_4640_4665_4687_4689_4707_4711_4712_4714_4724_4735_4738_4739_4740_4743	3426_3428_3429_3431_3433_3439_3440_3443_3452_3455_3458_3480_3489_3494_3511_3530_3536_3543_3553_3554_3591_3592_3593_3594_3602_3609_3612_3617_3635_3646	2.0938_-1_1.4983_1.7043_1.1737_1.5289_2.4233_1.5567_1.3586_2.0788_1.3449_1.9136_3.2356_1.8214_2.105_-1_1.371_1.4739_1.7191_3.0766_0.8476_1.6108_1.6525_1.6085_1.5694_2.5869_1.8_1.2129_3.6722_1.3989	0.131579	0.135747	0	0
451	Hic_asm_1	Hic_asm_7	457	480	932	963	0.0272	7	1.7206	1.97658	0	0.714286	0.857143	1	1	457_467_469_470_477_478_480	932_938_947_948_958_959_963	3.7228_2.0906_1.6644_1.1792_1.4257_1.7768_-1	0.291667	0.21875	0	0
452	Hic_asm_1	Hic_asm_7	595	621	272	280	0.0141	6	1.9485	2.2473	0	0.666667	1	1	1	595_602_609_616_618_621	272_274_277_278_279_280	-1_1.8027_1.9485_2.6574_1.7671_3.0608	0.222222	0.666667	0	0
454	Hic_asm_1	Hic_asm_7	443	403	3966	4006	0.0422	7	1.9116	2.02104	0	0.571429	0.714286	0.714286	0.857143	443_440_435_430_416_409_403	3966_3970_3979_3983_3994_4000_4006	1.8336_2.4632_2.3038_-1_-1_1.593_1.9116	0.170732	0.170732	0	0
460	Hic_asm_1	Hic_asm_8	903	829	1342	1432	0.0487	14	1.9366	1.92797	0.142857	0.428571	0.928571	1	1	903_900_895_887_872_871_868_862_859_858_851_849_845_829	1342_1353_1364_1384_1396_1399_1400_1403_1404_1407_1411_1413_1416_1432	1.1812_1.7558_1.3135_2.0204_2.2377_3.5961_1.4084_1.9936_2.2108_1.3172_2.3159_1.8796_2.3168_1.4446	0.186667	0.153846	0	0
462	Hic_asm_1	Hic_asm_8	3493	3292	1709	1808	0.0497	16	1.8208	2.04902	0.1875	0.6875	0.75	0.8125	0.875	3493_3486_3483_3475_3472_3450_3440_3439_3437_3436_3399_3361_3357_3338_3318_3292	1709_1724_1744_1749_1751_1760_1769_1770_1771_1772_1786_1791_1792_1796_1806_1808	2.7996_2.9518_-1_1.6719_1.8208_1.5677_-1_1.7663_1.4838_1.581_1.9386_-1_1.8348_3.1174_1.7692_2.3344	0.0792079	0.16	0	0
465	Hic_asm_1	Hic_asm_8	4785	4873	1861	1918	0.0461	9	1.766	2.39279	0	0.444444	0.555556	0.666667	0.777778	4785_4799_4803_4834_4837_4852_4855_4861_4873	1861_1864_1867_1878_1893_1900_1906_1912_1918	-1_1.3866_1.7467_5.5459_-1_2.7339_2.1923_1.3781_1.766	0.101124	0.155172	0	0
477	Hic_asm_1	Hic_asm_9	3328	3493	1209	1372	0.0467	24	1.681	1.89968	0.166667	0.333333	0.708333	0.833333	0.833333	3328_3329_3335_3338_3353_3357_3383_3386_3393_3417_3421_3423_3436_3439_3450_3468_3471_3472_3475_3476_3483_3486_3491_3493	1209_1242_1252_1275_1283_1286_1292_1293_1295_1302_1303_1305_1310_1313_1318_1328_1330_1332_1336_1337_1339_1351_1357_1372	2.7256_-1_-1_-1_1.5571_1.5485_1.4912_1.681_-1_2.0667_1.6581_2.0864_1.4402_1.9374_1.6784_1.5426_2.1524_2.2763_1.4736_1.5886_2.7855_-1_1.7392_2.6652	0.144578	0.146341	0	0
478	Hic_asm_1	Hic_asm_9	3215	2955	2167	2381	0.0443	26	1.70495	1.737	0.0769231	0.5	0.730769	0.846154	0.923077	3215_3199_3192_3190_3189_3187_3175_3164_3127_3119_3109_3099_3091_3087_3085_3077_3066_3065_3051_3031_3025_3014_2983_2971_2958_2955	2167_2173_2174_2175_2177_2178_2189_2196_2219_2221_2250_2254_2256_2258_2259_2269_2275_2277_2290_2300_2307_2318_2356_2369_2376_2381	1.3487_1.0986_1.5754_2.7249_1.8049_1.437_1.7428_1.9023_-1_-1_2.0926_1.4882_1.1297_1.9479_1.8869_2.3999_1.1677_1.3056_2.5633_1.43_1.5431_1.754_2.4365_1.6671_1.7451_1.4959	0.0996169	0.12093	0	0
479	Hic_asm_1	Hic_asm_9	2343	2565	429	605	0.0404	21	1.54765	1.5788	0	0.428571	0.809524	0.904762	0.904762	2343_2352_2353_2367_2405_2414_2425_2438_2445_2450_2455_2457_2473_2485_2488_2493_2512_2531_2532_2558_2565	429_459_461_470_499_505_512_516_522_523_529_530_532_535_547_553_568_578_579_591_605	1.1142_1.2146_1.7829_1.5834_1.5137_1.5816_1.3632_1.6138_1.5017_1.3108_1.6307_1.4952_1.7497_1.6568_-1_3.438_1.0455_1.4129_1.2336_1.646_1.6877	0.0941704	0.118644	0	0
481	Hic_asm_1	Hic_asm_9	878	829	1659	1699	0.0324	10	1.7867	1.85729	0.3	0.7	0.9	0.9	1	878_871_868_862_860_858_851_845_839_829	1659_1664_1666_1667_1672_1673_1679_1685_1691_1699	1.0532_2.7633_1.3716_2.2605_-1_2.3014_1.4678_2.5583_1.1528_1.7867	0.2	0.243902	0	0
485	Hic_asm_1	Hic_asm_9	2754	2736	1546	1597	0.0492	7	1.726	1.94601	0.142857	0.571429	1	1	1	2754_2752_2749_2747_2743_2737_2736	1546_1569_1573_1579_1589_1596_1597	1.726_2.1576_1.6985_1.3796_3.547_1.1615_1.9519	0.368421	0.134615	0	0
488	Hic_asm_1	Hic_asm_9	2135	2202	974	1033	0.0481	7	1.8452	1.87451	0.571429	0.857143	0.857143	0.857143	1	2135_2137_2147_2155_2170_2190_2202	974_997_1001_1012_1018_1026_1033	1.6903_2.4725_1.4529_1.8747_1.8452_1.4176_2.3684	0.102941	0.116667	0	0
514	Hic_asm_10	Hic_asm_1	3533	3478	3801	3840	0.0452	7	1.4344	1.66386	0.142857	0.428571	0.428571	0.571429	0.857143	3533_3527_3514_3501_3487_3485_3478	3801_3803_3820_3829_3835_3836_3840	1.4344_1.262_2.1756_2.4499_1.1325_1.425_1.7676	0.125	0.175	0	0
568	Hic_asm_10	Hic_asm_10	2122	2257	3611	3685	0.0389	15	1.61485	1.88553	0.133333	0.533333	0.733333	0.8	0.866667	2122_2133_2140_2147_2151_2161_2163_2196_2208_2215_2232_2246_2247_2253_2257	3611_3614_3620_3626_3632_3640_3642_3654_3659_3660_3672_3676_3679_3680_3685	2.5615_2.8099_0.8709_4.115_2.0836_-1_1.7831_1.4055_2.0977_1.4795_1.6569_1.3053_1.5728_1.3581_1.2976	0.110294	0.2	0	0
605	Hic_asm_10	Hic_asm_10	3654	3685	2196	2257	0.0296	8	1.4425	1.52168	0.25	0.625	1	1	1	3654_3659_3660_3672_3676_3679_3680_3685	2196_2208_2215_2232_2246_2247_2253_2257	1.4055_2.0977_1.4795_1.6569_1.3053_1.5728_1.3581_1.2976	0.25	0.129032	0	0
704	Hic_asm_10	Hic_asm_2	1007	952	1114	1140	0.0305	7	1.8271	1.7587	0.428571	1	1	1	1	1007_997_995_994_970_953_952	1114_1119_1120_1123_1125_1138_1140	1.1457_2.1081_1.8271_1.614_1.4983_2.0205_2.0972	0.125	0.259259	0	0
712	Hic_asm_10	Hic_asm_3	3718	3674	905	966	0.0247	10	1.6511	1.63225	0.2	0.7	0.8	0.9	0.9	3718_3715_3709_3701_3697_3694_3688_3678_3677_3674	905_907_910_911_943_944_951_956_957_966	1.3134_1.7127_1.5895_2.966_0.1459_0.8726_1.9138_1.4779_1.7191_2.6116	0.222222	0.16129	0	0
720	Hic_asm_10	Hic_asm_5	1492	1298	1684	1812	0.0405	18	1.542	1.79551	0.222222	0.611111	0.777778	0.777778	0.888889	1492_1473_1469_1440_1416_1412_1411_1406_1396_1392_1388_1384_1377_1363_1344_1313_1312_1298	1684_1716_1718_1732_1748_1754_1755_1756_1767_1770_1778_1781_1782_1790_1797_1803_1804_1812	1.1695_1.3832_-1_1.1487_2.0921_1.2586_1.4564_1.3757_1.542_2.0299_1.6778_3.7788_1.4293_1.8785_1.7181_2.7389_2.4243_1.4219	0.0923077	0.139535	0	0
722	Hic_asm_10	Hic_asm_5	1364	1443	1914	1995	0.0358	10	1.8987	1.79544	0.2	0.8	0.9	0.9	0.9	1364_1370_1382_1387_1405_1413_1414_1419_1423_1443	1914_1920_1926_1934_1951_1954_1958_1959_1966_1995	2.1295_1.1836_1.9719_2.2009_1.5774_-1_1.9057_1.7582_1.8987_1.5331	0.125	0.121951	0	0
723	Hic_asm_10	Hic_asm_5	854	932	1658	1693	0.0441	8	1.5249	1.66837	0	0.5	0.875	0.875	0.875	854_858_861_872_874_878_912_932	1658_1661_1663_1668_1670_1671_1690_1693	1.5213_1.5249_1.2958_1.0697_1.7631_-1_2.4908_2.013	0.101266	0.222222	0	0
729	Hic_asm_10	Hic_asm_6	1007	952	762	789	0.0279	8	1.44325	1.57224	0.125	0.625	1	1	1	1007_997_996_995_994_970_966_952	762_769_770_771_772_775_777_789	0.9655_2.1202_1.4118_1.9123_1.4747_1.2796_1.0856_2.3282	0.142857	0.285714	0	0
734	Hic_asm_10	Hic_asm_7	1472	1364	3439	3532	0.022	14	2.0032	1.97189	0.214286	0.642857	0.928571	1	1	1472_1470_1456_1451_1448_1447_1443_1419_1413_1405_1396_1387_1382_1364	3439_3440_3443_3452_3457_3458_3463_3486_3489_3494_3500_3511_3516_3532	1.3806_3.4124_2.0032_2.3232_2.1984_1.1996_1.5974_1.7917_-1_1.5071_2.1602_2.1667_2.0318_1.8623	0.12844	0.148936	0	0
735	Hic_asm_10	Hic_asm_7	2150	2113	1921	1962	0.0354	10	1.88795	1.90904	0.1	0.6	0.9	0.9	0.9	2150_2149_2148_2143_2137_2133_2122_2118_2115_2113	1921_1929_1933_1944_1946_1947_1953_1959_1960_1962	1.3124_1.6643_2.1553_1.9782_2.6532_2.6683_1.6546_1.846_1.9299_1.2282	0.263158	0.238095	0	0
736	Hic_asm_10	Hic_asm_7	1363	1416	3680	3714	0.0319	8	1.7448	1.95673	0.125	0.5	0.75	0.875	0.875	1363_1376_1388_1392_1396_1406_1411_1416	3680_3684_3688_3696_3700_3707_3709_3714	2.1299_-1_1.6205_2.401_1.7448_1.1794_1.5932_3.0283	0.148148	0.228571	0	0
737	Hic_asm_10	Hic_asm_7	932	854	3771	3814	0.0398	8	1.5273	1.50133	0.25	0.5	0.75	0.875	1	932_920_912_874_872_861_859_854	3771_3774_3775_3793_3794_3801_3805_3814	1.4422_1.8416_1.2516_1.6124_1.3277_1.6826_1.2034_1.6491	0.101266	0.181818	0	0
740	Hic_asm_10	Hic_asm_7	2302	2242	1733	1816	0.0478	8	1.666	1.86386	0.25	0.5	0.75	1	1	2302_2289_2287_2283_2282_2262_2255_2242	1733_1753_1760_1761_1762_1798_1808_1816	1.4303_2.3982_2.0921_1.403_1.5312_1.709_1.623_2.7241	0.131148	0.0952381	0	0
759	Hic_asm_10	Hic_asm_8	2185	2283	725	805	0.0387	10	1.54895	1.52443	0.2	0.6	0.7	0.9	1	2185_2196_2208_2215_2232_2246_2253_2272_2282_2283	725_733_744_745_758_762_766_790_804_805	0.4673_1.1019_2.1095_1.6066_1.7253_1.232_1.2143_1.9781_1.4913_2.318	0.10101	0.123457	0	0
760	Hic_asm_10	Hic_asm_8	1110	955	138	315	0.0441	13	1.6733	1.83875	0.0769231	0.384615	0.538462	0.769231	0.923077	1110_1109_1104_1081_1067_1063_1061_1040_1030_997_994_962_955	138_147_161_190_201_240_245_265_272_278_288_303_315	2.017_1.6733_1.5397_-1_1.6456_1.8006_1.4299_1.3152_1.7373_3.8799_-1_1.2197_1.9681	0.0833333	0.0730337	0	0
779	Hic_asm_10	Hic_asm_9	1671	1734	1165	1215	0.038	8	1.6744	1.89289	0.25	0.75	0.875	1	1	1671_1672_1676_1684_1687_1688_1708_1734	1165_1167_1168_1184_1187_1188_1204_1215	1.6125_2.0892_1.4158_1.6744_2.3384_1.4203_-1_2.6996	0.125	0.156863	0	0
794	Hic_asm_2	Hic_asm_1	412	390	3032	3055	0.049	6	1.8053	2.37232	0.166667	0.666667	0.833333	0.833333	1	412_404_397_396_391_390	3032_3039_3050_3051_3054_3055	0.9551_1.8053_1.71_1.8577_5.5335_-1	0.26087	0.25	0	0
911	Hic_asm_2	Hic_asm_5	749	786	3229	3261	0.0324	11	1.87445	1.92151	0.0909091	0.363636	0.727273	0.818182	0.909091	749_756_757_759_760_771_775_779_783_784_786	3229_3236_3238_3240_3241_3250_3251_3254_3255_3259_3261	1.6809_1.9729_1.2654_1.6436_2.8223_2.165_1.776_1.5863_-1_2.3188_1.9839	0.289474	0.333333	0	0
912	Hic_asm_2	Hic_asm_5	911	819	2214	2267	0.0381	9	1.5876	2.23952	0.222222	0.444444	0.666667	0.888889	1	911_891_890_885_874_873_865_838_819	2214_2231_2232_2243_2248_2250_2255_2265_2267	3.0744_1.3923_1.4187_1.5876_3.5053_1.3137_0.9515_3.8837_3.0285	0.0967742	0.166667	0	0
935	Hic_asm_2	Hic_asm_6	2592	2562	393	413	0.0417	6	2.0124	1.9905	0	0.333333	0.666667	0.666667	0.666667	2592_2591_2580_2568_2564_2562	393_394_400_403_411_413	2.3466_1.5393_-1_2.6239_1.4303_2.0124	0.193548	0.285714	0	0
946	Hic_asm_2	Hic_asm_7	751	1109	3013	3377	0.0309	49	1.6489	1.78864	0.122449	0.55102	0.897959	0.959184	0.959184	751_755_756_777_783_786_802_807_818_823_840_861_865_867_873_880_891_901_904_909_915_917_927_932_937_943_954_955_961_967_979_1010_1017_1023_1036_1052_1054_1062_1064_1066_1067_1068_1073_1079_1080_1082_1084_1108_1109	3013_3028_3032_3045_3048_3051_3068_3076_3085_3086_3100_3105_3112_3113_3117_3119_3136_3144_3150_3155_3163_3170_3177_3193_3200_3204_3224_3229_3237_3242_3261_3266_3274_3286_3289_3301_3310_3313_3321_3324_3325_3328_3340_3345_3349_3350_3352_3369_3377	-1_2.5065_1.8857_2.0054_1.7407_1.2392_1.3432_2.0072_1.7122_1.1315_2.3069_1.2513_1.6687_3.0969_1.5434_1.1567_1.569_1.862_1.8037_1.3528_1.0972_2.5285_2.4642_1.5639_1.7374_1.6291_1.4743_1.2308_1.9396_3.3706_-1_1.5012_1.6903_1.5831_1.3871_2.047_1.1128_1.1886_2.7316_-1_-1_1.4329_1.6212_2.0024_1.5783_1.491_3.3244_1.7895_-1	0.13649	0.134247	0	0
948	Hic_asm_2	Hic_asm_7	736	763	166	224	0.0421	7	1.36735	1.4016	0	0.285714	0.714286	0.857143	0.857143	736_739_743_754_756_757_763	166_167_197_207_217_221_224	1.6097_1.2641_1.5575_1.2436_1.4199_1.3148_-1	0.25	0.118644	0	0
963	Hic_asm_3	Hic_asm_0	1387	1549	2048	2132	0.0331	18	1.7699	1.91319	0	0.555556	0.722222	0.888889	0.944444	1387_1393_1395_1400_1429_1434_1447_1456_1464_1467_1493_1520_1521_1522_1527_1541_1547_1549	2048_2051_2056_2060_2068_2070_2073_2075_2078_2082_2100_2106_2107_2112_2116_2125_2129_2132	1.5652_2.5822_1.959_1.2508_1.7699_1.4872_4.0877_1.4179_2.4591_1.9844_2.0644_1.8974_1.6581_1.1422_-1_2.3247_1.6142_1.2599	0.110429	0.211765	0	0
964	Hic_asm_3	Hic_asm_0	1210	1239	1968	1986	0.0227	7	1.7935	1.98031	0	0.857143	1	1	1	1210_1211_1214_1219_1231_1238_1239	1968_1973_1974_1975_1981_1985_1986	2.9567_2.0144_2.6775_1.6455_1.7935_1.3093_1.4653	0.233333	0.368421	0	0
966	Hic_asm_3	Hic_asm_1	1561	1383	390	536	0.0265	27	1.5832	1.69661	0.259259	0.62963	0.851852	0.888889	0.925926	1561_1548_1547_1541_1527_1525_1521_1498_1481_1476_1467_1465_1463_1456_1455_1447_1434_1429_1426_1424_1420_1413_1409_1401_1400_1387_1383	390_407_412_415_430_435_438_447_457_459_467_469_470_477_478_480_483_489_491_492_497_504_506_520_521_535_536	-1_1.52_1.5645_2.0361_-1_2.1392_1.66_1.4608_3.6679_-1_1.6687_2.3321_0.9994_1.4698_1.6151_-1_1.1339_1.8021_1.8372_1.4845_1.5832_1.7105_1.2923_1.4692_1.2432_1.9328_1.3995	0.150838	0.183673	0	0
967	Hic_asm_3	Hic_asm_1	1654	1842	4762	4854	0.019	23	1.5148	1.64869	0.347826	0.782609	0.826087	0.913043	0.956522	1654_1660_1677_1682_1696_1697_1698_1704_1706_1714_1730_1732_1737_1745_1748_1749_1751_1752_1789_1805_1806_1813_1842	4762_4765_4767_4772_4790_4791_4794_4797_4799_4803_4816_4820_4823_4827_4829_4830_4831_4834_4847_4850_4852_4853_4854	-1_1.5088_1.4733_1.7602_1.1251_2.427_2.2925_1.5148_1.7472_1.8111_1.3027_1.3556_-1_1.7584_2.015_1.3585_1.3926_1.269_2.4931_1.6846_1.1014_1.411_1.8206	0.121693	0.247312	0	0
968	Hic_asm_3	Hic_asm_1	1205	1238	3926	3947	0.0173	9	1.9202	1.93107	0.555556	0.777778	0.777778	0.888889	0.888889	1205_1206_1210_1211_1214_1215_1219_1231_1238	3926_3927_3929_3931_3934_3935_3936_3943_3947	0.304_2.9175_1.9202_2.3992_2.2789_2.4574_1.5575_1.8395_1.7054	0.264706	0.409091	0	0
969	Hic_asm_3	Hic_asm_1	2132	2081	3353	3460	0.0255	12	1.4865	1.70232	0	0.583333	0.833333	0.833333	0.916667	2132_2127_2126_2123_2120_2113_2101_2100_2096_2094_2089_2081	3353_3356_3360_3362_3376_3412_3427_3429_3437_3439_3455_3460	3.4594_1.4865_0.258_1.6435_1.2567_3.0031_1.7915_1.3417_2.0019_1.22_-1_1.2632	0.230769	0.111111	0	0
974	Hic_asm_3	Hic_asm_10	1892	1653	1646	1784	0.0218	27	1.6735	1.82618	0.148148	0.481481	0.777778	0.777778	0.888889	1892_1880_1845_1842_1805_1804_1785_1751_1748_1746_1745_1737_1733_1730_1729_1714_1708_1704_1698_1697_1682_1677_1676_1668_1666_1654_1653	1646_1649_1660_1664_1666_1667_1668_1682_1683_1684_1685_1690_1694_1697_1699_1708_1710_1725_1728_1731_1756_1759_1760_1766_1769_1783_1784	1.4945_1.2581_1.7472_1.6515_1.4441_2.1518_2.0704_1.7453_1.7972_1.6955_1.6152_-1_2.7123_1.5608_0.9691_2.2941_3.3631_1.6225_1.4564_1.4226_1.3411_1.5783_2.2509_2.0027_1.3267_2.8414_2.068	0.1125	0.194245	0	0
976	Hic_asm_3	Hic_asm_10	966	905	3674	3718	0.026	10	1.7127	1.7974	0.1	0.6	0.7	0.9	0.9	966_957_956_954_951_944_911_910_907_905	3674_3677_3678_3685_3688_3694_3701_3709_3715_3718	2.6116_1.7191_1.4779_-1_1.9138_0.8726_2.966_1.5895_1.7127_1.3134	0.16129	0.222222	0	0
977	Hic_asm_3	Hic_asm_10	905	893	2282	2302	0.0448	6	1.3963	1.48803	0	0.833333	1	1	1	905_904_903_902_900_893	2282_2283_2286_2287_2289_2302	1.3066_1.486_1.0761_1.7358_2.0453_1.2784	0.461538	0.285714	0	0
1103	Hic_asm_3	Hic_asm_4	1946	2035	49	165	0.0483	16	1.5903	1.72565	0.125	0.3125	0.6875	0.8125	0.9375	1946_1951_1961_1965_1967_1975_1983_1990_1996_2000_2008_2012_2016_2022_2026_2035	49_52_59_71_73_94_98_104_123_124_132_139_145_154_155_165	1.6602_1.7161_-1_1.7155_1.357_1.1761_1.6772_3.9331_1.8206_1.3908_1.1354_1.501_1.5665_1.4315_1.5903_2.2134	0.177778	0.136752	0	0
1106	Hic_asm_3	Hic_asm_5	1325	1260	2564	2613	0.0437	10	1.9359	2.05677	0.3	0.6	0.8	0.8	0.9	1325_1323_1318_1314_1302_1292_1287_1286_1285_1260	2564_2568_2576_2581_2594_2602_2603_2604_2607_2613	2.0647_1.9359_2.5093_1.8654_-1_1.7735_3.3183_1.3263_1.3566_2.3609	0.151515	0.2	0	0
1144	Hic_asm_3	Hic_asm_8	911	765	784	892	0.0205	16	1.6296	1.68645	0.375	0.5	0.625	0.8125	0.9375	911_910_907_905_904_892_874_857_825_817_810_794_793_786_779_765	784_792_797_804_805_811_813_817_821_822_823_845_846_853_870_892	2.1717_1.7366_1.6624_1.5792_1.4522_1.7746_3.0881_1.4952_1.5968_1.7444_1.1567_1.9288_1.5585_1.3584_0.8661_1.8135	0.108844	0.146789	0	0
1146	Hic_asm_3	Hic_asm_8	2052	2178	1731	1834	0.0469	15	1.94305	2.03044	0	0.333333	0.533333	0.6	0.8	2052_2053_2060_2075_2085_2093_2094_2096_2124_2161_2164_2166_2167_2173_2178	1731_1732_1744_1754_1766_1767_1770_1771_1789_1801_1803_1804_1805_1813_1834	2.4144_3.3036_2.17_1.644_-1_2.363_1.3841_1.4387_1.4797_1.4775_2.6602_2.0439_1.8422_1.6706_2.5343	0.11811	0.144231	0	0
1147	Hic_asm_3	Hic_asm_8	1086	1018	702	735	0.0344	11	1.66	1.83232	0.181818	0.454545	0.818182	0.818182	0.818182	1086_1082_1071_1069_1057_1036_1035_1033_1026_1019_1018	702_704_706_708_714_721_722_726_732_734_735	2.0086_-1_3.7091_1.66_1.2525_1.4568_1.8359_1.2966_-1_1.9989_1.2725	0.15942	0.323529	0	0
1152	Hic_asm_3	Hic_asm_9	1527	1635	1912	2044	0.0471	23	1.7215	1.77851	0.0434783	0.521739	0.782609	0.869565	0.869565	1527_1533_1537_1539_1541_1543_1549_1551_1559_1567_1570_1575_1578_1582_1584_1585_1587_1598_1608_1609_1621_1629_1635	1912_1923_1926_1931_1934_1953_1958_1962_1975_1984_1985_1989_1995_1999_2006_2009_2010_2018_2029_2030_2033_2043_2044	2.4091_2.6251_1.6195_1.9405_1.9976_1.8247_1.5203_2.3241_2.0032_1.3918_-1_1.4413_1.7617_1.1071_1.5261_2.4421_1.3021_1.3341_1.6813_1.8422_1.6459_1.8158_1.5716	0.211009	0.172932	0	0
1154	Hic_asm_3	Hic_asm_9	2027	1966	1430	1495	0.0253	11	1.9085	1.83593	0.181818	0.545455	0.727273	0.818182	0.818182	2027_2018_2016_2004_1990_1986_1985_1981_1980_1975_1966	1430_1435_1439_1462_1473_1480_1482_1488_1489_1490_1495	1.6432_1.9712_2.2498_2.0808_1.5755_2.2636_1.2662_1.9085_2.0941_1.5291_1.6132	0.177419	0.166667	0	0
1158	Hic_asm_4	Hic_asm_0	634	662	1970	1994	0.0296	6	1.60005	1.72717	0.333333	0.833333	0.833333	0.833333	1	634_640_644_649_655_662	1970_1977_1981_1983_1993_1994	2.3524_1.5577_1.5775_1.6226_1.7874_1.4654	0.206897	0.24	0	0
1166	Hic_asm_4	Hic_asm_1	1448	1145	3537	3730	0.0271	28	1.5946	2.06808	0.142857	0.678571	0.821429	0.928571	0.928571	1448_1428_1410_1373_1372_1354_1327_1308_1303_1301_1296_1295_1282_1281_1274_1271_1257_1253_1249_1221_1213_1177_1172_1162_1160_1157_1149_1145	3537_3540_3553_3561_3562_3587_3608_3622_3623_3627_3635_3636_3649_3655_3659_3662_3671_3677_3682_3694_3696_3705_3712_3717_3721_3726_3729_3730	-1_2.3325_1.84_1.8835_1.1647_1.6928_1.4976_1.4423_1.0041_1.4868_1.4912_1.4581_1.8466_1.3801_1.5548_2.1172_1.405_2.0878_3.999_1.33_3.0009_1.4543_1.3079_7.0811_1.6749_1.5946_5.0744_1.636	0.0921053	0.14433	0	0
1170	Hic_asm_4	Hic_asm_1	777	714	3887	3915	0.0306	8	1.693	1.77363	0.125	0.75	0.875	1	1	777_761_755_753_751_729_728_714	3887_3891_3894_3895_3897_3900_3901_3915	2.6875_1.9279_1.77_1.616_-1_1.4571_1.1833_-1	0.125	0.275862	0	0
1172	Hic_asm_4	Hic_asm_1	878	791	476	543	0.044	9	1.487	1.55293	0.222222	0.666667	0.777778	0.888889	0.888889	878_876_849_846_841_819_801_800_791	476_478_495_498_499_528_533_535_543	1.487_1.3387_1.2136_1.1028_2.0757_1.6076_1.7238_1.248_2.1792	0.102273	0.132353	0	0
1173	Hic_asm_4	Hic_asm_1	1000	1049	761	781	0.0464	6	1.59865	1.55808	0	0.333333	0.833333	0.833333	0.833333	1000_1013_1020_1031_1048_1049	761_765_768_773_779_781	-1_-1_1.1539_1.8811_1.4155_1.7818	0.12	0.285714	0	0
1287	Hic_asm_4	Hic_asm_6	165	25	185	299	0.0387	16	1.7894	2.00501	0.3125	0.625	0.875	0.9375	0.9375	165_164_156_155_154_139_124_123_104_98_94_71_56_49_32_25	185_188_193_197_208_218_229_231_240_249_255_264_267_271_296_299	2.8691_2.9557_2.7295_2.0039_1.724_1.4277_1.125_1.5015_-1_1.8009_1.2473_4.4207_1.3256_1.9733_1.1815_1.7894	0.113475	0.13913	0	0
1328	Hic_asm_5	Hic_asm_1	2566	2606	3887	3915	0.0137	10	2.13805	2.21704	0.2	0.8	1	1	1	2566_2576_2579_2580_2585_2587_2590_2591_2594_2606	3887_3891_3894_3895_3896_3897_3899_3900_3903_3915	2.601_-1_2.3934_1.3301_1.9265_-1_1.6224_1.5222_2.3496_3.9911	0.243902	0.344828	0	0
1329	Hic_asm_5	Hic_asm_1	2448	2543	455	535	0.0279	12	1.9848	2.08041	0.0833333	0.583333	0.75	0.833333	1	2448_2450_2459_2460_2464_2467_2472_2500_2501_2523_2541_2543	455_456_457_458_467_470_476_498_499_528_533_535	1.9841_1.7313_2.005_2.4805_4.7418_2.3638_1.9855_1.1175_1.1661_1.8744_2.0786_1.4363	0.125	0.148148	0	0
1332	Hic_asm_5	Hic_asm_1	2380	2345	768	795	0.0263	7	1.3899	1.513	0.285714	0.571429	1	1	1	2380_2377_2368_2365_2364_2360_2345	768_773_777_779_781_789_795	1.2727_1.2514_1.5442_1.3899_1.4967_1.1314_2.5047	0.194444	0.25	0	0
1333	Hic_asm_5	Hic_asm_1	2806	2907	4137	4205	0.0407	9	1.9608	2.1905	0.444444	0.777778	0.888889	1	1	2806_2834_2836_2839_2844_2882_2893_2903_2907	4137_4153_4159_4161_4169_4191_4200_4201_4205	-1_1.5337_-1_1.8223_3.1336_1.9608_2.495_1.6526_2.7355	0.0882353	0.130435	0	0
1336	Hic_asm_5	Hic_asm_10	1815	1684	1303	1492	0.0471	17	1.6099	1.80491	0.235294	0.764706	0.823529	0.882353	0.882353	1815_1807_1803_1797_1790_1782_1781_1778_1770_1767_1756_1755_1754_1732_1718_1716_1684	1303_1312_1313_1344_1363_1376_1384_1388_1392_1396_1406_1411_1412_1440_1469_1473_1492	2.1127_-1_2.7389_1.7181_1.8785_-1_3.7788_1.6778_2.0299_1.542_1.3757_1.4564_1.2586_1.1487_-1_1.3832_1.1695	0.128788	0.0894737	0	0
1338	Hic_asm_5	Hic_asm_10	1914	1966	1364	1423	0.0298	9	1.9022	1.82824	0.222222	0.777778	0.777778	0.888889	1	1914_1920_1926_1934_1951_1954_1958_1959_1966	1364_1370_1382_1387_1405_1413_1414_1419_1423	2.1295_1.1836_1.9719_2.2009_1.5774_-1_1.9057_1.7582_1.8987	0.169811	0.15	0	0
1339	Hic_asm_5	Hic_asm_10	1658	1693	854	932	0.0407	8	1.5249	1.66837	0	0.5	0.875	0.875	1	1658_1661_1663_1668_1670_1671_1690_1693	854_858_861_872_874_878_912_932	1.5213_1.5249_1.2958_1.0697_1.7631_-1_2.4908_2.013	0.222222	0.101266	0	0
1342	Hic_asm_5	Hic_asm_2	1053	818	755	1017	0.0385	36	1.6619	1.64967	0.138889	0.527778	0.833333	0.944444	0.972222	1053_1051_1049_1041_1039_1016_1015_1009_1002_1001_985_984_976_975_973_970_969_958_951_939_936_935_932_926_923_915_896_890_885_862_843_842_832_827_821_818	755_756_757_777_783_802_803_808_818_823_840_861_866_867_873_880_881_891_901_904_905_906_909_915_917_927_932_937_943_954_967_970_979_1010_1014_1017	1.4549_1.4261_1.3632_1.8806_1.757_1.1402_1.2859_1.488_2.0814_0.8877_2.2634_1.2339_1.1492_1.8899_1.3423_0.8016_2.6035_1.5157_1.8181_-1_1.205_0.849_1.492_2.189_2.5412_2.3454_1.7934_2.1743_1.2882_1.5723_1.765_2.1535_-1_1.7515_1.7997_1.7866	0.152542	0.136882	0	0
1343	Hic_asm_5	Hic_asm_2	3229	3261	749	786	0.0424	11	1.87445	1.92151	0.454545	0.727273	0.727273	0.909091	0.909091	3229_3236_3238_3240_3241_3250_3251_3254_3255_3259_3261	749_756_757_759_760_771_775_779_783_784_786	1.6809_1.9729_1.2654_1.6436_2.8223_2.165_1.776_1.5863_-1_2.3188_1.9839	0.333333	0.289474	0	0
1389	Hic_asm_5	Hic_asm_5	2630	2725	1222	1254	0.0138	13	1.8416	1.90365	0.153846	0.461538	0.846154	1	1	2630_2643_2649_2656_2660_2662_2668_2669_2675_2676_2687_2706_2725	1222_1225_1229_1232_1235_1236_1239_1241_1243_1244_1245_1251_1254	2.0323_2.8456_2.7668_1.8636_1.5884_-1_1.5828_-1_1.5606_1.8745_1.5233_1.8416_1.4606	0.135417	0.393939	0	0
1395	Hic_asm_5	Hic_asm_5	1222	1254	2630	2725	0.029	12	1.715	1.90656	0.25	0.833333	0.916667	1	1	1222_1225_1229_1232_1235_1236_1239_1241_1243_1245_1251_1254	2630_2643_2649_2656_2660_2662_2668_2669_2675_2687_2706_2725	2.0323_2.8456_2.7668_1.8636_1.5884_-1_1.5828_-1_1.5606_1.5233_1.8416_1.4606	0.363636	0.125	0	0
1396	Hic_asm_5	Hic_asm_5	1122	1169	65	94	0.0359	11	1.8286	1.76519	0	0.272727	0.909091	0.909091	1	1122_1124_1130_1133_1143_1147_1148_1149_1154_1162_1169	65_66_69_71_76_82_84_87_89_91_94	1.4126_1.8286_1.5478_1.72_2.1302_1.848_2.1329_1.2278_2.08_1.503_1.9862	0.229167	0.366667	0	0
1407	Hic_asm_5	Hic_asm_5	1403	1427	1116	1146	0.0187	8	1.58905	1.69471	0.125	0.5	0.875	0.875	1	1403_1417_1418_1419_1421_1422_1426_1427	1116_1122_1124_1130_1133_1135_1143_1146	1.2256_1.4702_1.9737_1.547_2.2021_1.2536_2.2544_1.6311	0.32	0.258065	0	0
1414	Hic_asm_5	Hic_asm_5	1116	1146	1403	1427	0.0212	8	1.58905	1.69471	0.125	0.75	0.875	0.875	0.875	1116_1122_1124_1130_1133_1135_1143_1146	1403_1417_1418_1419_1421_1422_1426_1427	1.2256_1.4702_1.9737_1.547_2.2021_1.2536_2.2544_1.6311	0.258065	0.32	0	0
1416	Hic_asm_5	Hic_asm_5	1133	1247	1590	1635	0.0333	10	1.8787	2.23379	0.2	0.5	0.8	0.8	0.9	1133_1143_1177_1185_1189_1193_1199_1202_1230_1247	1590_1593_1608_1611_1613_1617_1623_1624_1630_1635	2.3114_1.4715_1.4044_1.8787_-1_1.1048_5.3422_2.1468_1.6132_2.8311	0.0869565	0.217391	0	0
1424	Hic_asm_5	Hic_asm_5	1590	1635	1133	1247	0.037	10	1.8787	2.23379	0.1	0.3	0.5	0.8	0.8	1590_1593_1608_1611_1613_1617_1623_1624_1630_1635	1133_1143_1177_1185_1189_1193_1199_1202_1230_1247	2.3114_1.4715_1.4044_1.8787_-1_1.1048_5.3422_2.1468_1.6132_2.8311	0.217391	0.0869565	0	0
1428	Hic_asm_5	Hic_asm_5	2230	2250	956	973	0.0168	6	1.48165	1.49113	0.5	0.5	0.666667	1	1	2230_2231_2239_2241_2244_2250	956_958_965_967_971_973	1.2118_1.3098_1.4458_1.7652_1.5175_1.6967	0.285714	0.333333	0	0
1431	Hic_asm_5	Hic_asm_5	915	831	2109	2175	0.042	9	1.52325	1.56218	0.111111	0.777778	0.777778	1	1	915_912_894_870_864_862_859_844_831	2109_2112_2123_2148_2149_2152_2156_2157_2175	1.3156_1.7997_1.7295_1.3842_1.4915_1.3513_1.8706_1.555_-1	0.105882	0.134328	0	0
1434	Hic_asm_5	Hic_asm_5	1051	1017	3236	3297	0.0373	7	1.5552	1.57662	0.428571	0.571429	0.857143	0.857143	1	1051_1049_1039_1036_1034_1020_1017	3236_3238_3255_3256_3262_3295_3297	1.5364_1.7051_-1_1.9066_1.4227_1.3149_1.574	0.2	0.112903	0	0
1436	Hic_asm_5	Hic_asm_5	956	973	2230	2250	0.0226	6	1.48165	1.49113	0.166667	0.5	0.5	1	1	956_958_965_967_971_973	2230_2231_2239_2241_2244_2250	1.2118_1.3098_1.4458_1.7652_1.5175_1.6967	0.333333	0.285714	0	0
1437	Hic_asm_5	Hic_asm_5	2026	2043	1659	1670	0.0286	6	1.8128	1.95602	0	0.5	0.666667	1	1	2026_2029_2038_2041_2042_2043	1659_1662_1665_1668_1669_1670	1.8442_1.7814_2.161_1.6295_1.4359_2.8841	0.333333	0.5	0	0
1511	Hic_asm_5	Hic_asm_6	3261	3229	672	697	0.0364	6	1.8332	1.79136	0.166667	0.5	0.666667	0.666667	1	3261_3259_3255_3240_3236_3229	672_674_675_685_688_697	1.9695_1.8332_-1_1.4226_1.6306_2.1009	0.181818	0.230769	0	0
1517	Hic_asm_5	Hic_asm_7	1719	1950	3442	3702	0.0313	32	1.738	1.75314	0.15625	0.46875	0.75	0.96875	0.96875	1719_1725_1730_1735_1738_1740_1741_1749_1763_1767_1768_1783_1810_1812_1815_1817_1819_1832_1835_1836_1850_1857_1859_1862_1873_1884_1890_1891_1894_1923_1935_1950	3442_3448_3455_3468_3472_3479_3480_3482_3496_3500_3501_3520_3557_3558_3565_3566_3591_3613_3615_3617_3634_3636_3637_3639_3647_3654_3658_3659_3664_3683_3686_3702	1.8579_1.6421_1.8417_-1_-1_2.3584_1.9054_1.738_1.5216_2.0188_1.8661_2.2664_3.2895_1.1325_1.5717_1.4474_1.2661_1.7638_2.3334_1.3448_1.6347_1.5106_2.3456_1.9888_1.5415_0.952_1.4104_1.7655_1.2337_-1_1.9198_1.3728	0.137931	0.122605	0	0
1519	Hic_asm_5	Hic_asm_7	1446	1400	2874	2955	0.0287	18	1.47275	1.56688	0.277778	0.5	0.777778	0.944444	0.944444	1446_1441_1433_1432_1431_1429_1427_1426_1424_1421_1419_1418_1417_1410_1406_1403_1401_1400	2874_2878_2885_2886_2892_2893_2922_2924_2925_2931_2937_2940_2941_2944_2947_2948_2952_2955	-1_1.8137_1.1717_1.034_2.0253_1.2917_1.2873_2.5536_1.5308_1.6121_1.2964_2.0984_1.3079_1.8827_1.5326_1.2171_-1_1.4147	0.382979	0.219512	0	0
1522	Hic_asm_5	Hic_asm_7	94	63	2912	2952	0.0479	12	1.8164	1.82015	0	0.416667	0.833333	0.916667	0.916667	94_91_89_87_84_82_76_71_69_66_65_63	2912_2916_2917_2919_2920_2921_2924_2931_2937_2940_2941_2952	1.9032_1.735_1.3469_-1_1.672_1.9322_2.1408_2.6002_1.4364_2.04_1.3985_1.8164	0.375	0.292683	0	0
1523	Hic_asm_5	Hic_asm_7	2732	2631	2826	2870	0.0198	12	1.64205	1.79673	0.25	0.75	1	1	1	2732_2716_2706_2676_2669_2668_2660_2659_2656_2649_2643_2631	2826_2831_2833_2851_2853_2856_2859_2860_2861_2865_2868_2870	2.1907_1.5404_1.6835_1.751_3.52_1.3689_1.5262_1.24_1.7298_1.9017_1.6006_1.508	0.117647	0.266667	0	0
1526	Hic_asm_5	Hic_asm_7	2109	2175	3177	3262	0.0467	11	1.7151	2.05863	0.363636	0.545455	0.727273	0.909091	0.909091	2109_2112_2139_2148_2149_2152_2156_2157_2163_2165_2175	3177_3179_3214_3218_3222_3224_3230_3241_3245_3249_3262	1.643_2.8141_1.2831_1.5781_1.4794_1.2742_1.8864_1.8684_2.1479_1.7151_4.9552	0.164179	0.127907	0	0
1527	Hic_asm_5	Hic_asm_7	3068	3030	60	90	0.0242	8	1.9264	2.01577	0.125	0.625	0.875	1	1	3068_3063_3060_3052_3051_3047_3039_3030	60_64_66_72_75_76_84_90	2.3637_1.8305_1.396_2.2988_1.9264_-1_1.582_2.713	0.205128	0.258065	0	0
1528	Hic_asm_5	Hic_asm_7	1247	1133	3848	3909	0.0388	10	1.6213	1.89622	0.1	0.7	0.7	1	1	1247_1230_1217_1199_1186_1185_1181_1177_1143_1133	3848_3852_3862_3870_3884_3885_3886_3890_3904_3909	2.3586_1.5146_1.6213_1.6309_1.217_2.4346_1.4968_1.2738_3.5184_-1	0.0869565	0.16129	0	0
1531	Hic_asm_5	Hic_asm_7	1635	1590	2846	2931	0.0487	8	1.9018	2.0779	0	0.875	0.875	0.875	0.875	1635_1630_1624_1623_1619_1613_1593_1590	2846_2864_2884_2886_2893_2897_2924_2931	1.8784_1.488_3.3189_2.2379_1.7529_1.9674_1.9018_-1	0.173913	0.0930233	0	0
1547	Hic_asm_5	Hic_asm_8	2793	2851	1973	2024	0.0499	6	1.75535	2.17342	0.833333	0.833333	0.833333	1	1	2793_2808_2829_2837_2849_2851	1973_1992_2007_2013_2023_2024	1.6042_4.3794_1.6397_1.9464_1.5998_1.871	0.101695	0.115385	0	0
1558	Hic_asm_6	Hic_asm_1	194	296	247	343	0.0216	15	1.48745	1.65754	0.133333	0.733333	0.8	0.8	0.866667	194_197_215_227_229_231_240_249_255_264_265_267_290_292_296	247_249_259_265_268_270_290_294_295_306_316_317_337_342_343	1.4747_1.9146_1.0774_1.5835_1.3024_1.7461_-1_2.1162_1.5002_2.4346_1.2641_1.3296_1.4553_2.607_1.3999	0.145631	0.154639	0	0
1559	Hic_asm_6	Hic_asm_1	356	307	4831	4872	0.0213	10	1.5868	1.72344	0.1	0.6	0.7	0.9	0.9	356_355_353_351_343_342_341_335_327_307	4831_4834_4838_4847_4850_4852_4853_4854_4856_4872	2.1336_1.1632_1.0426_2.6128_1.7351_1.2581_1.4385_2.7591_1.77_1.3214	0.2	0.238095	0	0
1573	Hic_asm_6	Hic_asm_10	307	356	1646	1682	0.0397	7	1.4868	1.62453	0.142857	0.571429	0.857143	0.857143	1	307_309_315_327_335_343_356	1646_1648_1649_1658_1664_1666_1682	1.403_1.4632_1.2742_1.7279_2.1228_1.4868_1.8938	0.14	0.189189	0	0
1624	Hic_asm_6	Hic_asm_4	299	185	25	165	0.023	16	1.724	1.94132	0.0625	0.3125	0.75	0.875	0.9375	299_296_275_267_264_255_249_240_231_229_215_208_197_193_188_185	25_32_49_56_71_94_98_104_123_124_137_154_155_156_164_165	1.7894_1.1815_1.479_1.3256_4.4207_1.2473_1.8009_-1_1.5015_1.125_0.9667_1.724_2.0039_2.7295_2.9557_2.8691	0.13913	0.113475	0	0
1628	Hic_asm_6	Hic_asm_5	581	641	2214	2265	0.0298	9	1.5487	1.59354	0.222222	0.444444	0.666667	0.888889	1	581_595_606_607_614_615_616_625_641	2214_2234_2239_2243_2246_2248_2250_2255_2265	2.0664_1.1268_1.8135_1.5217_1.5757_-1_1.2277_1.0872_2.3293	0.147541	0.173077	0	0
1629	Hic_asm_6	Hic_asm_5	697	672	3229	3261	0.0401	6	1.8332	1.79136	0	0.166667	0.666667	0.833333	1	697_688_685_675_674_672	3229_3236_3240_3255_3259_3261	2.1009_1.6306_1.4226_-1_1.8332_1.9695	0.230769	0.181818	0	0
1733	Hic_asm_6	Hic_asm_7	695	420	3013	3370	0.0351	50	1.8223	1.93557	0.14	0.54	0.88	0.94	0.94	695_688_676_675_672_661_657_645_633_629_625_622_616_610_606_597_592_588_586_584_580_574_570_553_538_536_535_532_527_523_522_516_508_505_499_490_487_484_480_477_476_473_470_460_446_442_439_424_421_420	3013_3032_3045_3048_3051_3068_3076_3099_3102_3105_3112_3113_3117_3119_3121_3139_3144_3146_3150_3155_3163_3177_3193_3204_3224_3228_3229_3230_3237_3242_3245_3261_3266_3272_3273_3289_3298_3301_3311_3313_3321_3328_3340_3345_3349_3350_3352_3363_3369_3370	-1_2.273_1.8564_1.4833_1.3977_1.3096_1.3716_1.6587_3.406_1.1322_2.1643_-1_1.6649_1.4272_2.0196_2.5517_1.7898_1.9612_2.355_1.7395_1.3465_2.0115_1.8927_1.8665_1.9725_3.3846_1.7593_1.8223_1.4905_2.4037_2.2698_-1_2.6489_1.2_1.3519_1.6805_1.8416_2.6985_1.3076_1.3797_2.22_3.3625_1.6159_2.2423_1.6235_1.5335_3.5911_1.5152_1.9453_1.4322	0.181159	0.139665	0	0
1734	Hic_asm_6	Hic_asm_7	699	729	1570	1624	0.0194	10	1.88095	1.90243	0	0.3	0.7	1	1	699_700_701_702_710_714_717_722_724_729	1570_1571_1572_1573_1606_1607_1610_1611_1616_1624	2.3843_1.7227_1.1935_1.5169_1.9994_1.7625_1.6346_2.1511_2.2649_2.3944	0.322581	0.181818	0	0
1738	Hic_asm_6	Hic_asm_8	730	710	875	892	0.0256	6	1.5469	2.02988	0	0.333333	0.833333	0.833333	1	730_729_717_714_713_710	875_877_884_885_886_892	1.3543_3.3716_1.3403_1.4979_3.0193_1.5959	0.285714	0.333333	0	0
1743	Hic_asm_6	Hic_asm_9	316	355	1148	1177	0.0359	7	1.4514	1.61087	0.142857	0.428571	0.571429	0.714286	0.857143	316_325_336_342_351_354_355	1148_1153_1156_1161_1163_1176_1177	1.0_2.1939_1.8334_1.4514_2.3388_1.227_1.2316	0.175	0.233333	0	0
1746	Hic_asm_7	Hic_asm_0	287	325	518	641	0.0337	9	1.6579	1.76626	0.555556	1	1	1	1	287_289_301_304_308_310_319_323_325	518_552_582_583_601_605_618_638_641	1.8523_1.3653_1.5374_1.2328_1.4068_1.6579_1.7623_2.6272_2.4543	0.230769	0.0725806	0	0
1751	Hic_asm_7	Hic_asm_1	3426	3646	4516	4743	0.048	29	1.6108	1.76419	0.275862	0.586207	0.862069	0.931034	1	3426_3428_3429_3431_3433_3439_3440_3443_3452_3455_3458_3480_3489_3494_3511_3530_3536_3543_3553_3554_3591_3592_3593_3594_3602_3612_3617_3635_3646	4516_4519_4524_4525_4532_4536_4538_4549_4557_4561_4562_4582_4590_4599_4622_4624_4640_4665_4687_4689_4707_4711_4712_4714_4724_4738_4739_4741_4743	2.0938_-1_1.4983_1.7043_1.1737_1.5289_2.4233_1.5567_1.3586_2.0788_1.3449_1.9136_3.2356_1.8214_2.105_-1_1.371_1.4739_1.7191_3.0766_0.8476_1.6108_1.6525_1.6085_1.5694_1.8_1.2129_2.455_1.3989	0.131222	0.127193	0	0
1753	Hic_asm_7	Hic_asm_1	498	687	3561	3662	0.0289	15	1.6242	1.80914	0.0666667	0.6	0.733333	0.933333	0.933333	498_500_518_527_557_584_597_601_613_634_645_660_670_684_687	3561_3562_3563_3571_3587_3608_3622_3623_3627_3635_3636_3649_3655_3659_3662	1.9259_1.3903_1.6242_1.3288_1.8964_1.8205_1.5582_1.0174_1.5769_2.168_1.4923_1.9271_1.2711_2.116_4.024	0.0789474	0.147059	0	0
1754	Hic_asm_7	Hic_asm_1	1214	1164	3716	3776	0.0277	9	1.5741	1.70178	0.333333	0.555556	0.777778	1	1	1214_1213_1198_1192_1176_1175_1172_1166_1164	3716_3717_3721_3736_3750_3753_3757_3775_3776	1.1578_2.8031_1.5283_1.5727_1.5741_1.3494_1.7552_1.7031_1.8723	0.176471	0.147541	0	0
1755	Hic_asm_7	Hic_asm_1	3751	3696	4534	4621	0.0328	10	1.6504	1.66207	0.2	0.6	0.8	0.9	0.9	3751_3750_3748_3734_3719_3714_3709_3707_3697_3696	4534_4535_4549_4561_4582_4584_4594_4598_4619_4621	1.9219_1.2752_2.288_1.3824_1.6171_1.9965_1.3648_1.2488_1.6837_1.8423	0.178571	0.113636	0	0
1756	Hic_asm_7	Hic_asm_1	932	963	457	480	0.0272	7	1.7206	1.97658	0	0.714286	1	1	1	932_938_947_948_958_959_963	457_467_469_470_477_478_480	3.7228_2.0906_1.6644_1.1792_1.4257_1.7768_-1	0.21875	0.291667	0	0
1757	Hic_asm_7	Hic_asm_1	272	280	595	621	0.0185	6	1.9485	2.2473	0.333333	0.666667	0.833333	0.833333	1	272_274_277_278_279_280	595_602_609_616_618_621	-1_1.8027_1.9485_2.6574_1.7671_3.0608	0.666667	0.222222	0	0
1763	Hic_asm_7	Hic_asm_10	3532	3439	1364	1472	0.0228	14	2.0032	1.97189	0.142857	0.642857	0.928571	0.928571	1	3532_3516_3511_3500_3494_3489_3486_3463_3458_3457_3452_3443_3440_3439	1364_1382_1387_1396_1405_1413_1419_1443_1447_1448_1451_1456_1470_1472	1.8623_2.0318_2.1667_2.1602_1.5071_-1_1.7917_1.5974_1.1996_2.1984_2.3232_2.0032_3.4124_1.3806	0.148936	0.12844	0	0
1766	Hic_asm_7	Hic_asm_10	2786	2818	874	934	0.0328	7	1.6875	1.54569	0.571429	1	1	1	1	2786_2793_2797_2802_2807_2815_2818	874_879_885_893_897_904_934	1.9654_1.8858_0.9942_1.6875_1.209_1.38_1.6979	0.212121	0.114754	0	0
1777	Hic_asm_7	Hic_asm_2	3013	3377	751	1109	0.0403	50	1.6903	1.78974	0.16	0.62	0.8	0.88	0.94	3013_3028_3032_3045_3048_3050_3068_3076_3085_3086_3100_3102_3103_3105_3112_3113_3117_3119_3136_3144_3150_3155_3163_3170_3177_3193_3200_3204_3224_3229_3237_3242_3261_3266_3274_3286_3289_3301_3310_3313_3321_3324_3328_3340_3345_3349_3350_3352_3369_3377	751_755_756_777_783_786_802_807_818_823_840_850_851_861_865_867_873_880_891_901_904_909_915_917_927_932_937_943_954_955_961_967_979_1010_1017_1023_1036_1052_1054_1062_1064_1067_1068_1073_1079_1080_1082_1085_1108_1109	-1_2.5065_1.8857_2.0054_1.7407_2.0926_1.3432_2.0072_1.7122_1.1315_2.3069_1.7221_2.1307_1.2513_1.6687_3.0969_1.5434_1.1567_1.569_1.862_1.8037_1.3528_1.0972_2.5285_2.4642_1.5639_1.7374_1.6291_1.4743_1.2308_1.9396_3.3706_-1_1.5012_1.6903_1.5831_1.3871_2.047_1.1128_1.1886_2.7316_2.4514_1.4329_1.6212_2.0024_1.5783_1.491_1.5846_1.7895_-1	0.136986	0.139276	0	0
1779	Hic_asm_7	Hic_asm_2	166	224	736	763	0.035	7	1.36735	1.4016	0.285714	0.857143	0.857143	1	1	166_167_197_207_217_221_224	736_739_743_754_756_757_763	1.6097_1.2641_1.5575_1.2436_1.4199_1.3148_-1	0.118644	0.25	0	0
1835	Hic_asm_7	Hic_asm_5	3442	3702	1719	1950	0.0303	33	1.72015	1.75144	0.121212	0.484848	0.727273	0.818182	0.909091	3442_3448_3455_3468_3472_3479_3480_3482_3496_3500_3501_3520_3548_3557_3558_3565_3566_3591_3613_3615_3617_3634_3636_3637_3639_3647_3654_3658_3659_3664_3683_3686_3702	1719_1725_1730_1735_1738_1740_1741_1749_1763_1767_1768_1783_1805_1810_1812_1815_1817_1819_1832_1835_1836_1850_1857_1859_1862_1873_1884_1890_1891_1894_1923_1935_1950	1.8579_1.6421_1.8417_-1_-1_2.3584_1.9054_1.738_1.5216_2.0188_1.8661_2.2664_1.7023_3.2895_1.1325_1.5717_1.4474_1.2661_1.7638_2.3334_1.3448_1.6347_1.5106_2.3456_1.9888_1.5415_0.952_1.4104_1.7655_1.2337_-1_1.9198_1.3728	0.126437	0.142241	0	0
1837	Hic_asm_7	Hic_asm_5	2956	2874	1400	1446	0.0162	17	1.46905	1.56641	0.176471	0.647059	0.882353	1	1	2956_2948_2947_2944_2941_2940_2937_2931_2925_2924_2922_2893_2892_2886_2885_2878_2874	1400_1403_1406_1410_1417_1418_1419_1421_1424_1426_1427_1429_1431_1432_1433_1441_1446	1.4073_1.2171_1.5326_1.8827_1.3079_2.0984_1.2964_1.6121_1.5308_2.5536_1.2873_1.2917_2.0253_1.034_1.1717_1.8137_-1	0.204819	0.361702	0	0
1841	Hic_asm_7	Hic_asm_5	2944	2912	52	94	0.028	12	1.735	1.80335	0.0833333	0.25	0.916667	1	1	2944_2941_2940_2937_2931_2924_2921_2920_2919_2917_2916_2912	52_65_66_69_71_76_82_84_87_89_91_94	1.6316_1.3985_2.04_1.4364_2.6002_2.1408_1.9322_1.672_-1_1.3469_1.735_1.9032	0.363636	0.27907	0	0
1842	Hic_asm_7	Hic_asm_5	2870	2826	2631	2732	0.0382	12	1.64205	1.78743	0.166667	0.833333	1	1	1	2870_2868_2865_2861_2860_2859_2856_2853_2851_2833_2831_2826	2631_2643_2649_2656_2659_2660_2668_2669_2676_2706_2715_2732	1.508_1.6006_1.9017_1.7298_1.24_1.5262_1.3689_3.52_1.751_1.6835_1.4288_2.1907	0.266667	0.117647	0	0
1845	Hic_asm_7	Hic_asm_5	3177	3262	2109	2175	0.036	10	1.79175	2.13618	0	0.5	0.8	1	1	3177_3179_3218_3222_3224_3230_3241_3245_3249_3262	2109_2112_2148_2149_2152_2156_2157_2163_2165_2175	1.643_2.8141_1.5781_1.4794_1.2742_1.8864_1.8684_2.1479_1.7151_4.9552	0.116279	0.149254	0	0
1846	Hic_asm_7	Hic_asm_5	2912	2921	1328	1346	0.027	7	1.702	1.63338	0	0.285714	0.571429	1	1	2912_2914_2916_2917_2919_2920_2921	1328_1330_1334_1335_1336_1339_1346	1.702_1.9421_1.3223_-1_-1_1.3389_1.8616	0.7	0.368421	0	0
1847	Hic_asm_7	Hic_asm_5	3141	3087	2230	2277	0.034	8	1.629	1.68784	0.25	0.5	0.625	1	1	3141_3136_3134_3128_3117_3112_3089_3087	2230_2231_2238_2239_2250_2255_2262_2277	1.5702_1.1495_1.4414_1.7781_1.9225_1.6878_2.6518_1.3014	0.145455	0.166667	0	0
1853	Hic_asm_7	Hic_asm_5	3955	3913	1306	1348	0.0492	6	1.8187	1.86606	0.333333	0.666667	0.833333	1	1	3955_3928_3925_3917_3914_3913	1306_1321_1322_1339_1345_1348	1.8187_1.5537_1.5428_2.463_1.9521_-1	0.139535	0.139535	0	0
1865	Hic_asm_7	Hic_asm_6	3370	3013	420	695	0.0418	48	1.7898	1.86519	0.145833	0.541667	0.833333	0.916667	0.958333	3370_3369_3363_3352_3350_3349_3345_3340_3328_3321_3313_3311_3305_3298_3289_3273_3272_3266_3261_3245_3242_3237_3230_3229_3228_3224_3204_3193_3177_3163_3155_3150_3144_3128_3119_3117_3113_3112_3105_3103_3099_3076_3068_3051_3048_3045_3032_3013	420_421_424_438_442_450_460_467_473_476_477_480_484_487_490_499_505_508_516_522_523_527_532_535_536_538_553_570_574_580_584_586_592_606_610_616_622_625_629_633_645_657_661_672_675_676_688_695	1.4322_1.9453_1.5152_2.5779_1.5335_2.0211_2.2423_1.5786_3.3625_2.22_1.3797_1.3076_1.7766_1.8416_1.6805_1.3519_1.2_2.6489_-1_2.2698_2.4037_1.4905_1.8223_1.7593_3.3846_1.9725_1.8665_1.8927_2.0115_1.3465_1.7395_2.355_1.7898_1.8413_1.4272_1.6649_-1_2.1643_1.1322_2.6338_1.6587_1.3716_1.3096_1.3977_1.4833_1.8564_2.273_-1	0.134078	0.173913	0	0
1867	Hic_asm_7	Hic_asm_6	224	166	683	706	0.0441	6	1.4348	1.57526	0.333333	0.5	0.666667	0.833333	1	224_217_202_197_167_166	683_688_693_699_704_706	-1_1.4094_1.4348_1.6835_1.2661_2.0825	0.101695	0.25	0	0
1887	Hic_asm_7	Hic_asm_7	3746	3442	3442	3746	0.0451	34	2.0072	1.92387	0	0.352941	0.676471	0.852941	0.941176	3746_3734_3725_3722_3721_3713_3702_3700_3683_3665_3664_3659_3658_3654_3639_3637_3636_3617_3615_3613_3591_3566_3565_3558_3557_3520_3500_3496_3482_3480_3479_3468_3455_3442	3442_3455_3468_3479_3480_3482_3496_3500_3520_3557_3558_3565_3566_3591_3613_3615_3617_3636_3637_3639_3654_3658_3659_3664_3665_3683_3700_3702_3713_3716_3722_3725_3734_3746	2.8524_2.4279_2.1794_2.0939_2.195_2.5807_1.3769_1.2308_-1_3.0631_1.0393_2.0695_1.7145_0.9689_1.6384_1.9449_1.4257_1.4257_1.9449_1.6384_0.9689_1.7145_2.0695_1.0393_3.0631_-1_1.2308_1.3769_2.5807_2.1563_2.0939_2.1794_2.4279_2.8524	0.111475	0.111475	0	0
2020	Hic_asm_7	Hic_asm_8	1825	1606	760	892	0.017	21	1.59935	1.67921	0.238095	0.47619	0.714286	0.857143	0.952381	1825_1811_1795_1785_1762_1761_1730_1702_1693_1685_1665_1663_1658_1652_1642_1626_1624_1622_1610_1607_1606	760_763_773_784_804_805_818_822_823_845_853_854_858_862_871_872_877_878_884_885_892	-1_2.2774_1.5677_1.3742_1.6128_1.5859_1.019_1.7467_1.2301_1.8846_1.1773_2.7464_1.4446_3.0265_1.6756_1.6151_2.0711_1.3855_1.1108_1.3529_1.6799	0.0954545	0.157895	0	0
2025	Hic_asm_7	Hic_asm_9	3969	4076	1905	2043	0.0376	23	1.73225	2.00992	0.0869565	0.478261	0.826087	0.913043	0.913043	3969_3970_3971_3983_3986_3988_3990_3994_3995_4000_4001_4007_4015_4018_4024_4027_4032_4034_4035_4038_4060_4070_4076	1905_1906_1907_1912_1923_1925_1931_1934_1953_1958_1962_1964_1975_1984_1985_1989_1999_2006_2009_2010_2029_2033_2043	1.5161_4.4487_1.3246_2.5588_3.5802_1.6932_1.7713_1.9631_1.9348_1.4334_-1_1.9234_1.4471_1.4438_-1_1.6122_1.6355_1.981_2.2034_1.6444_1.3785_-1_2.705	0.212963	0.165468	0	0
2026	Hic_asm_7	Hic_asm_9	558	684	462	532	0.025	13	1.5618	1.56025	0.153846	0.461538	0.923077	1	1	558_584_588_597_601_613_632_634_645_648_660_670_684	462_475_481_491_496_499_507_508_509_513_524_530_532	1.82_1.7268_1.4756_1.6184_1.2764_1.5618_1.0891_1.4752_1.381_1.77_1.6704_1.2424_2.1762	0.102362	0.183099	0	0
2029	Hic_asm_7	Hic_asm_9	497	527	412	419	0.0115	6	1.53695	1.4925	0	0.666667	1	1	1	497_498_500_519_526_527	412_413_414_416_418_419	1.7112_1.5421_1.243_1.5824_1.5318_1.3445	0.193548	0.75	0	0
2032	Hic_asm_8	Hic_asm_0	2178	1952	1556	1809	0.0436	35	1.9273	1.9909	0.228571	0.571429	0.828571	0.914286	0.942857	2178_2175_2170_2161_2156_2155_2151_2146_2145_2142_2136_2135_2134_2110_2103_2100_2097_2092_2089_2086_2065_2064_2061_2057_2045_2039_2034_2033_2030_2018_2004_1979_1965_1954_1952	1556_1561_1566_1569_1581_1583_1594_1602_1604_1609_1610_1611_1619_1639_1659_1665_1672_1675_1676_1677_1689_1691_1692_1702_1711_1716_1723_1724_1727_1748_1779_1798_1802_1805_1809	-1_-1_1.8368_1.8562_1.7958_3.4696_1.4791_1.9537_1.4202_1.9682_2.7382_-1_1.2907_1.8864_2.4386_2.8773_2.4217_2.2125_2.5469_2.2594_2.4008_-1_1.3347_2.7322_1.5928_1.3784_1.3338_1.5262_1.9273_2.4959_1.5225_1.2289_1.6811_1.9383_2.1736	0.154185	0.137795	0	0
2034	Hic_asm_8	Hic_asm_0	1307	1338	742	759	0.0204	7	1.6761	1.79764	0.142857	0.857143	1	1	1	1307_1308_1315_1319_1330_1335_1338	742_743_752_753_756_758_759	1.8199_1.1202_2.0822_1.6761_1.5392_1.5428_2.8031	0.21875	0.388889	0	0
2040	Hic_asm_8	Hic_asm_1	1432	1342	829	903	0.045	14	1.872	1.87806	0.285714	0.642857	0.928571	1	1	1432_1418_1414_1411_1407_1404_1403_1400_1399_1396_1384_1364_1353_1342	829_845_849_851_858_859_862_867_871_872_887_895_900_903	1.4446_1.5004_1.9882_2.3159_1.3172_2.2108_1.9936_1.4175_3.5961_2.2377_2.0204_1.3135_1.7558_1.1812	0.153846	0.186667	0	0
2043	Hic_asm_8	Hic_asm_1	2178	2134	3146	3199	0.0425	12	1.9123	1.7851	0	0.666667	0.916667	0.916667	0.916667	2178_2175_2172_2171_2169_2161_2151_2142_2138_2136_2135_2134	3146_3152_3153_3154_3158_3164_3177_3186_3187_3189_3190_3199	-1_1.8919_1.4324_2.3755_1.5453_2.0861_1.9468_1.956_1.1738_1.9327_-1_1.5105	0.266667	0.222222	0	0
2044	Hic_asm_8	Hic_asm_1	1279	1335	2694	2752	0.048	10	1.6159	1.71058	0.1	0.4	0.9	0.9	1	1279_1280_1281_1290_1293_1307_1308_1312_1330_1335	2694_2695_2698_2701_2709_2736_2737_2743_2749_2752	1.8251_1.6159_2.0923_1.4936_2.0974_1.5263_1.285_1.9893_1.4703_-1	0.175439	0.169492	0	0
2045	Hic_asm_8	Hic_asm_1	1843	1709	3378	3493	0.0383	12	1.79355	2.28619	0.166667	0.75	0.833333	0.916667	0.916667	1843_1814_1789_1772_1771_1770_1769_1760_1751_1749_1724_1709	3378_3381_3419_3436_3437_3439_3440_3450_3472_3475_3486_3493	3.7272_-1_3.4918_1.581_1.4838_1.7663_-1_1.5677_1.8208_1.6719_2.9518_2.7996	0.0888889	0.103448	0	0
2048	Hic_asm_8	Hic_asm_1	1605	1571	250	290	0.0391	7	1.848	1.92444	0	0.285714	0.714286	0.714286	0.857143	1605_1602_1601_1584_1581_1575_1571	250_252_253_265_279_288_290	1.6801_1.963_1.848_1.7643_2.3807_1.5136_2.3214	0.2	0.170732	0	0
2064	Hic_asm_8	Hic_asm_10	1423	1285	227	324	0.0263	14	1.7831	1.83785	0.285714	0.571429	0.785714	0.857143	0.857143	1423_1416_1398_1386_1384_1368_1365_1353_1331_1316_1312_1310_1286_1285	227_229_240_248_250_258_259_274_282_285_286_289_322_324	1.2458_2.1588_1.794_2.4789_1.642_2.107_1.7698_1.4825_1.7613_-1_1.5386_1.7831_2.347_1.7833	0.100719	0.142857	0	0
2065	Hic_asm_8	Hic_asm_10	1342	1432	3540	3604	0.0249	12	1.53415	1.63507	0.166667	0.666667	0.833333	0.916667	0.916667	1342_1349_1364_1384_1399_1401_1403_1404_1407_1418_1421_1432	3540_3541_3552_3559_3576_3580_3581_3584_3585_3590_3596_3604	1.2202_2.0133_1.3415_1.169_1.8527_1.4133_2.2866_2.0674_1.4851_1.5832_1.7901_1.3984	0.131868	0.184615	0	0
2087	Hic_asm_8	Hic_asm_2	2167	2106	516	577	0.0309	9	1.6753	1.75199	0.333333	0.777778	0.888889	0.888889	1	2167_2166_2162_2160_2150_2139_2122_2110_2106	516_519_523_527_538_542_563_567_577	2.2801_1.7206_1.6368_1.4685_1.6486_1.4319_2.1274_-1_1.702	0.145161	0.145161	0	0
2095	Hic_asm_8	Hic_asm_3	892	784	765	911	0.0235	15	1.6624	1.68477	0.266667	0.666667	0.866667	1	1	892_870_853_846_845_823_822_817_813_811_805_804_797_792_784	765_779_786_793_794_810_817_856_874_892_904_905_907_910_911	1.8135_0.8661_1.3584_1.5585_1.9288_1.1567_1.7444_1.3803_3.0881_1.7746_1.4522_1.5792_1.6624_1.7366_2.1717	0.137615	0.102041	0	0
2108	Hic_asm_8	Hic_asm_6	892	875	710	730	0.0338	6	1.5469	1.88718	0.333333	0.833333	0.833333	0.833333	1	892_886_885_884_877_875	710_712_714_717_729_730	1.5959_2.1631_1.4979_1.3403_3.3716_1.3543	0.333333	0.285714	0	0
2114	Hic_asm_8	Hic_asm_7	1234	1216	1720	1762	0.0353	6	2.0291	2.1071	0.166667	0.5	0.666667	0.833333	1	1234_1224_1222_1220_1217_1216	1720_1748_1753_1760_1761_1762	-1_2.4679_2.0291_3.22_1.4445_1.374	0.315789	0.139535	0	0
2205	Hic_asm_8	Hic_asm_9	26	13	2338	2369	0.0067	8	1.5053	1.75156	0.625	0.875	0.875	0.875	1	26_25_24_19_16_15_14_13	2338_2339_2343_2354_2355_2356_2363_2369	1.5053_1.9111_1.4798_2.8968_1.4814_-1_1.5467_1.4398	0.571429	0.25	0	0
2222	Hic_asm_9	Hic_asm_0	667	461	770	1107	0.0249	42	1.5701	1.64048	0.119048	0.642857	0.880952	0.904762	0.97619	667_664_663_654_648_641_633_624_622_614_609_605_604_599_598_593_579_578_575_573_568_562_553_547_535_532_530_527_523_522_518_516_512_505_499_493_481_474_470_464_463_461	770_772_776_787_789_794_804_818_821_823_828_830_832_865_869_883_893_894_903_906_917_932_951_956_963_977_983_987_994_1004_1007_1008_1025_1032_1045_1057_1073_1083_1091_1100_1104_1107	1.5573_1.5657_0.9216_1.9308_1.25_2.0123_0.918_-1_1.9859_1.7926_3.0905_1.8609_1.9887_1.2575_1.1396_1.5244_2.0596_1.8162_1.6279_1.4412_1.6028_1.7119_-1_-1_1.9503_2.1596_1.3237_1.3716_1.7536_1.4662_1.0656_1.6556_1.3163_1.3534_1.297_1.391_1.4221_1.0949_1.6256_2.97_1.5701_2.1367	0.202899	0.12426	0	0
2224	Hic_asm_9	Hic_asm_0	976	1119	1672	1809	0.0496	20	2.214	2.05635	0.3	0.6	0.9	0.95	1	976_996_1021_1023_1035_1046_1050_1058_1063_1069_1075_1083_1095_1100_1102_1108_1114_1117_1118_1119	1672_1676_1689_1692_1711_1724_1727_1737_1739_1743_1748_1778_1794_1798_1799_1802_1804_1805_1806_1809	2.7072_2.4436_2.3509_2.2733_2.3047_1.662_2.0462_1.5655_1.457_2.1547_2.6305_1.2335_2.7147_1.3463_1.5248_1.8251_2.3797_1.6289_2.5574_2.321	0.138889	0.144928	0	0
2226	Hic_asm_9	Hic_asm_0	1597	1569	742	758	0.0095	9	1.5422	1.56932	0.111111	0.666667	0.888889	0.888889	1	1597_1596_1592_1591_1589_1582_1579_1573_1569	742_743_746_747_751_753_754_756_758	1.5422_1.2147_1.4774_1.5632_1.6205_1.443_1.2983_1.9253_2.0393	0.310345	0.529412	0	0
2232	Hic_asm_9	Hic_asm_1	1119	1004	4118	4249	0.0107	23	1.8382	2.08203	0.130435	0.521739	0.73913	0.73913	0.913043	1119_1118_1117_1114_1108_1100_1084_1083_1075_1069_1063_1058_1055_1050_1046_1043_1039_1038_1035_1031_1023_1021_1004	4118_4123_4124_4126_4128_4133_4137_4151_4170_4177_4182_4185_4195_4197_4201_4205_4212_4213_4215_4221_4235_4239_4249	1.7844_2.7889_1.9613_-1_2.4151_1.6883_3.2514_1.2528_-1_2.828_1.3489_1.3999_1.8115_1.7072_2.3378_2.0782_1.8382_1.357_4.1684_1.9568_-1_1.5845_-1	0.198276	0.174242	0	0
2235	Hic_asm_9	Hic_asm_1	429	605	2343	2565	0.0373	22	1.54765	1.5788	0	0.409091	0.727273	0.818182	0.863636	429_459_461_470_477_499_505_512_516_522_523_529_530_532_535_547_553_568_578_579_591_605	2343_2352_2353_2367_2375_2405_2414_2425_2438_2445_2450_2455_2457_2473_2485_2486_2493_2512_2531_2532_2558_2565	1.1142_1.2146_1.7829_1.5834_-1_1.5137_1.5816_1.3632_1.6138_1.5017_1.3108_1.6307_1.4952_1.7497_1.6568_-1_3.438_1.0455_1.4129_1.2336_1.646_1.6877	0.124294	0.0986547	0	0
2236	Hic_asm_9	Hic_asm_1	1699	1659	829	878	0.0446	10	1.7867	1.78362	0.3	0.6	0.8	1	1	1699_1691_1686_1679_1673_1672_1667_1666_1664_1659	829_839_845_851_858_860_862_866_871_878	1.7867_1.1528_1.4771_1.4678_2.3014_-1_2.2605_1.7898_2.7633_1.0532	0.243902	0.2	0	0
2240	Hic_asm_9	Hic_asm_1	1434	1501	250	319	0.0375	9	1.9608	1.91407	0.222222	0.555556	0.777778	0.888889	0.888889	1434_1453_1462_1463_1470_1473_1490_1496_1501	250_263_265_279_288_290_295_317_319	1.5146_2.6028_1.9608_1.9773_2.5874_2.7872_1.1056_1.2637_1.4272	0.132353	0.128571	0	0
2242	Hic_asm_9	Hic_asm_1	1597	1547	2736	2754	0.0278	7	1.8252	1.98268	0.142857	0.571429	0.857143	1	1	1597_1596_1589_1579_1573_1569_1547	2736_2737_2743_2747_2749_2752_2754	1.9519_1.1615_3.547_1.3796_1.6985_2.1576_-1	0.137255	0.368421	0	0
2244	Hic_asm_9	Hic_asm_1	1762	1838	687	713	0.0405	7	1.7497	1.69712	0.285714	0.428571	0.571429	1	1	1762_1770_1786_1797_1800_1833_1838	687_695_696_698_700_711_713	-1_-1_2.0493_1.3171_1.5609_1.7497_1.8086	0.0909091	0.259259	0	0
2248	Hic_asm_9	Hic_asm_10	1624	1699	3540	3604	0.0342	10	1.72575	1.71366	0.1	0.5	0.9	0.9	0.9	1624_1625_1641_1664_1667_1671_1673_1686_1691_1699	3540_3541_3564_3576_3581_3584_3585_3590_3595_3604	1.3826_2.0756_0.4906_1.7725_2.9451_1.8258_2.1538_1.49_1.3216_1.679	0.131579	0.153846	0	0
2249	Hic_asm_9	Hic_asm_10	1165	1215	1671	1734	0.038	8	1.6744	1.89289	0.25	0.625	1	1	1	1165_1167_1168_1184_1187_1188_1204_1215	1671_1672_1676_1684_1687_1688_1708_1734	1.6125_2.0892_1.4158_1.6744_2.3384_1.4203_-1_2.6996	0.156863	0.125	0	0
2262	Hic_asm_9	Hic_asm_3	1912	2044	1527	1635	0.0477	23	1.6813	1.8	0.26087	0.695652	0.826087	0.869565	0.913043	1912_1923_1926_1931_1949_1953_1958_1962_1975_1984_1985_1989_1995_1999_2006_2009_2010_2018_2029_2030_2033_2043_2044	1527_1533_1537_1539_1541_1543_1549_1551_1559_1567_1570_1575_1578_1582_1584_1585_1587_1598_1608_1609_1621_1630_1635	2.4091_2.6251_1.6195_1.9405_-1_1.8247_1.5203_2.3241_2.0032_1.3918_-1_1.4413_1.7617_1.1071_1.5261_2.4421_1.3021_1.3341_1.6813_1.8422_1.6459_2.4862_1.5716	0.172932	0.211009	0	0
2266	Hic_asm_9	Hic_asm_4	612	475	1145	1327	0.0349	19	1.4511	1.46731	0.263158	0.684211	0.894737	1	1	612_608_600_594_588_574_563_551_532_530_524_509_508_507_499_496_491_481_475	1145_1157_1172_1192_1208_1221_1226_1257_1274_1281_1282_1295_1296_1298_1301_1303_1308_1321_1327	1.2761_1.3595_1.3606_1.799_1.8037_1.6112_1.6666_1.3529_1.5291_1.2498_1.3424_1.7062_1.2078_1.4914_1.5795_1.3005_1.4511_1.1887_1.6028	0.137681	0.103825	0	0
2276	Hic_asm_9	Hic_asm_6	1235	1364	51	187	0.0482	18	1.6765	1.78009	0.166667	0.611111	1	1	1	1235_1257_1268_1271_1272_1274_1288_1297_1307_1311_1313_1325_1333_1339_1348_1350_1352_1364	51_68_76_77_81_82_103_112_123_128_129_151_154_159_163_165_169_187	-1_1.6385_1.491_1.7472_1.5825_1.8045_1.6055_1.4733_1.6741_1.6954_1.7317_1.2539_1.6576_1.6789_1.8589_2.0654_3.5231_-1	0.138462	0.131387	0	0
2278	Hic_asm_9	Hic_asm_6	1148	1177	316	355	0.0481	8	1.2897	1.4817	0.125	0.25	0.625	0.875	0.875	1148_1151_1153_1156_1161_1163_1176_1177	316_323_326_336_342_351_354_355	1.0_1.2897_-1_1.8334_1.4514_2.3388_1.227_1.2316	0.266667	0.2	0	0
2279	Hic_asm_9	Hic_asm_7	1905	2033	3969	4070	0.0184	22	1.6932	1.98824	0.272727	0.590909	0.863636	0.909091	0.954545	1905_1906_1907_1912_1923_1925_1931_1949_1953_1958_1962_1964_1975_1984_1985_1989_1999_2006_2009_2010_2029_2033	3969_3970_3971_3983_3986_3988_3991_3994_3995_4000_4001_4007_4015_4018_4024_4027_4032_4034_4035_4038_4060_4070	1.5161_4.4487_1.3246_2.5588_3.5802_1.6932_2.3053_1.7122_1.9348_1.4334_-1_1.9234_1.4471_1.4438_-1_1.6122_1.6355_1.981_2.2034_1.6444_1.3785_-1	0.170543	0.215686	0	0
2280	Hic_asm_9	Hic_asm_7	462	532	558	684	0.0241	13	1.5618	1.56025	0.230769	0.538462	0.923077	1	1	462_475_481_491_496_499_507_508_509_513_524_530_532	558_584_588_597_601_613_632_634_645_648_660_670_684	1.82_1.7268_1.4756_1.6184_1.2764_1.5618_1.0891_1.4752_1.381_1.77_1.6704_1.2424_2.1762	0.183099	0.102362	0	0
2283	Hic_asm_9	Hic_asm_7	412	419	497	527	0.0102	6	1.53695	1.4925	0.166667	1	1	1	1	412_413_414_416_418_419	497_498_500_519_526_527	1.7112_1.5421_1.243_1.5824_1.5318_1.3445	0.75	0.193548	0	0
2294	Hic_asm_9	Hic_asm_8	2369	2338	13	26	0.0089	8	1.5053	1.75156	0.375	0.75	0.875	0.875	1	2369_2363_2356_2355_2354_2343_2339_2338	13_14_15_16_19_24_25_26	1.4398_1.5467_-1_1.4814_2.8968_1.4798_1.9111_1.5053	0.25	0.571429	0	0

## Sheet: Gmax-Gmax_peak1.distri
id	chr1	chr2	start1	end1	start2	end2	pvalue	length	ks_median	ks_average	homo1	homo2	homo3	homo4	homo5	block1	block2	ks	density1	density2	class1	class2
28	Gm01	Gm02	449	235	196	418	0.0011	151	0.1338	0.177958	0.907285	0.94702	0.966887	0.97351	0.993377	449_447_446_444_443_442_441_437_436_435_434_433_431_429_427_426_425_424_422_421_420_419_418_416_415_414_413_410_409_408_407_406_405_403_402_401_400_398_397_395_394_392_391_390_388_387_386_384_382_381_380_379_378_377_376_375_374_373_372_370_369_367_366_364_363_362_361_358_356_355_353_351_349_348_347_346_345_344_342_341_340_339_338_337_335_334_325_324_322_321_320_319_318_317_316_315_314_313_311_310…	196_198_199_200_201_202_205_206_207_209_211_212_213_216_217_223_224_226_228_229_230_231_232_233_234_236_237_238_239_245_246_249_250_252_253_254_255_256_257_258_260_261_263_264_267_269_270_271_272_273_274_275_276_277_278_279_280_281_283_285_299_300_301_303_304_305_306_307_309_310_314_316_317_318_319_320_321_322_326_327_328_329_330_331_332_333_334_335_337_338_339_340_341_342_345_346_350_352_354_355…	0.0465_0.0918_0.2962_0.1182_0.1173_0.119_0.1743_0.1034_0.1048_0.1794_0.113_0.1402_0.2916_0.0999_0.1723_0.0714_0.1052_0.184_0.1484_0.088_0.1809_0.1328_0.0996_0.1072_0.2095_0.1622_0.1409_0.0673_0.1168_0.1552_0.1899_0.1423_0.2135_0.159_0.249_0.124_0.1086_0.1163_0.0975_0.1828_0.1318_0.092_0.1249_0.1562_0.1375_0.1681_0.1168_0.0903_0.1243_0.2483_0.2473_0.1935_0.0812_0.157_0.178_0.0968_0.0926_0.3619_0.6…	0.702326	0.67713	0	0
29	Gm01	Gm02	450	662	1038	1246	0.0003	132	0.12685	0.143364	0.992424	0.992424	0.992424	1	1	450_452_454_455_456_457_459_460_461_466_467_468_469_470_472_473_482_484_485_486_487_488_489_491_492_493_496_497_498_499_500_501_504_505_506_509_511_512_514_515_516_518_519_520_522_523_524_526_527_528_529_530_531_534_535_536_538_539_540_541_544_545_547_548_549_550_551_552_553_555_556_557_561_563_564_565_566_572_573_577_578_581_583_584_585_587_588_590_591_592_593_595_596_600_601_602_604_605_606_608…	1038_1039_1040_1041_1042_1043_1044_1045_1046_1048_1049_1050_1051_1052_1053_1060_1062_1063_1064_1065_1066_1067_1069_1070_1071_1072_1073_1074_1076_1077_1079_1081_1083_1084_1086_1089_1091_1092_1098_1099_1100_1101_1102_1103_1104_1105_1106_1109_1110_1111_1112_1113_1115_1117_1118_1119_1120_1121_1122_1123_1126_1127_1129_1131_1133_1134_1135_1136_1137_1138_1139_1140_1141_1142_1143_1144_1145_1147_1149_1157…	0.0919_0.097_0.121_0.1516_0.239_0.0694_0.0561_0.0919_0.1367_0.1815_0.0779_0.1119_0.0978_0.0968_0.125_0.156_0.1375_0.1533_0.0952_0.4546_0.1727_0.141_0.1317_0.1738_0.114_0.0964_0.2223_0.1214_0.0865_0.1732_0.0594_0.2507_0.0979_0.0962_0.2596_0.0746_0.0944_0.0775_0.1505_0.1354_0.1122_0.1292_0.0621_0.1252_0.1313_0.1474_0.1355_0.0968_0.1285_0.1251_0.0844_0.2084_0.2503_0.0983_0.2832_0.5051_0.0935_0.0878_…	0.619718	0.631579	0	0
31	Gm01	Gm02	764	817	963	1006	0.0018	26	0.15915	0.162123	0.884615	0.961538	0.961538	0.961538	1	764_768_772_773_774_783_784_786_787_788_789_794_796_797_798_800_801_807_808_809_810_812_813_814_815_817	963_965_966_967_968_970_971_974_977_978_979_980_982_984_985_987_992_996_997_998_999_1000_1001_1002_1005_1006	0.2669_0.1946_0.1729_0.1612_0.0749_0.1076_0.2032_0.1374_0.2628_0.1918_0.3792_0.2134_0.2096_0.2572_0.1591_0.1166_0.1592_0.0903_0.1958_0.1044_0.1581_0.1223_0.0448_0.091_0.0658_0.0751	0.481481	0.590909	0	0
33	Gm01	Gm02	842	767	1254	1306	0.0172	14	0.1388	0.14465	0.714286	0.857143	0.857143	0.857143	0.928571	842_838_837_835_833_832_829_828_825_824_821_819_796_767	1254_1255_1256_1257_1258_1262_1265_1266_1269_1270_1289_1290_1302_1306	0.0807_0.1576_0.1341_0.1697_0.0922_0.0795_0.1435_0.11_0.1937_0.1952_0.3325_0.0471_-1_-1	0.184211	0.264151	0	0
46	Gm01	Gm03	1268	1008	214	578	0.0187	123	0.1759	0.224009	0.691057	0.804878	0.845528	0.902439	0.918699	1268_1267_1266_1265_1264_1263_1262_1261_1260_1259_1257_1253_1251_1248_1247_1246_1245_1242_1241_1239_1238_1235_1233_1232_1228_1221_1220_1219_1218_1216_1214_1213_1211_1210_1209_1207_1206_1204_1201_1200_1198_1196_1195_1194_1191_1190_1189_1183_1181_1179_1178_1176_1173_1172_1171_1170_1167_1166_1164_1163_1161_1160_1159_1157_1155_1154_1151_1150_1149_1146_1144_1141_1140_1139_1138_1136_1135_1134_1133_1131…	214_215_218_220_223_226_227_229_230_231_234_235_238_239_240_241_250_251_252_253_254_261_262_264_277_281_282_283_284_288_290_292_295_296_297_299_300_317_319_320_321_322_324_325_326_327_332_333_335_337_338_342_343_344_345_346_360_361_362_363_366_367_369_371_372_373_377_383_384_386_388_400_401_403_405_406_407_409_410_415_416_422_424_425_426_428_429_433_450_452_453_454_465_471_473_474_475_477_478_479…	0.1497_0.1156_0.1944_0.1329_0.1368_0.2636_0.1428_0.1076_0.214_0.1485_0.2262_0.1328_0.144_0.0732_0.0764_0.8884_0.1872_0.1116_0.407_0.4768_0.3293_0.2593_0.1842_0.097_0.0983_0.1358_0.0807_0.1187_0.247_0.0972_0.4697_0.4646_0.135_0.1322_0.2411_0.0864_0.0713_0.25_0.0911_0.1136_0.1759_0.0776_0.0676_0.0923_0.0_0.2342_0.1573_0.3973_0.1228_0.2976_0.1377_0.1063_0.2049_0.1002_0.1294_0.1904_0.0792_0.2829_0.18…	0.471264	0.336986	0	0
47	Gm01	Gm03	885	1004	589	723	0.0027	70	0.1545	0.193413	0.885714	0.928571	0.942857	0.957143	0.957143	885_887_890_894_896_897_898_899_903_904_906_910_914_915_916_917_920_921_922_925_927_928_930_932_934_936_937_938_939_941_942_943_944_945_946_950_952_953_954_962_963_964_965_966_968_969_970_971_972_973_978_979_980_981_982_984_985_986_987_989_992_994_995_997_998_999_1001_1002_1003_1004	589_594_598_599_601_603_605_606_607_608_615_616_617_618_620_621_624_625_627_628_629_631_633_635_638_643_644_646_647_649_651_652_654_655_656_670_674_675_681_682_683_685_686_687_688_689_690_691_692_693_702_703_704_705_706_707_708_709_710_711_712_714_715_717_718_719_720_721_722_723	0.1539_0.3533_0.1591_0.0937_0.0759_0.0871_0.1052_0.0796_0.1102_0.1227_0.2274_0.111_0.1585_0.2166_0.5538_1.262_0.2057_0.0989_0.1373_0.1864_0.1185_0.147_0.1382_0.3059_0.1076_0.1268_0.1384_0.0876_0.0877_0.1551_0.1843_0.0894_0.1188_0.2169_0.1221_0.1695_0.1231_0.2048_0.1177_0.7356_0.2831_0.1218_0.2759_0.336_0.0934_0.2215_0.3149_0.2484_0.1943_0.1413_0.1867_0.1595_0.0643_0.1801_0.0992_0.0752_0.2162_0.06…	0.583333	0.518519	0	0
48	Gm01	Gm03	993	1077	499	542	0.0181	21	0.1675	0.256833	0.761905	0.857143	0.904762	0.904762	0.952381	993_994_1028_1034_1035_1036_1042_1043_1044_1045_1050_1051_1054_1058_1059_1063_1064_1066_1069_1070_1077	499_505_509_510_512_513_515_516_517_518_525_526_527_529_530_531_532_535_539_540_542	0.3728_0.4422_1.3545_0.1138_0.2995_0.1067_0.4021_0.1776_0.1382_0.2067_0.1423_0.1675_0.2238_0.108_0.1615_0.1241_0.0757_0.3284_0.1224_0.1019_0.2238	0.247059	0.477273	0	0
64	Gm01	Gm03_scaffold_27	1116	1103	1	19	0.0079	8	0.236	0.399938	0.875	0.875	1	1	1	1116_1114_1111_1109_1108_1107_1105_1103	1_4_5_6_7_14_15_19	0.5976_1.3351_0.1652_0.0975_0.2754_0.1304_0.1966_0.4017	0.571429	0.421053	0	0
89	Gm01	Gm07	76	21	1200	1257	0	43	0.118	0.172837	0.930233	0.953488	1	1	1	76_75_74_72_70_69_68_66_64_63_62_61_60_56_55_54_53_51_50_49_47_46_45_44_43_42_41_40_39_38_37_36_34_33_32_31_30_29_28_26_25_23_21	1200_1201_1203_1204_1205_1206_1207_1208_1209_1210_1211_1213_1217_1219_1220_1221_1222_1223_1224_1226_1228_1229_1230_1231_1232_1233_1234_1235_1236_1237_1238_1239_1242_1245_1246_1247_1248_1249_1251_1253_1255_1256_1257	0.0919_0.2716_0.0749_0.0733_0.0848_0.0795_0.0752_0.1279_0.0939_0.142_0.1483_0.118_0.1301_1.0927_0.2728_0.0752_0.0925_0.1054_0.3899_0.172_0.0602_0.2096_0.1276_0.0825_0.1509_0.1063_0.0815_0.1252_0.1228_0.3857_0.074_0.3523_0.1_0.0751_0.1062_0.209_0.506_0.0593_0.3205_0.0649_0.1229_0.2145_0.0631	0.767857	0.741379	0	0
100	Gm01	Gm08	833	882	2626	2665	0.0151	14	0.1466	0.192377	0.785714	0.928571	0.928571	1	1	833_838_858_867_869_871_873_874_875_878_879_880_881_882	2626_2644_2645_2650_2652_2653_2656_2657_2658_2660_2662_2663_2664_2665	0.5484_-1_0.1733_0.1567_0.3214_0.1351_0.2764_0.1185_0.0891_0.1166_0.117_0.0606_0.2412_0.1466	0.28	0.35	0	0
102	Gm01	Gm08	835	750	2524	2587	0.0261	10	0.1715	0.69493	0.6	0.6	0.7	1	1	835_816_788_766_764_758_757_752_751_750	2524_2525_2529_2560_2562_2564_2565_2585_2586_2587	1.6637_2.1139_2.1539_0.2248_0.1176_0.1702_0.1181_0.1728_0.1047_0.1096	0.116279	0.15625	0	0
105	Gm01	Gm08	734	749	2567	2581	0.0188	6	0.1131	0.102033	0.833333	0.833333	1	1	1	734_741_742_743_745_749	2567_2570_2571_2577_2578_2581	0.1369_0.0196_0.1197_0.1247_0.1048_0.1065	0.375	0.4	0	0
107	Gm01	Gm09	233	100	1783	1909	0.0002	100	0.131	0.16564	0.9	0.94	0.96	0.98	0.98	233_232_231_230_229_228_227_226_225_224_218_216_215_214_213_212_211_209_208_207_206_204_203_202_201_200_199_198_197_196_195_194_193_192_191_190_189_188_185_184_183_182_181_179_177_176_175_174_171_170_169_168_167_166_165_164_163_159_157_156_155_154_153_151_150_148_147_146_145_144_143_142_141_140_139_138_136_130_129_128_127_123_119_118_117_116_115_114_113_112_111_110_109_108_107_106_104_103_101_100	1783_1784_1785_1787_1788_1789_1790_1791_1792_1793_1794_1796_1797_1800_1801_1802_1804_1805_1806_1807_1809_1811_1813_1814_1815_1816_1817_1818_1823_1824_1825_1826_1827_1828_1830_1833_1834_1835_1836_1838_1840_1841_1842_1845_1846_1848_1850_1851_1852_1853_1854_1855_1856_1857_1858_1859_1860_1862_1863_1864_1865_1866_1867_1868_1869_1870_1871_1872_1873_1874_1876_1877_1878_1879_1880_1881_1884_1886_1887_1888…	0.1265_0.0971_0.1031_0.0757_0.0983_0.202_0.1367_0.1571_0.1312_0.1394_0.1777_0.1751_0.1582_0.1808_0.1046_0.1058_1.3541_0.1285_0.1243_0.1567_0.1135_0.1774_0.0788_0.1402_0.1071_0.1703_0.1283_0.1186_0.0753_0.1087_0.147_0.1373_0.2658_0.1387_0.0749_0.0932_0.2479_0.1261_0.0992_0.2619_0.1992_0.1336_0.3532_0.187_0.258_0.1114_0.1005_0.166_0.1566_0.1367_0.1037_0.1264_0.2112_0.1488_0.1105_0.0677_0.4751_0.073…	0.746269	0.787402	0	0
108	Gm01	Gm09	1293	1349	1914	1981	0.0001	44	0.12005	0.143366	0.954545	1	1	1	1	1293_1294_1299_1301_1302_1304_1305_1306_1308_1309_1310_1311_1312_1313_1314_1315_1316_1317_1318_1320_1321_1322_1323_1324_1326_1327_1328_1329_1330_1332_1333_1334_1336_1338_1339_1341_1342_1343_1344_1345_1346_1347_1348_1349	1914_1915_1916_1918_1919_1920_1921_1922_1924_1929_1930_1931_1932_1933_1934_1935_1936_1946_1947_1948_1952_1953_1954_1955_1956_1957_1958_1961_1962_1963_1964_1965_1966_1969_1970_1972_1973_1974_1975_1976_1978_1979_1980_1981	0.1032_0.0515_0.0917_0.065_0.1011_0.155_0.0821_0.0987_0.1083_0.1478_0.0804_0.1162_0.0597_0.1199_0.227_0.1366_0.1214_0.2426_0.0976_0.0913_0.0716_0.1133_0.7117_0.1202_0.1276_0.1952_0.1314_0.1497_0.1977_0.1286_0.0577_0.1058_0.283_0.1217_0.2223_0.1303_0.3752_0.1504_0.0777_0.1259_0.0929_0.0796_0.1358_0.1057	0.77193	0.647059	0	0
111	Gm01	Gm09	1270	1292	1727	1743	0.0001	14	0.12255	0.135479	1	1	1	1	1	1270_1271_1273_1276_1277_1279_1280_1281_1282_1283_1284_1288_1290_1292	1727_1728_1729_1731_1732_1733_1734_1735_1737_1738_1739_1740_1741_1743	0.2756_0.0739_0.1523_0.1388_0.1088_0.0541_0.1246_0.1047_0.1389_0.1024_0.1377_0.1132_0.1205_0.2512	0.608696	0.823529	0	0
123	Gm01	Gm11	2301	1352	3	915	0.0004	640	0.1258	0.150266	0.91875	0.940625	0.964063	0.98125	0.992188	2301_2297_2292_2291_2281_2280_2279_2276_2275_2273_2272_2271_2268_2267_2265_2262_2259_2257_2254_2253_2252_2250_2248_2247_2246_2245_2244_2243_2238_2236_2235_2234_2233_2231_2230_2229_2228_2227_2226_2225_2220_2218_2217_2216_2214_2212_2210_2209_2207_2206_2205_2204_2203_2202_2198_2195_2194_2192_2191_2190_2189_2188_2187_2186_2185_2184_2182_2181_2180_2179_2178_2177_2176_2175_2174_2170_2169_2168_2167_2160…	3_4_6_7_9_10_13_15_16_17_18_19_21_22_23_24_25_26_27_28_30_32_33_35_37_38_39_41_42_45_46_47_48_49_50_51_53_54_55_56_57_58_59_60_61_62_64_65_67_68_69_70_71_72_75_76_77_79_80_81_82_83_84_85_86_87_88_89_90_91_92_93_94_95_96_98_99_100_101_139_144_145_146_147_148_149_150_151_152_153_154_155_156_157_159_162_163_165_166_167_169_170_171_173_174_175_176_177_178_179_180_181_182_185_186_192_193_194_195_197_1…	0.0643_0.0661_0.2445_0.1474_0.3739_0.1108_0.3701_0.2611_0.1457_0.2016_0.0777_0.1237_0.1086_0.1695_0.1948_0.1509_0.0953_0.2069_0.1181_0.2131_0.1187_0.1677_0.1097_0.2066_0.1069_0.1607_0.0939_0.0542_0.1068_0.0648_0.1083_0.1782_0.1006_0.0_0.0611_0.0989_0.1084_0.1591_0.0593_0.119_0.1515_0.1189_0.1109_0.1563_0.0614_0.2413_0.0958_0.0987_0.096_0.0865_0.1721_0.1338_0.1137_0.3665_0.1429_0.1634_0.0771_0.088…	0.673684	0.700986	0	0
124	Gm01	Gm11	2121	2165	103	143	0.0001	34	0.09475	0.110009	0.970588	0.970588	1	1	1	2121_2122_2123_2124_2125_2126_2127_2128_2129_2130_2131_2133_2134_2135_2136_2137_2138_2139_2140_2141_2142_2143_2145_2147_2148_2149_2151_2155_2156_2157_2161_2162_2164_2165	103_104_106_107_108_109_110_111_112_113_114_115_116_117_118_119_120_121_122_123_124_125_127_128_133_134_135_136_137_138_140_141_142_143	0.0898_0.114_0.0986_0.0918_0.0855_0.0156_0.0828_0.0783_0.0856_0.1462_0.0859_0.0699_0.1233_0.103_0.0868_0.1277_0.0719_0.0841_0.078_0.1143_0.1385_0.1955_0.0738_0.0977_0.0733_0.1827_0.1079_0.2482_0.0883_0.1311_0.0843_0.1399_0.1769_0.1691	0.755556	0.829268	0	0
125	Gm01	Gm11	1569	1589	667	685	0.0016	15	0.117	0.227433	0.933333	0.933333	0.933333	0.933333	0.933333	1569_1571_1572_1574_1575_1576_1578_1579_1580_1581_1584_1585_1586_1588_1589	667_668_669_670_673_674_676_677_678_679_681_682_683_684_685	1.6438_0.1741_0.1871_0.08_0.1373_0.1165_0.1306_0.1326_0.0923_0.0621_0.117_0.1078_0.0884_0.2396_0.1023	0.714286	0.789474	0	0
127	Gm01	Gm11	1641	1653	594	607	0.0009	11	0.1348	0.167127	1	1	1	1	1	1641_1642_1643_1644_1645_1646_1647_1648_1649_1650_1653	594_595_596_597_600_601_602_603_604_605_607	0.1253_0.1165_0.0833_0.1396_0.3679_0.1487_0.1198_0.2359_0.2838_0.1348_0.0828	0.846154	0.785714	0	0
128	Gm01	Gm11	686	715	1521	1543	0.0033	11	0.1954	0.269545	0.818182	0.818182	0.818182	0.909091	0.909091	686_687_689_694_697_698_700_701_712_714_715	1521_1522_1524_1526_1527_1529_1532_1534_1540_1541_1543	0.1756_0.2117_0.1912_0.1956_0.1954_0.093_0.1884_0.1212_1.1974_0.1991_0.1964	0.366667	0.478261	0	0
155	Gm01	Gm16	99	78	764	782	0.0005	15	0.1282	0.184747	0.866667	1	1	1	1	99_98_95_94_93_91_90_89_87_86_85_84_81_79_78	764_765_766_767_768_769_770_771_773_774_775_776_777_781_782	0.1056_0.0962_0.2537_0.0725_0.188_0.2482_0.141_0.1132_0.1282_0.1051_0.131_0.0826_0.1022_0.3954_0.6083	0.681818	0.789474	0	0
193	Gm02	Gm01	418	196	235	449	0.0006	151	0.1402	0.180074	0.927152	0.94702	0.97351	0.980132	0.986755	418_417_416_415_414_413_411_410_409_408_407_406_401_400_399_398_397_396_395_394_393_391_390_389_388_387_385_384_383_382_381_380_378_377_376_375_373_372_371_370_369_368_367_366_363_362_361_360_359_358_357_356_355_354_352_350_346_345_342_341_340_339_338_337_336_335_334_333_332_331_330_329_328_327_326_324_319_318_317_316_314_310_309_307_306_305_304_303_301_300_299_296_287_281_280_279_278_277_276_275…	235_236_237_238_239_240_241_247_248_249_250_251_253_254_255_257_258_260_261_262_263_264_265_266_267_268_270_273_274_275_280_281_284_285_286_289_290_291_292_293_294_295_298_299_302_303_304_305_306_307_308_309_310_311_313_314_315_316_317_318_319_320_321_322_323_324_325_334_335_336_338_339_340_341_344_345_347_348_349_351_353_355_356_358_361_362_363_364_366_367_369_370_372_373_374_375_376_377_378_379…	0.1211_0.0935_0.7623_0.2066_0.1603_0.1133_0.1912_0.2568_0.2789_0.2726_0.156_0.2738_0.9955_0.145_0.2267_0.249_0.1805_0.1537_0.0953_0.393_0.511_0.1572_0.1293_0.0574_0.0805_0.0948_0.268_0.1041_0.1501_0.5825_0.0946_0.1056_0.1315_0.0999_0.1335_0.0804_0.1338_0.211_0.0821_0.1199_0.1069_0.2343_0.0874_0.1184_0.1239_0.2169_0.1471_0.1413_0.0842_0.2738_0.1194_0.1129_0.102_0.2758_0.1613_0.1098_0.1205_0.1597_0…	0.67713	0.702326	0	0
194	Gm02	Gm01	1038	1244	450	665	0.0003	132	0.12685	0.140898	0.94697	0.954545	0.977273	0.977273	0.984848	1038_1039_1040_1041_1042_1043_1044_1045_1046_1048_1049_1050_1051_1052_1053_1054_1062_1063_1064_1065_1066_1067_1069_1070_1071_1072_1073_1074_1076_1077_1079_1081_1083_1084_1085_1088_1091_1092_1098_1099_1100_1101_1102_1103_1104_1105_1106_1109_1110_1111_1112_1113_1114_1117_1118_1119_1120_1121_1122_1123_1126_1127_1129_1131_1133_1134_1135_1136_1137_1138_1139_1140_1141_1142_1143_1144_1145_1147_1148_1157…	450_452_454_455_456_457_459_460_461_466_467_468_469_470_472_480_482_484_485_486_487_488_489_491_492_493_496_497_498_499_500_501_504_505_506_510_511_512_514_515_516_518_519_520_522_523_524_526_527_528_529_530_531_534_535_537_538_539_540_541_544_545_547_548_549_550_551_552_553_555_556_557_561_563_564_565_566_572_573_577_578_581_583_584_585_587_588_590_591_592_593_595_596_600_601_602_604_605_606_608…	0.0919_0.097_0.121_0.1516_0.239_0.0694_0.0561_0.0919_0.1367_0.1815_0.0779_0.1119_0.0978_0.0968_0.125_0.1054_0.1375_0.1533_0.0952_0.4546_0.1727_0.141_0.1317_0.1738_0.114_0.0964_0.2223_0.1214_0.0865_0.1732_0.0594_0.2507_0.0979_0.0962_0.3041_0.1417_0.0944_0.0775_0.1505_0.1354_0.1122_0.1292_0.0621_0.1252_0.1313_0.1474_0.1355_0.0968_0.1285_0.1251_0.0844_0.2084_0.1809_0.0983_0.2832_0.2095_0.0935_0.0878…	0.637681	0.611111	0	0
196	Gm02	Gm01	963	1006	764	817	0.0019	26	0.15915	0.162781	0.923077	1	1	1	1	963_965_966_967_968_970_971_974_977_978_979_980_982_984_985_987_992_996_997_998_999_1000_1001_1002_1005_1006	764_768_772_773_774_783_784_786_787_788_789_794_796_797_798_800_801_807_808_809_810_812_813_814_816_817	0.2669_0.1946_0.1729_0.1612_0.0749_0.1076_0.2032_0.1374_0.2628_0.1918_0.3792_0.2134_0.2096_0.2572_0.1591_0.1166_0.1592_0.0903_0.1958_0.1044_0.1581_0.1223_0.0448_0.091_0.0829_0.0751	0.590909	0.481481	0	0
197	Gm02	Gm01	1290	1254	819	842	0.0013	13	0.1341	0.139669	1	1	1	1	1	1290_1289_1276_1269_1267_1266_1265_1262_1258_1257_1256_1255_1254	819_821_824_825_827_828_829_832_833_835_837_838_842	0.0471_0.3325_0.0995_0.1937_0.1756_0.11_0.1435_0.0795_0.0922_0.1697_0.1341_0.1576_0.0807	0.351351	0.541667	0	0
289	Gm02	Gm07	1405	1291	1901	2007	0.0012	68	0.1424	0.177886	0.867647	0.882353	0.926471	0.941176	0.970588	1405_1397_1377_1376_1372_1371_1370_1369_1368_1367_1361_1360_1359_1358_1357_1356_1355_1353_1352_1351_1350_1349_1348_1347_1346_1345_1344_1343_1342_1340_1339_1337_1334_1331_1330_1329_1328_1327_1324_1323_1321_1320_1319_1318_1317_1316_1313_1312_1311_1310_1309_1308_1307_1306_1305_1304_1303_1302_1301_1299_1298_1297_1296_1295_1294_1293_1292_1291	1901_1923_1926_1927_1928_1930_1931_1932_1933_1935_1936_1937_1938_1939_1940_1943_1944_1946_1947_1948_1949_1950_1951_1952_1953_1954_1955_1956_1957_1958_1959_1960_1962_1965_1966_1967_1968_1973_1974_1975_1976_1978_1979_1980_1981_1983_1984_1985_1986_1987_1988_1989_1990_1991_1992_1993_1994_1995_1996_1997_1998_2000_2001_2002_2003_2004_2005_2007	-1_-1_0.1416_0.3597_0.2087_0.2375_0.0863_0.1626_0.1896_0.6877_0.0398_0.1047_0.1405_0.1397_0.0832_0.1634_0.23_0.1997_0.1083_0.071_0.1428_0.0877_0.1844_0.3274_0.0642_0.1583_0.1393_0.13_0.1243_0.0951_0.1248_0.326_0.1662_0.1016_0.1333_0.1797_0.1482_0.2111_0.1838_0.0886_0.9585_0.142_0.1368_0.1604_0.2221_0.2167_0.2107_0.2053_0.1453_0.1001_0.1847_0.0783_0.2275_0.1273_0.1365_0.1836_0.0831_0.1395_0.2169_0…	0.591304	0.635514	0	0
290	Gm02	Gm07	840	866	1604	1651	0.0009	19	0.1312	0.217984	0.947368	1	1	1	1	840_842_845_846_848_851_852_853_854_855_857_858_860_861_862_863_864_865_866	1604_1605_1616_1618_1621_1622_1623_1625_1626_1627_1628_1634_1636_1638_1639_1644_1647_1649_1651	0.216_0.1312_0.1049_0.0778_0.2176_0.1091_0.1706_0.1192_0.3144_0.091_1.5315_0.1409_0.0545_0.0401_0.0807_0.1567_0.3411_0.1318_0.1126	0.703704	0.395833	0	0
291	Gm02	Gm07	1010	1037	2008	2029	0.0003	15	0.1585	0.15894	1	1	1	1	1	1010_1011_1012_1013_1015_1016_1020_1021_1022_1023_1024_1025_1026_1028_1037	2008_2009_2010_2011_2014_2017_2019_2020_2022_2023_2025_2026_2027_2028_2029	0.1585_0.2215_0.1215_0.0994_0.1472_0.1597_0.1333_0.1719_0.2055_0.1191_0.094_0.1794_0.1469_0.2556_0.1706	0.535714	0.681818	0	0
316	Gm02	Gm09	1630	1709	909	1017	0.0032	30	0.13685	0.25559	0.9	0.933333	0.966667	1	1	1630_1634_1635_1636_1637_1639_1643_1644_1645_1646_1648_1649_1651_1652_1654_1657_1658_1659_1660_1661_1662_1664_1669_1670_1671_1672_1676_1679_1681_1709	909_940_941_942_943_944_946_949_951_954_955_957_960_962_969_979_981_985_986_987_990_993_1000_1001_1002_1003_1005_1010_1011_1017	3.1359_0.1357_0.1608_0.1205_0.0875_0.1019_0.0763_0.2089_0.072_0.0954_0.126_0.0864_0.104_0.2859_0.1068_0.0959_0.2253_0.1982_0.2318_0.249_0.1488_0.1848_0.3908_0.138_0.1108_0.1051_0.141_0.0834_0.2835_0.1773	0.375	0.275229	0	0
326	Gm02	Gm10	1536	1378	193	338	0.0001	114	0.1293	0.154447	0.921053	0.95614	0.973684	0.982456	0.991228	1536_1533_1532_1531_1530_1528_1526_1525_1524_1521_1519_1518_1517_1516_1513_1512_1511_1510_1509_1507_1506_1505_1504_1503_1501_1500_1499_1498_1496_1495_1493_1492_1491_1490_1489_1488_1487_1484_1483_1481_1480_1478_1477_1476_1474_1472_1471_1469_1468_1467_1465_1462_1461_1460_1459_1458_1457_1456_1455_1454_1453_1452_1451_1450_1449_1447_1446_1445_1443_1442_1441_1440_1439_1435_1434_1433_1431_1430_1429_1427…	193_195_197_198_199_200_202_203_204_206_208_210_211_212_213_216_217_218_219_220_221_222_223_224_225_226_227_228_230_231_233_234_235_236_237_238_239_240_241_242_243_245_246_247_248_249_250_253_255_256_258_259_260_261_262_263_264_266_267_268_269_270_271_272_273_274_275_277_278_280_281_282_283_286_287_288_289_290_291_292_293_295_296_297_299_300_302_304_307_308_310_311_312_313_314_315_316_317_318_319…	0.1414_0.1427_0.1785_0.0908_0.0744_0.0849_0.1701_0.1424_-1_0.158_0.1137_0.1106_0.1791_0.1043_1.4496_0.1106_0.0694_0.1506_0.1635_0.1224_0.0872_0.0909_0.0899_0.0932_0.1169_0.1156_0.1897_0.1025_0.1965_0.1259_0.1819_0.2851_0.271_0.0425_0.1627_0.1858_0.0473_0.092_0.0678_0.1566_0.1098_0.0539_0.1458_0.0996_0.221_0.1052_0.1413_0.1477_0.0732_0.2895_0.6107_0.2577_0.1499_0.1114_0.1083_0.2766_0.0833_0.1664_0…	0.716981	0.780822	0	0
327	Gm02	Gm10	12	190	3	192	0.001	93	0.1448	0.176206	0.946237	0.967742	0.978495	0.978495	1	12_13_16_17_18_19_23_25_27_29_31_56_57_58_59_61_62_64_65_87_88_89_91_92_93_94_95_96_98_99_102_103_104_107_110_111_113_115_116_117_118_119_123_124_126_128_129_130_132_133_134_135_136_137_138_139_140_141_142_144_145_146_147_148_149_150_152_154_155_159_160_162_163_164_166_167_168_169_171_172_173_174_176_177_178_179_181_182_183_184_187_189_190	3_4_21_22_23_25_26_28_31_32_65_66_67_68_69_70_71_74_75_95_96_97_98_99_102_103_104_105_106_108_111_113_114_116_118_119_120_123_124_125_126_127_129_130_131_132_133_134_136_137_138_139_140_141_142_143_144_146_147_149_150_151_152_153_154_155_156_157_158_160_161_164_165_166_167_168_169_170_174_175_176_177_178_179_180_181_182_183_184_186_189_191_192	0.0807_0.2298_0.1666_0.1434_0.1389_0.1595_0.1093_0.163_0.1234_0.1502_0.1828_0.095_0.0978_0.1261_0.149_0.1372_0.2185_0.3171_1.8381_0.2201_0.0727_0.0866_0.1466_0.3544_0.1051_0.1261_0.1052_0.0807_0.3087_0.0947_0.1661_0.0784_0.1354_0.1113_0.2299_0.1448_0.1259_0.082_0.1007_0.1481_0.1024_0.3102_0.115_0.2484_0.117_0.1885_0.098_0.2735_0.2259_0.0768_0.0832_0.0784_0.1047_0.222_0.1338_0.1869_0.1021_0.1539_0…	0.519553	0.489474	0	0
328	Gm02	Gm10	1905	1803	726	836	0.0025	60	0.15625	0.16451	0.95	0.966667	0.983333	1	1	1905_1904_1903_1900_1899_1898_1897_1896_1895_1894_1893_1892_1891_1890_1889_1888_1887_1885_1884_1882_1881_1880_1879_1877_1875_1873_1872_1871_1870_1869_1868_1867_1863_1861_1859_1858_1857_1855_1850_1849_1848_1847_1846_1845_1843_1842_1841_1838_1837_1836_1835_1834_1833_1831_1830_1829_1828_1827_1826_1803	726_727_728_730_731_732_733_734_735_736_737_739_740_741_744_745_747_748_750_753_754_755_756_757_759_760_761_762_764_767_770_772_776_787_788_789_790_791_792_794_795_797_798_799_802_803_805_807_808_809_810_811_812_813_814_816_817_818_819_836	0.0827_0.2214_0.2721_0.1256_0.2185_0.0667_0.107_0.1246_0.1703_0.1464_0.1498_0.0765_0.1503_0.1825_0.1678_0.2236_0.1858_0.0931_0.1987_0.095_0.2902_0.2517_0.1692_0.2444_0.1092_0.1064_0.0687_0.334_0.2085_0.1471_0.1717_0.2629_0.1608_0.2349_0.2203_0.1588_0.1484_0.2085_0.2465_0.1212_0.0866_0.1065_0.2288_0.3392_0.2442_0.1363_0.1584_0.083_0.0954_0.1687_0.1372_0.122_0.1005_0.1568_0.1557_0.0912_0.086_0.2467…	0.582524	0.540541	0	0
330	Gm02	Gm10	54	32	39	64	0.0004	19	0.1363	0.145105	0.947368	1	1	1	1	54_53_51_50_48_47_46_45_44_43_42_41_40_37_36_35_34_33_32	39_40_41_42_43_45_46_48_49_50_52_53_54_57_59_60_61_62_64	0.1363_0.1104_0.1845_0.1395_0.112_0.1576_0.101_0.1546_0.0535_0.3464_0.1906_0.1277_0.1727_0.0987_0.1414_0.0835_0.1057_0.2306_0.1103	0.826087	0.730769	0	0
331	Gm02	Gm10	1682	1777	893	1033	0.012	21	0.1321	0.146843	0.952381	1	1	1	1	1682_1718_1724_1727_1730_1734_1735_1736_1738_1739_1741_1744_1745_1746_1750_1751_1752_1753_1765_1776_1777	893_894_898_899_902_904_905_906_924_925_926_929_930_931_954_955_956_957_990_1030_1033	0.2943_0.1368_0.0983_0.0988_0.1342_0.1648_0.1406_0.09_0.212_0.1082_0.082_0.1298_0.1282_0.1321_0.1155_0.229_0.1461_0.1143_0.1954_0.1076_0.2257	0.21875	0.148936	0	0
332	Gm02	Gm10	87	66	1231	1258	0.0006	17	0.1104	0.193624	0.882353	0.882353	0.941176	1	1	87_86_85_84_83_81_80_79_78_76_75_73_72_70_68_67_66	1231_1232_1233_1235_1236_1237_1238_1241_1243_1245_1246_1247_1248_1249_1251_1252_1258	1.2338_0.233_0.1497_0.0993_0.0935_0.2014_0.0981_0.1104_0.1348_0.1074_0.0734_0.1015_0.2215_0.1084_0.0934_0.1215_0.1105	0.772727	0.607143	0	0
333	Gm02	Gm10	1703	1686	868	888	0.0074	10	0.1665	0.34752	0.9	0.9	1	1	1	1703_1702_1701_1700_1699_1695_1693_1690_1687_1686	868_869_871_875_876_878_880_883_887_888	0.1772_0.1854_0.1213_0.1249_0.1767_1.9674_0.1563_0.1081_0.319_0.1389	0.555556	0.47619	0	0
336	Gm02	Gm10	1817	1780	973	1000	0.0265	9	0.1625	0.164189	0.888889	1	1	1	1	1817_1791_1789_1788_1787_1785_1782_1781_1780	973_977_982_984_986_988_989_990_1000	0.1221_0.251_0.1635_0.2015_0.1625_0.0813_0.0896_0.2534_0.1528	0.236842	0.321429	0	0
340	Gm02	Gm10	1591	1622	933	963	0.0339	6	0.14625	0.17405	1	1	1	1	1	1591_1592_1594_1596_1612_1622	933_935_936_937_942_963	0.1932_0.1222_0.1436_0.1381_0.1489_0.2983	0.1875	0.193548	0	0
376	Gm02	Gm14	2995	2337	4	681	0.0004	424	0.1134	0.139407	0.948113	0.96934	0.988208	0.988208	0.990566	2995_2993_2992_2991_2990_2989_2988_2987_2985_2983_2982_2981_2979_2978_2977_2976_2975_2973_2972_2971_2970_2968_2967_2966_2965_2964_2963_2962_2961_2960_2959_2957_2956_2955_2954_2953_2952_2951_2950_2949_2948_2947_2946_2945_2944_2943_2942_2941_2940_2939_2936_2935_2934_2932_2931_2930_2929_2928_2927_2926_2925_2923_2922_2921_2920_2918_2917_2913_2912_2911_2910_2909_2908_2907_2906_2905_2904_2903_2901_2900…	4_8_9_10_11_13_14_15_18_21_22_24_25_26_27_28_30_31_34_35_36_37_38_39_41_42_43_47_48_49_50_51_53_54_55_56_57_58_59_61_62_63_64_65_66_67_68_69_70_71_72_73_75_79_80_82_83_84_85_89_90_91_92_93_94_96_97_100_101_102_103_104_105_108_109_110_111_112_113_114_115_117_118_119_120_121_122_123_124_125_126_127_129_130_134_135_136_137_138_139_140_141_142_143_144_145_146_149_151_154_155_156_158_160_162_163_164_1…	0.0602_0.08_0.1664_0.1061_0.1084_0.2483_0.088_0.1111_0.3196_0.1016_0.1287_0.1866_0.1615_0.4061_0.3392_0.0773_0.0947_0.1341_0.1523_0.0449_0.0996_0.1253_0.26_0.0812_0.119_0.1146_0.2033_0.0826_0.0716_0.0401_0.0441_0.0978_0.106_0.0901_0.0548_0.0651_0.2145_0.1814_0.138_0.1356_0.1008_0.205_0.1057_0.1812_0.0733_0.117_0.1426_0.1278_0.108_0.1271_0.0968_0.0917_0.0887_0.1036_0.0828_0.1294_0.0948_0.0806_0.06…	0.643399	0.625369	0	0
377	Gm02	Gm14	1968	2336	1625	2009	0.0008	244	0.1348	0.168821	0.893443	0.92623	0.942623	0.954918	0.967213	1968_1969_1970_1971_1972_1973_1974_1975_1976_1977_1978_1980_1981_1982_1988_1989_1990_1991_1992_1993_1997_1999_2000_2001_2002_2003_2004_2005_2007_2008_2009_2010_2011_2012_2013_2016_2017_2020_2021_2022_2023_2024_2025_2028_2029_2030_2032_2035_2036_2037_2038_2040_2043_2044_2045_2048_2051_2052_2054_2055_2056_2057_2060_2063_2064_2066_2067_2068_2075_2076_2077_2079_2082_2091_2092_2093_2094_2095_2096_2099…	1625_1626_1627_1628_1629_1630_1631_1632_1633_1634_1635_1636_1637_1638_1639_1640_1641_1642_1644_1645_1648_1649_1650_1651_1652_1653_1655_1656_1657_1658_1659_1660_1661_1662_1663_1664_1667_1668_1669_1670_1671_1672_1673_1674_1675_1676_1677_1679_1680_1681_1683_1684_1685_1686_1687_1689_1690_1692_1696_1699_1700_1701_1702_1704_1706_1708_1710_1713_1718_1719_1721_1722_1733_1736_1738_1739_1740_1741_1743_1745…	0.395_0.216_0.1168_0.0787_0.1033_0.1338_0.2626_0.1241_0.1049_0.0943_0.1532_0.3269_0.2749_0.1387_0.1392_0.1746_0.1523_0.172_0.2385_0.1517_0.0817_0.0902_0.1273_0.1854_0.145_0.1431_0.1997_0.1669_0.1358_0.1481_0.1487_0.1034_0.3973_0.2193_0.0986_0.3863_0.2333_0.1159_0.2977_0.1001_0.2649_0.1433_0.2952_0.1089_0.133_0.1079_0.1668_0.1445_0.115_0.0923_0.1435_0.1071_0.0761_0.0847_0.1046_0.7394_0.3874_0.0761…	0.661247	0.633766	0	0
378	Gm02	Gm14	2460	2525	521	560	0.0007	33	0.1449	0.162652	0.939394	0.969697	1	1	1	2460_2461_2463_2465_2467_2468_2469_2471_2472_2474_2486_2487_2489_2490_2491_2492_2494_2497_2499_2500_2501_2508_2510_2511_2513_2514_2515_2516_2521_2522_2523_2524_2525	521_522_524_525_526_527_528_529_530_531_532_534_536_537_538_539_540_541_542_543_544_545_546_547_549_550_551_552_553_555_557_559_560	0.1286_0.1934_0.1385_0.1449_0.1321_0.1392_0.1426_0.3676_0.1448_0.0375_0.2034_0.1711_0.1403_0.1582_0.1365_0.1404_0.1795_0.1772_0.1466_0.1165_0.1426_0.1699_0.2095_0.1073_0.1222_0.2395_0.1507_0.1089_0.0925_0.2364_0.2027_0.1613_0.2851	0.5	0.825	0	0
379	Gm02	Gm14	2583	2602	437	452	0.0011	14	0.1256	0.176007	0.928571	0.928571	0.928571	1	1	2583_2586_2587_2588_2589_2590_2592_2593_2596_2597_2598_2599_2601_2602	437_438_440_441_442_443_444_445_446_448_449_450_451_452	0.3982_0.0911_0.1781_0.098_0.0956_0.094_0.1348_0.1726_0.1256_0.1161_0.4806_0.1256_0.113_0.2408	0.7	0.875	0	0
381	Gm02	Gm14	2731	2743	283	296	0.0012	10	0.11365	0.17706	0.8	0.9	0.9	1	1	2731_2733_2734_2735_2736_2737_2738_2739_2740_2743	283_284_285_286_287_288_289_290_292_296	0.1061_0.2711_0.0743_0.3061_0.0766_0.0677_0.0859_0.1212_0.2244_0.4372	0.769231	0.714286	0	0
384	Gm02	Gm14	2090	2084	1724	1731	0.0014	6	0.11745	0.119267	1	1	1	1	1	2090_2089_2088_2087_2086_2084	1724_1725_1726_1727_1728_1731	0.0982_0.0773_0.0828_0.1395_0.1811_0.1367	0.857143	0.75	0	0
385	Gm02	Gm14	2815	2828	187	202	0.0474	6	0.1355	0.1683	0.833333	0.833333	1	1	1	2815_2818_2819_2820_2823_2828	187_195_196_197_198_202	0.1129_0.1407_0.2662_0.1303_0.0783_0.2814	0.428571	0.375	0	0
395	Gm02	Gm16	420	836	1120	1611	0.0015	271	0.1421	0.186218	0.896679	0.95941	0.98155	0.99262	0.99631	420_421_423_424_426_428_429_433_434_435_436_437_443_445_446_449_450_451_452_453_454_455_458_459_460_461_462_463_464_465_466_467_468_472_474_478_479_480_481_482_483_485_486_487_488_490_491_492_494_495_496_497_498_501_503_504_505_506_507_509_514_515_517_518_519_524_525_528_529_530_532_533_535_537_538_540_543_545_546_548_549_550_551_552_553_554_555_558_559_561_562_563_564_565_566_567_568_570_571_572…	1120_1121_1122_1123_1124_1126_1127_1128_1130_1131_1132_1135_1139_1141_1143_1145_1146_1147_1148_1149_1150_1151_1153_1155_1156_1157_1158_1159_1161_1164_1168_1169_1181_1183_1184_1186_1188_1190_1191_1192_1193_1201_1202_1203_1204_1205_1206_1207_1209_1212_1213_1215_1216_1217_1219_1220_1221_1222_1223_1226_1232_1233_1235_1236_1237_1240_1241_1242_1243_1244_1245_1246_1248_1249_1252_1255_1257_1260_1261_1263…	0.1125_0.3968_0.1256_0.1421_0.1577_0.3107_0.0954_0.3154_0.0715_0.1565_1.8714_0.1066_0.1435_0.2094_0.143_0.085_0.0871_0.1614_0.1165_0.1258_0.0822_0.1302_0.1621_0.2779_0.1217_0.2377_0.0805_0.1291_0.1504_0.0924_0.2175_0.2144_0.1808_0.1228_0.1643_0.2006_0.2801_0.0862_0.2937_0.154_0.4242_0.0488_0.1437_0.075_0.309_0.2229_0.1603_0.1217_0.1301_0.093_0.3146_0.1773_0.0949_0.1445_0.0911_0.1465_0.2291_0.1224…	0.64988	0.550813	0	0
401	Gm02	Gm17	1975	1906	700	762	0.0002	48	0.1184	0.159002	0.916667	0.958333	0.979167	0.979167	1	1975_1966_1965_1964_1963_1961_1960_1956_1955_1954_1952_1951_1950_1949_1948_1947_1946_1945_1944_1942_1941_1940_1939_1938_1934_1933_1931_1929_1928_1926_1925_1924_1923_1922_1921_1919_1918_1917_1916_1915_1914_1913_1912_1910_1909_1908_1907_1906	700_702_703_705_706_707_708_713_714_716_717_718_719_721_722_723_724_725_726_727_728_729_730_731_733_737_739_740_741_742_743_744_745_746_747_748_749_750_751_752_753_754_755_758_759_760_761_762	-1_0.1879_0.0949_0.0913_0.072_0.0856_0.1178_0.1368_0.1176_0.2847_0.1452_0.1167_0.1076_0.1081_0.1255_0.1712_0.4218_0.1152_0.1465_0.1127_0.0754_0.2823_0.0945_0.0992_0.238_0.1237_0.086_0.2041_0.2666_0.0544_0.1553_0.1104_0.1063_0.1003_0.1166_0.1184_0.1225_0.1608_0.2117_0.0836_0.1252_0.1005_0.3716_0.2063_0.5217_0.0876_0.1774_0.3136	0.685714	0.761905	0	0
413	Gm02	Gm18	1005	878	2513	2660	0.0021	75	0.1299	0.192387	0.933333	0.96	0.986667	0.986667	1	1005_978_961_960_959_958_957_956_955_953_952_951_950_949_948_947_946_945_944_943_942_941_940_939_938_937_936_935_934_933_932_931_929_928_927_926_925_924_921_920_919_918_917_916_915_914_913_912_911_910_909_908_907_906_905_904_903_901_900_899_898_897_896_894_893_892_891_889_888_885_883_882_881_880_878	2513_2517_2548_2549_2550_2551_2552_2553_2555_2556_2557_2558_2562_2563_2565_2566_2567_2569_2570_2571_2572_2573_2574_2576_2578_2579_2580_2584_2585_2586_2587_2588_2592_2595_2596_2598_2599_2601_2604_2605_2606_2607_2609_2610_2611_2614_2616_2618_2619_2620_2623_2624_2627_2630_2631_2632_2633_2635_2636_2637_2639_2640_2641_2642_2643_2644_2645_2647_2648_2650_2653_2654_2657_2658_2660	1.9054_1.6058_0.1181_0.1212_0.1547_0.1221_0.0901_0.1066_0.1299_0.0968_0.2864_0.232_0.181_0.1441_0.153_0.1018_0.0724_0.2042_0.1179_0.0988_0.0958_0.2359_0.2498_0.1478_0.0688_0.1062_0.1277_0.1788_0.0782_0.1117_0.093_0.0922_0.2073_0.1853_0.235_0.0645_0.0962_0.0935_0.2759_0.1655_0.1336_0.1033_0.0909_0.144_0.1404_0.1114_0.1786_0.4807_0.0937_0.0979_0.248_0.0642_0.069_0.1194_0.1227_0.0931_0.1314_0.1027_0…	0.585938	0.506757	0	0
465	Gm03	Gm01	578	214	1008	1268	0.0149	124	0.17575	0.21958	0.758065	0.798387	0.879032	0.927419	0.951613	578_577_576_574_562_557_556_555_552_521_509_498_497_496_493_491_490_489_488_482_481_480_479_478_477_474_473_471_465_458_456_454_453_452_450_446_436_428_426_425_424_423_416_415_410_409_407_406_405_404_403_400_394_393_384_383_382_375_373_372_371_369_367_366_363_362_361_360_346_345_344_343_342_339_337_335_333_332_327_326_325_324_322_321_320_319_317_300_299_297_296_295_291_290_288_285_283_282_281_277…	1008_1011_1015_1017_1020_1022_1023_1024_1025_1046_1047_1048_1078_1079_1081_1083_1084_1087_1088_1089_1090_1091_1092_1093_1094_1097_1099_1101_1102_1103_1114_1116_1118_1120_1121_1122_1123_1125_1126_1127_1128_1129_1130_1131_1133_1134_1135_1136_1138_1139_1140_1141_1144_1146_1149_1150_1151_1153_1154_1155_1157_1159_1160_1161_1163_1164_1165_1167_1170_1171_1172_1173_1176_1178_1179_1181_1183_1189_1190_1191…	0.1153_0.2454_0.1866_0.1632_0.4494_0.2759_0.111_0.0999_0.2165_0.1756_0.3694_0.54_0.3801_0.3118_0.1131_0.123_0.1067_0.1733_0.1801_0.2243_0.2054_0.1726_0.2118_0.1733_0.1681_0.1809_0.184_0.2422_0.3623_0.5813_1.579_0.9022_0.2306_0.2163_0.2104_0.1581_0.3542_0.2328_0.1599_0.0944_0.1682_0.2012_0.125_0.0881_0.6882_0.213_0.1797_0.2117_0.1803_0.4495_0.3352_0.1577_0.2316_0.3184_0.6515_0.1137_0.1599_0.1708_0…	0.339726	0.475096	0	0
466	Gm03	Gm01	589	723	885	1004	0.0016	69	0.147	0.22121	0.869565	0.913043	0.942029	0.971014	0.971014	589_594_597_599_601_603_605_606_607_608_615_616_617_618_620_621_624_625_627_628_629_631_633_635_638_643_644_646_647_649_651_652_654_655_656_658_674_675_678_682_685_686_687_688_689_690_691_692_693_701_703_704_705_706_707_708_709_710_711_712_714_715_717_718_719_720_721_722_723	885_887_893_894_896_897_898_899_903_904_906_910_914_915_916_917_920_921_922_925_927_928_930_932_934_936_937_938_939_941_942_943_944_945_946_949_952_953_959_962_964_965_966_968_969_970_971_972_973_978_979_980_981_982_984_985_986_987_989_992_994_995_997_998_999_1001_1002_1003_1004	0.1539_0.3533_0.1168_0.0937_0.0759_0.0871_0.1052_0.0796_0.1102_0.1227_0.2274_0.111_0.1585_0.2166_0.5538_1.262_0.2057_0.0989_0.1373_0.1864_0.1185_0.147_0.1382_0.3059_0.1076_0.1268_0.1384_0.0876_0.0877_0.1551_0.1843_0.0894_0.1188_0.2169_0.1221_2.0027_0.1231_0.2048_0.079_0.7356_0.1218_0.2759_0.336_0.0934_0.2215_0.3149_0.2484_0.1943_0.1413_0.4422_0.1595_0.0643_0.1801_0.0992_0.0752_0.2162_0.0677_0.085…	0.511111	0.575	0	0
467	Gm03	Gm01	505	544	993	1077	0.0125	21	0.1615	0.257433	0.666667	0.809524	0.809524	0.809524	0.904762	505_507_509_510_512_513_515_516_517_518_525_526_527_529_530_531_532_535_539_540_544	993_994_1028_1034_1035_1036_1042_1043_1044_1045_1050_1051_1054_1058_1059_1063_1064_1066_1069_1070_1077	0.4252_0.4699_1.3545_0.1138_0.2995_0.1067_0.4021_0.1776_0.1382_0.2067_0.1423_0.1675_0.2238_0.108_0.1615_0.1241_0.0757_0.3284_0.1224_0.1019_0.1563	0.525	0.247059	0	0
555	Gm03	Gm07	84	212	685	813	0.0019	85	0.13215	0.173515	0.894118	0.905882	0.964706	0.988235	0.988235	84_85_86_89_90_91_92_93_94_95_98_100_101_102_108_109_111_113_124_125_127_128_129_130_131_132_133_135_136_137_140_142_143_144_145_147_148_149_150_154_155_156_157_158_159_161_163_164_165_166_167_168_169_171_172_173_174_176_177_178_179_181_182_183_184_185_186_187_190_191_193_194_195_196_197_198_200_203_204_205_206_208_209_211_212	685_686_687_688_689_691_692_693_694_695_698_699_701_702_705_706_709_711_713_714_715_716_717_718_719_720_721_722_724_725_726_727_729_735_736_737_738_739_740_741_743_744_748_749_750_751_752_753_754_755_756_757_758_763_768_769_772_774_775_776_778_779_780_782_783_784_785_786_789_790_794_795_796_797_798_799_804_805_807_808_809_810_811_812_813	0.2571_0.1261_0.1597_0.0895_0.0619_0.1412_0.0941_0.092_0.1029_0.0722_0.1191_0.1718_0.0856_0.2134_0.1218_0.1367_0.1174_0.153_0.1549_0.331_0.1443_0.0453_0.1407_0.1641_0.104_0.1109_0.3446_0.1565_0.1354_0.0944_0.2518_1.3092_0.1944_0.0818_0.1231_0.1312_0.1061_0.2655_0.1148_0.1126_0.176_0.1068_0.1279_0.1188_0.2469_0.3303_0.244_0.4544_0.1892_0.123_0.1432_0.1078_0.0974_0.1282_0.1398_0.1108_0.1845_0.1331_…	0.658915	0.658915	0	0
556	Gm03	Gm07	1026	850	1061	1199	0.0077	72	0.1588	0.262204	0.847222	0.944444	0.958333	0.958333	0.958333	1026_1025_1022_1020_1019_1018_1017_1016_1015_1010_1009_1008_1003_999_998_997_996_994_993_992_991_990_989_988_987_986_984_983_982_981_980_979_976_975_968_964_959_957_955_951_950_947_928_927_907_905_904_903_902_901_900_895_893_892_891_886_884_883_881_880_877_875_874_873_867_861_860_859_856_854_853_850	1061_1062_1063_1064_1065_1066_1067_1068_1069_1071_1072_1073_1075_1077_1079_1080_1081_1082_1083_1084_1087_1088_1089_1091_1092_1093_1094_1095_1096_1098_1100_1101_1103_1106_1109_1110_1111_1114_1115_1123_1124_1128_1145_1146_1159_1161_1162_1163_1165_1166_1167_1170_1171_1172_1175_1176_1177_1178_1181_1182_1183_1184_1186_1188_1189_1191_1192_1194_1195_1197_1198_1199	0.1532_0.0997_0.2089_0.2893_0.1651_0.2006_0.2061_0.227_0.2673_0.1274_0.1762_0.1123_1.2565_0.0883_0.127_0.1608_1.8117_0.436_0.3947_1.5881_0.6393_0.0722_0.1686_0.1592_0.1367_0.1716_0.1668_0.1046_0.3488_0.494_0.1519_0.0932_0.3186_0.2499_0.4648_0.1328_0.208_0.1677_0.133_0.1538_0.0756_0.13_0.3299_0.3707_0.0911_0.1889_0.1455_0.1394_0.1785_0.1307_0.118_0.1969_0.113_0.1021_0.0653_0.1675_0.1318_0.0953_0.0…	0.40678	0.517986	0	0
560	Gm03	Gm07	888	941	1108	1157	0.012	18	0.1294	0.175278	0.888889	1	1	1	1	888_911_913_916_917_918_920_925_926_928_929_930_933_934_936_937_940_941	1108_1129_1130_1132_1135_1136_1138_1140_1141_1146_1148_1149_1151_1152_1153_1155_1156_1157	0.5132_0.3894_0.1422_0.1117_0.0666_0.1386_0.1238_0.1342_0.088_0.2853_0.2618_0.1208_0.1687_0.1076_0.1125_0.1596_0.1246_0.1064	0.333333	0.36	0	0
564	Gm03	Gm07	25	31	1052	1059	0.0008	6	0.14775	0.200983	0.833333	1	1	1	1	25_26_27_28_29_31	1052_1053_1056_1057_1058_1059	0.1057_0.0987_0.1811_0.3693_0.1144_0.3367	0.857143	0.75	0	0
633	Gm03	Gm16	849	728	784	922	0.016	50	0.15835	0.201618	0.78	0.86	0.9	0.92	0.94	849_845_844_840_839_837_836_835_834_833_832_831_824_821_820_818_817_816_814_812_811_810_809_807_806_801_800_799_796_795_791_790_789_787_786_785_783_782_781_777_776_773_770_767_749_748_747_743_729_728	784_789_790_793_794_795_798_802_804_810_811_812_814_817_818_820_822_823_826_828_829_830_831_832_834_837_840_846_848_853_856_858_860_861_863_864_865_866_870_874_876_878_880_881_900_906_908_911_913_922	0.1182_0.1971_0.342_0.1032_0.2134_0.126_0.1588_0.5809_0.0809_0.093_0.0858_0.1229_0.1037_0.119_0.1364_0.1363_0.0712_0.2033_0.1826_0.13_0.0838_0.2_0.3456_0.1348_0.1864_0.3614_0.2798_0.4616_0.3037_0.4302_0.092_0.1251_0.1363_0.1747_0.0793_0.1389_0.1103_0.0613_0.6072_0.3868_0.3284_0.1992_0.3305_0.1993_0.0985_0.1738_0.276_0.1032_0.1579_0.2102	0.409836	0.359712	0	0
635	Gm03	Gm16	24	6	2111	2137	0.0017	13	0.1141	0.124669	0.923077	1	1	1	1	24_23_22_21_19_18_17_16_15_12_8_7_6	2111_2115_2116_2117_2118_2119_2120_2123_2126_2131_2132_2133_2137	0.1176_0.1212_0.1469_0.1133_0.0913_0.0845_0.0709_0.2787_0.0788_0.0781_0.1876_0.1377_0.1141	0.684211	0.481481	0	0
657	Gm03	Gm19	1029	2465	1075	2496	0.0002	1074	0.13	0.163936	0.924581	0.944134	0.972998	0.979516	0.990689	1029_1030_1032_1034_1035_1037_1038_1039_1040_1041_1042_1043_1044_1045_1046_1047_1048_1049_1050_1051_1052_1061_1062_1063_1065_1066_1069_1070_1071_1072_1073_1074_1076_1081_1082_1085_1088_1089_1093_1094_1095_1096_1097_1098_1099_1100_1102_1106_1107_1109_1111_1112_1113_1114_1116_1117_1118_1120_1123_1124_1125_1127_1130_1131_1132_1133_1134_1135_1136_1139_1142_1143_1144_1145_1146_1147_1149_1150_1151_1152…	1075_1081_1082_1084_1085_1088_1089_1090_1091_1095_1096_1097_1098_1099_1100_1102_1103_1104_1105_1107_1108_1109_1112_1113_1114_1115_1116_1118_1119_1120_1121_1122_1123_1124_1126_1127_1129_1131_1132_1133_1134_1136_1137_1141_1142_1143_1144_1145_1146_1147_1148_1149_1150_1152_1153_1154_1155_1156_1158_1159_1161_1162_1163_1164_1165_1167_1169_1170_1171_1172_1173_1174_1175_1176_1177_1178_1180_1181_1182_1183…	0.2755_0.1786_0.234_0.0392_0.0902_0.1486_0.0819_0.1286_0.1197_0.0866_0.8186_0.1338_0.1811_0.109_0.3145_0.1563_0.1766_0.5018_0.1002_0.104_0.2278_0.1428_0.1436_0.1339_0.0692_0.1346_0.115_0.1561_0.1112_0.1744_0.1356_0.1732_0.3485_0.0838_0.2658_0.1709_0.2309_1.5011_0.1346_0.1707_0.0967_0.2185_0.1899_0.1161_0.1433_0.106_0.1222_0.1183_0.0901_0.0939_0.0835_0.0845_0.0965_0.3006_0.3881_0.1395_0.2227_0.075…	0.74739	0.755274	0	0
658	Gm03	Gm19	83	35	1025	1074	0.0012	33	0.1409	0.149458	0.909091	0.939394	0.969697	0.969697	1	83_82_78_77_76_75_74_70_69_68_67_64_63_61_60_59_58_55_53_51_50_49_46_45_44_43_42_40_39_38_37_36_35	1025_1026_1030_1031_1032_1033_1034_1035_1036_1037_1038_1042_1044_1045_1046_1048_1049_1052_1054_1055_1056_1058_1060_1061_1062_1064_1066_1067_1068_1070_1072_1073_1074	0.0652_0.2197_0.1685_0.1409_0.0802_0.1127_0.1047_0.1049_0.2091_0.1056_0.1699_0.2908_0.2428_0.1561_0.1418_0.1732_0.202_0.3742_0.1172_0.164_0.0872_0.0983_0.0684_0.1757_0.1116_0.0932_0.1588_0.168_0.1392_0.1566_0.1121_0.1009_0.1186	0.673469	0.66	0	0
662	Gm03	Gm19	2128	2117	2136	2144	0.0041	8	0.11085	0.1779	0.5	0.625	0.75	0.875	0.875	2128_2127_2124_2123_2122_2121_2120_2117	2136_2137_2138_2139_2140_2141_2142_2144	0.2315_0.2252_0.1026_0.4754_0.0968_0.07_0.1136_0.1081	0.666667	0.888889	0	0
684	Gm03_scaffold_27	Gm01	19	1	1102	1114	0.0087	9	0.1775	0.3286	0.777778	0.888889	0.888889	0.888889	1	19_17_15_14_7_6_5_4_1	1102_1103_1105_1107_1108_1109_1111_1113_1114	0.3869_0.1734_0.1966_0.1304_0.2754_0.0975_0.1652_0.1775_1.3545	0.473684	0.692308	0	0
733	Gm04	Gm06	5	1079	1	1046	0.0002	790	0.1247	0.148804	0.926582	0.956962	0.974684	0.983544	0.988608	5_6_7_8_9_10_12_13_14_15_16_17_18_19_20_22_23_24_25_26_27_28_29_30_31_34_35_39_40_42_43_44_46_48_50_51_52_53_56_57_58_59_60_62_63_64_67_69_70_72_77_78_80_81_82_83_85_86_87_89_90_91_92_93_94_95_96_98_99_101_104_106_107_108_110_111_112_114_115_119_120_122_123_124_126_127_128_129_130_131_132_133_135_136_137_138_139_140_142_143_144_145_146_147_148_149_150_151_152_153_154_156_157_158_159_160_161_162_1…	1_2_3_4_5_6_7_8_10_11_12_13_15_17_18_19_21_23_26_27_28_29_30_32_33_35_36_38_40_41_42_44_46_47_48_50_51_52_53_54_55_56_57_59_60_61_65_66_67_69_72_73_74_75_77_78_80_81_82_83_86_88_90_91_92_93_96_97_99_100_103_105_106_107_110_111_112_114_117_118_119_120_121_122_123_124_126_127_128_129_130_131_133_134_135_136_137_138_139_141_142_143_144_145_146_147_148_149_150_151_153_154_155_156_158_159_160_161_162_…	0.097_0.0833_0.0766_0.142_0.0594_0.1057_0.0947_0.0805_0.2681_0.0815_0.1184_0.11_0.0415_0.0606_0.1101_0.1886_0.1338_0.084_0.176_0.1402_0.1029_0.1623_0.0522_0.1565_0.199_0.1156_0.1862_0.0899_0.1351_0.0435_0.1741_0.1963_0.1338_0.1023_0.182_0.1642_0.0903_0.2665_0.1245_0.1664_0.113_0.103_0.0759_0.1316_0.0921_0.1112_0.0398_0.1065_0.0763_0.0863_0.1456_0.2192_0.1328_0.236_0.1242_0.0682_0.1192_0.0911_0.22…	0.734884	0.755258	0	0
734	Gm04	Gm06	2371	1339	1048	2185	0.0004	713	0.129	0.154937	0.942496	0.959327	0.981767	0.987377	0.991585	2371_2370_2369_2368_2367_2366_2364_2363_2362_2361_2360_2359_2358_2357_2356_2354_2353_2352_2351_2350_2349_2348_2347_2346_2344_2342_2341_2340_2339_2337_2336_2335_2334_2333_2332_2331_2330_2329_2328_2327_2326_2325_2324_2323_2322_2321_2320_2319_2318_2317_2316_2315_2314_2313_2311_2310_2308_2306_2304_2303_2302_2301_2300_2299_2298_2297_2296_2295_2294_2292_2291_2290_2288_2287_2286_2285_2284_2283_2282_2281…	1048_1049_1050_1051_1052_1053_1056_1057_1059_1060_1061_1063_1065_1066_1070_1071_1072_1073_1075_1076_1077_1078_1079_1080_1082_1084_1087_1089_1091_1094_1096_1097_1098_1099_1101_1102_1103_1104_1105_1106_1107_1108_1109_1110_1111_1113_1114_1115_1116_1117_1118_1119_1121_1122_1123_1124_1125_1126_1127_1130_1131_1132_1133_1134_1135_1136_1137_1138_1140_1141_1143_1145_1146_1149_1150_1152_1156_1157_1158_1160…	0.1149_0.123_0.1123_0.1133_0.2774_0.1477_0.0866_0.0823_0.1161_0.1114_0.1839_0.064_0.1159_0.1437_0.1532_0.1686_0.0794_0.0884_0.0439_0.1268_0.1642_0.1855_0.1329_0.0834_0.1849_0.1343_0.2196_0.3133_0.1616_0.1231_0.1322_0.1105_0.0744_0.0878_0.3457_0.0895_0.1636_0.295_0.0938_0.0868_0.0675_0.1703_0.1198_0.1053_0.0542_0.1132_0.7199_0.0975_0.1689_0.1567_0.095_0.0929_0.1248_0.1429_0.1877_0.1247_0.1003_0.17…	0.690223	0.626538	0	0
735	Gm04	Gm06	1261	1085	2884	3032	0.0032	70	0.13255	0.196494	0.957143	0.971429	0.971429	0.985714	0.985714	1261_1259_1258_1257_1234_1233_1232_1230_1229_1228_1227_1225_1223_1218_1214_1213_1212_1211_1210_1205_1204_1202_1199_1198_1183_1170_1168_1167_1165_1163_1162_1161_1159_1158_1157_1156_1155_1154_1152_1147_1139_1138_1134_1133_1132_1129_1128_1125_1122_1121_1117_1116_1114_1112_1111_1110_1107_1106_1105_1101_1098_1097_1094_1093_1092_1091_1090_1089_1088_1085	2884_2885_2886_2887_2897_2898_2899_2900_2901_2908_2910_2911_2912_2916_2917_2918_2920_2921_2922_2924_2926_2928_2932_2933_2935_2966_2967_2968_2969_2970_2971_2972_2973_2978_2979_2980_2982_2983_2985_2993_2995_2996_2998_2999_3000_3001_3002_3003_3004_3005_3007_3008_3009_3010_3011_3012_3013_3014_3015_3016_3018_3019_3020_3023_3026_3027_3029_3030_3031_3032	0.1151_0.1504_0.306_0.1042_0.2011_0.1411_0.0783_0.1832_0.1087_0.1085_0.2845_0.1889_1.2718_0.1412_0.188_0.1166_0.1632_0.1024_0.1343_0.1178_0.1215_0.1628_0.0881_0.2502_0.6743_0.0686_0.1456_0.119_0.0665_0.137_0.3041_0.1186_0.1038_0.1127_0.0756_1.6652_0.182_0.1547_0.4343_0.1881_0.0982_0.0996_0.1074_0.3067_0.1749_0.1586_0.5819_0.1233_0.1446_0.1338_0.1281_0.1954_0.1404_0.0875_0.1136_0.1016_0.1937_0.245…	0.39548	0.469799	0	0
737	Gm04	Gm06	1174	1256	2888	2965	0.0331	18	0.14075	0.185939	0.944444	1	1	1	1	1174_1176_1179_1181_1216_1217_1235_1236_1238_1240_1244_1246_1247_1249_1251_1252_1253_1256	2888_2889_2890_2893_2914_2915_2936_2937_2938_2939_2940_2947_2952_2954_2957_2959_2960_2965	0.2205_0.1181_0.1305_0.0922_0.0952_0.1376_0.1434_0.1461_0.1494_0.17_0.3837_0.3916_0.1233_0.1381_0.0745_0.1249_0.3476_0.3602	0.216867	0.230769	0	0
739	Gm04	Gm06	1343	1429	2050	2128	0.02	16	0.13805	0.157869	0.8125	0.875	0.875	1	1	1343_1344_1352_1354_1356_1357_1358_1359_1361_1362_1363_1364_1392_1395_1396_1429	2050_2056_2060_2061_2065_2066_2067_2068_2070_2072_2076_2077_2114_2115_2116_2128	0.1285_0.1544_0.133_0.0628_0.2952_0.1412_0.1186_0.2864_0.1349_0.0913_0.2246_0.064_0.116_0.1846_0.1937_0.1967	0.183908	0.202532	0	0
740	Gm04	Gm06	2394	2384	3037	3045	0	9	0.1128	0.120089	1	1	1	1	1	2394_2393_2391_2390_2389_2388_2387_2386_2384	3037_3038_3039_3040_3041_3042_3043_3044_3045	0.1296_0.1286_0.0805_0.201_0.0763_0.0857_0.1651_0.1012_0.1128	0.818182	1	0	0
744	Gm04	Gm06	1448	1427	2172	2187	0.0129	7	0.1216	0.1297	1	1	1	1	1	1448_1447_1446_1437_1433_1432_1427	2172_2173_2174_2182_2183_2184_2187	0.1381_0.086_0.2209_0.1105_0.1389_0.1216_0.0919	0.318182	0.4375	0	0
777	Gm04	Gm09	1184	1193	1937	1944	0.0004	6	0.14415	0.12545	1	1	1	1	1	1184_1186_1188_1191_1192_1193	1937_1938_1940_1942_1943_1944	0.1417_0.0706_0.1578_0.1578_0.0782_0.1466	0.6	0.75	0	0
787	Gm04	Gm11	1334	1264	1801	1879	0.0135	19	0.1522	0.182111	0.789474	0.842105	0.842105	0.947368	0.947368	1334_1333_1332_1314_1311_1310_1309_1304_1301_1296_1295_1293_1290_1278_1273_1269_1266_1265_1264	1801_1802_1803_1810_1814_1816_1822_1847_1850_1852_1853_1865_1866_1867_1869_1872_1875_1876_1879	0.1522_0.2705_0.1728_0.1747_0.1127_0.1102_0.6655_0.1058_0.1752_0.16_0.129_0.2727_0.2135_0.0937_0.0947_0.0945_0.1071_0.1512_0.2041	0.267606	0.240506	0	0
792	Gm04	Gm11	1306	1330	1804	1841	0.028	7	0.1265	0.231614	0.857143	0.857143	1	1	1	1306_1308_1315_1323_1324_1325_1330	1804_1806_1825_1831_1837_1839_1841	0.1209_0.192_0.0648_0.3666_0.63_0.1265_0.1205	0.28	0.184211	0	0
793	Gm04	Gm11	1280	1293	1856	1866	0.0319	6	0.17365	0.18095	0.666667	0.833333	1	1	1	1280_1282_1283_1286_1289_1293	1856_1860_1861_1864_1865_1866	0.1105_0.2193_0.1379_0.1734_0.1739_0.2707	0.428571	0.545455	0	0
931	Gm05	Gm08	1066	1794	732	1491	0.0003	555	0.1212	0.149347	0.933333	0.94955	0.971171	0.974775	0.989189	1066_1067_1068_1069_1071_1073_1074_1076_1077_1079_1080_1081_1082_1083_1084_1085_1086_1088_1089_1090_1091_1093_1095_1096_1098_1099_1101_1102_1103_1104_1107_1108_1110_1111_1112_1115_1116_1118_1119_1120_1121_1122_1124_1125_1126_1127_1130_1131_1132_1133_1134_1135_1137_1138_1139_1140_1141_1143_1145_1147_1149_1150_1152_1153_1154_1155_1156_1159_1160_1161_1167_1168_1169_1170_1172_1173_1174_1175_1176_1178…	732_733_734_736_737_738_739_740_741_742_743_745_747_748_749_750_751_752_753_754_755_756_757_759_761_762_763_765_766_767_769_770_772_773_774_778_779_780_783_784_785_786_787_788_789_791_792_793_795_796_797_799_802_803_804_805_806_807_810_813_816_817_820_822_823_824_825_826_829_830_832_833_834_835_837_838_839_840_842_844_845_849_850_851_853_854_856_857_858_859_860_863_864_865_866_867_868_871_872_873…	0.0741_0.0753_0.0836_0.2471_0.3177_0.0964_0.1413_0.0806_0.1112_0.0448_0.1023_0.0921_0.1449_0.0523_0.1443_0.2415_0.4563_0.1796_0.1759_0.0828_0.0646_0.1057_0.1289_0.1267_0.1197_0.139_0.1063_0.0782_0.0819_0.1296_0.0987_0.0883_0.1834_0.169_0.2132_1.0826_1.9972_0.1248_0.1314_0.1731_0.181_0.1394_0.0799_0.1451_0.1699_0.1083_0.1908_0.0758_0.1759_0.0847_0.0783_0.2775_0.5378_0.3834_0.0693_0.1414_0.238_0.13…	0.761317	0.730263	0	0
932	Gm05	Gm08	1811	2381	4	582	0.0001	436	0.1159	0.136406	0.956422	0.96789	0.977064	0.986239	0.990826	1811_1812_1817_1818_1819_1820_1822_1823_1826_1827_1828_1829_1833_1834_1838_1840_1841_1842_1843_1844_1845_1846_1847_1848_1850_1851_1854_1855_1858_1859_1860_1861_1862_1863_1864_1866_1868_1869_1870_1871_1874_1875_1876_1877_1878_1879_1881_1882_1884_1885_1888_1891_1892_1893_1894_1896_1897_1898_1899_1900_1901_1902_1903_1905_1906_1907_1908_1909_1910_1912_1913_1914_1915_1916_1917_1918_1919_1922_1923_1924…	4_5_7_8_9_10_11_12_17_19_20_21_23_24_26_29_30_32_33_34_35_36_37_40_41_42_44_45_46_47_48_49_50_51_52_53_55_56_58_59_60_61_63_65_66_67_71_72_74_75_76_79_80_81_82_83_84_85_86_88_90_91_92_93_94_95_96_98_99_100_101_102_103_105_107_108_110_113_114_116_117_118_119_120_121_122_123_124_125_126_127_128_129_130_132_133_134_135_136_137_138_139_140_142_143_144_145_146_147_148_149_150_151_152_153_154_155_156_1…	0.0862_0.0944_0.0809_0.2612_0.1299_0.1283_0.0988_0.1592_0.1018_0.1331_0.1085_0.1914_0.1183_0.128_0.1247_0.1057_0.0599_0.0994_0.094_0.1184_0.2936_0.1235_0.1791_0.1349_0.2492_0.1016_0.0667_0.0778_0.1276_0.1743_0.1075_0.0791_0.119_0.0627_0.0717_0.1283_0.0996_0.2557_0.1335_0.1307_0.2458_0.0964_0.1203_0.1727_0.0979_0.1179_0.0647_0.1112_0.1049_0.2847_0.1949_0.0766_0.185_0.1963_0.1557_0.1519_0.2141_0.04…	0.763573	0.753022	0	0
937	Gm05	Gm08	1796	1808	1571	1580	0	10	0.1021	0.10391	1	1	1	1	1	1796_1797_1798_1800_1801_1802_1805_1806_1807_1808	1571_1572_1573_1574_1575_1576_1577_1578_1579_1580	0.1204_0.0748_0.105_0.1319_0.1116_0.0992_0.0986_0.0904_0.1158_0.0914	0.769231	1	0	0
940	Gm05	Gm08	2344	2337	533	540	0.0024	6	0.09665	0.1068	1	1	1	1	1	2344_2342_2341_2340_2339_2337	533_534_535_536_537_540	0.1953_0.0734_0.0942_0.1054_0.0734_0.0991	0.75	0.75	0	0
997	Gm05	Gm17	411	695	1250	1535	0.0006	213	0.1421	0.171264	0.877934	0.910798	0.957746	0.971831	0.985915	411_412_413_414_415_416_417_418_419_420_424_425_426_427_428_429_430_431_433_434_435_436_437_439_442_443_444_445_446_447_448_449_451_452_453_454_455_459_461_464_466_467_468_469_470_471_472_473_474_477_478_479_480_481_482_483_484_485_486_487_488_489_490_491_492_493_494_495_496_497_498_501_502_503_504_505_507_508_510_511_515_516_517_519_520_521_523_524_526_527_528_529_530_531_532_533_534_536_537_538…	1250_1251_1253_1255_1256_1257_1258_1260_1261_1262_1263_1264_1265_1266_1267_1268_1269_1271_1272_1273_1274_1275_1276_1277_1281_1282_1283_1284_1285_1286_1287_1288_1289_1290_1291_1292_1293_1295_1297_1299_1302_1303_1304_1306_1307_1308_1309_1312_1313_1314_1315_1316_1317_1318_1319_1320_1321_1322_1325_1326_1327_1328_1329_1330_1331_1332_1333_1335_1336_1337_1338_1341_1342_1343_1345_1346_1347_1349_1350_1353…	0.0643_0.221_0.1279_0.1595_0.1497_0.1043_0.1522_0.5684_0.1647_0.0761_0.1592_0.2037_0.1469_0.0681_0.1971_0.1357_0.0865_0.07_0.1931_0.1022_0.1144_0.0803_0.091_0.1399_0.1309_0.0671_0.0861_0.1206_0.2049_0.1251_0.1367_0.2866_0.1638_0.205_0.1113_0.1467_0.0473_0.1088_0.1165_0.1465_0.0872_0.0971_0.1262_0.218_0.1067_0.1403_0.338_0.1908_0.0907_0.1897_0.1225_0.1202_0.0978_0.1194_0.1709_0.1217_0.1077_0.233_0…	0.747368	0.744755	0	0
998	Gm05	Gm17	410	237	850	1042	0.0002	139	0.122	0.138906	0.935252	0.94964	0.971223	0.985612	0.985612	410_409_408_406_405_404_403_402_401_400_399_398_397_395_394_393_392_391_390_387_386_383_381_380_379_378_376_375_374_373_372_371_370_367_366_365_364_363_362_361_360_358_357_356_355_354_352_351_350_349_347_344_343_342_341_340_338_337_336_335_334_333_332_330_328_327_324_323_321_320_319_318_317_316_315_314_313_312_310_309_307_306_304_303_302_301_300_298_296_295_294_293_291_290_289_288_287_286_284_283…	850_852_853_855_856_857_858_859_861_862_864_869_871_872_874_875_876_877_879_880_882_883_887_888_889_890_892_893_894_895_897_898_899_900_901_902_903_904_906_907_908_910_911_913_916_917_919_920_921_922_924_925_926_927_928_929_930_931_932_933_937_938_939_940_942_943_946_947_948_949_950_952_953_954_955_956_957_958_959_961_963_964_966_967_968_969_970_971_973_974_976_977_980_981_982_983_985_986_987_988…	0.1659_0.1081_0.3195_0.1899_0.1369_0.1206_0.1445_0.3317_0.1814_0.086_0.1223_0.1739_0.0837_0.1201_0.0985_0.1299_0.1483_0.0797_0.532_0.1311_0.0948_0.106_0.1063_0.1853_0.1442_0.1128_0.1122_0.0685_0.1054_0.0597_0.1195_0.0945_0.1279_0.1873_0.1804_0.0729_0.1123_0.1263_0.1218_0.2406_0.0803_0.1523_0.0989_0.0421_0.1048_0.0912_0.2427_0.0871_0.171_0.1014_0.2423_0.1301_0.1554_0.0984_0.1024_0.2916_0.0666_0.12…	0.798851	0.720207	0	0
999	Gm05	Gm17	1046	772	1537	1835	0.0063	105	0.1612	0.183303	0.942857	0.971429	0.980952	0.980952	1	1046_1045_1042_1041_1040_1039_1038_1037_1036_1035_1034_1033_1032_1031_1030_1029_1027_1026_1025_1024_1023_1022_1021_1020_1019_1017_1016_1015_1013_1012_1011_1009_1008_1007_1006_1005_1004_1002_1001_999_997_996_993_990_989_987_986_985_982_981_980_979_978_977_976_975_974_973_972_971_958_957_956_955_954_951_950_948_947_946_945_941_939_937_936_935_932_931_930_929_928_927_924_923_921_920_918_917_916_915_…	1537_1538_1539_1540_1541_1542_1544_1545_1546_1547_1549_1551_1552_1553_1554_1555_1557_1560_1561_1562_1564_1565_1566_1567_1568_1575_1576_1577_1578_1579_1580_1581_1582_1583_1584_1585_1586_1589_1592_1593_1598_1599_1603_1604_1605_1608_1609_1610_1611_1612_1613_1614_1615_1617_1618_1619_1620_1621_1623_1642_1644_1645_1646_1647_1649_1650_1652_1654_1655_1656_1657_1658_1660_1661_1664_1666_1667_1668_1670_1671…	0.1981_0.082_0.1677_0.1728_0.1376_0.1353_0.1855_0.134_0.4117_0.155_0.1056_0.088_0.1489_0.0677_0.228_0.085_0.3567_0.1894_0.2089_0.2608_0.1584_0.1694_0.1566_0.1472_0.2517_0.1317_0.1516_0.1942_0.0784_0.1235_0.1468_0.1776_0.0864_0.1535_0.1722_0.077_0.1157_0.0891_0.2006_0.0522_0.167_0.201_0.2281_0.1236_0.0884_0.1456_0.1372_0.1074_0.1168_0.1977_0.0815_0.1966_0.3292_0.1681_0.1879_0.1678_0.0966_0.4215_0.…	0.381818	0.351171	0	0
1000	Gm05	Gm17	241	158	752	848	0.0001	65	0.1202	0.175143	0.923077	0.938462	0.969231	0.969231	0.984615	241_232_231_230_229_228_227_225_224_223_222_221_220_219_218_215_213_212_211_210_209_207_206_205_204_203_202_201_200_199_197_195_194_193_192_191_189_188_187_186_185_183_181_180_179_178_177_176_175_174_173_171_170_169_168_167_166_165_164_163_162_161_160_159_158	752_769_770_771_772_773_774_775_776_778_780_781_782_783_784_785_786_787_788_789_790_791_792_793_794_796_797_798_799_803_806_807_808_809_810_811_812_813_814_815_819_821_823_824_825_827_828_829_830_831_832_833_834_835_836_837_838_839_841_842_843_844_846_847_848	1.9702_0.1301_0.0896_0.0811_0.0966_0.1439_0.1124_0.1195_0.1061_0.1816_0.0832_0.3163_0.083_0.2751_0.5276_0.0916_0.1662_0.1173_0.1503_0.1889_0.0985_0.1595_0.0806_0.153_0.1493_0.0732_0.1989_0.2198_0.0672_0.1601_0.1157_0.098_0.1109_0.1674_0.1202_0.0891_0.2923_0.0454_0.079_0.1191_0.0975_0.0989_0.135_0.0986_0.1787_0.0727_0.1781_0.1097_0.5385_0.1089_0.1865_0.2068_0.1498_0.1184_0.1838_0.156_0.1508_0.1061…	0.77381	0.670103	0	0
1001	Gm05	Gm17	79	156	1170	1247	0.0001	62	0.1227	0.145915	0.951613	0.967742	0.983871	0.983871	1	79_80_81_82_83_85_86_88_89_91_93_94_96_97_98_99_101_105_106_107_108_109_111_112_113_114_115_116_117_118_119_120_122_123_124_125_126_127_128_129_130_131_132_133_134_135_136_137_138_139_140_142_144_145_146_147_148_149_150_151_153_156	1170_1172_1173_1174_1175_1176_1177_1179_1181_1182_1183_1184_1185_1186_1187_1189_1190_1191_1193_1194_1195_1196_1197_1198_1201_1202_1203_1204_1205_1206_1207_1208_1209_1210_1211_1212_1213_1215_1216_1217_1218_1219_1221_1222_1223_1224_1225_1226_1228_1229_1230_1233_1237_1238_1239_1240_1241_1242_1243_1244_1245_1247	0.0847_0.0826_0.0988_0.1448_0.1254_0.1287_0.1767_0.1357_0.1626_0.1779_0.0979_0.1023_0.0759_0.4004_0.3013_0.0878_0.2156_0.0911_0.1035_0.0879_0.3456_0.1623_0.1379_0.3424_0.1009_0.1227_0.1578_0.2046_0.0841_0.108_0.1061_0.3043_0.1225_0.0854_0.1266_0.1326_0.1384_0.0909_0.123_0.055_0.1067_0.0765_0.0929_0.1227_0.0844_0.0918_0.2061_0.2491_0.0714_0.171_0.1243_0.0829_0.092_0.284_0.0913_0.1622_0.2809_0.1255…	0.794872	0.794872	0	0
1002	Gm05	Gm17	817	849	1749	1805	0.0397	14	0.1593	0.208957	0.928571	0.928571	0.928571	0.928571	1	817_826_827_828_831_832_834_836_837_838_839_841_842_849	1749_1760_1762_1763_1765_1766_1769_1772_1774_1775_1783_1784_1804_1805	0.1715_0.1987_0.1442_0.065_0.1479_0.1181_0.1171_0.1064_0.1707_0.4484_0.3013_0.6165_0.2847_0.0349	0.424242	0.245614	0	0
1003	Gm05	Gm17	868	912	1694	1741	0.0151	13	0.1547	0.176738	0.923077	1	1	1	1	868_874_876_890_891_893_894_895_900_906_909_910_912	1694_1698_1704_1710_1714_1724_1727_1728_1729_1736_1738_1740_1741	0.2058_0.1049_0.1372_0.1447_0.1547_0.1296_0.241_0.1797_0.2808_0.1238_0.3012_0.1755_0.1187	0.288889	0.270833	0	0
1004	Gm05	Gm17	959	970	1625	1641	0.0112	8	0.18845	0.184737	0.875	0.875	1	1	1	959_960_961_962_966_967_969_970	1625_1632_1633_1634_1638_1639_1640_1641	0.1965_0.2003_0.1216_0.1804_0.2513_0.1196_0.0725_0.3357	0.666667	0.470588	0	0
1021	Gm05	Gm19	2	78	3	83	0.0006	51	0.1238	0.157422	0.901961	0.941176	0.960784	0.980392	0.980392	2_6_8_9_10_12_13_14_16_17_18_20_21_22_23_26_28_29_30_31_32_35_37_44_45_47_48_49_50_51_52_53_54_57_58_59_60_61_62_63_64_65_67_68_69_71_72_73_75_77_78	3_4_7_8_9_11_12_13_14_15_16_17_19_20_23_26_28_29_30_34_37_40_47_49_50_51_54_55_56_57_58_59_60_62_63_64_65_66_67_68_69_70_72_74_75_77_78_79_80_82_83	0.0813_0.0823_0.1611_0.2017_0.0762_0.1303_0.1092_0.2885_0.2508_0.104_0.0937_0.0774_0.167_0.4707_0.1847_0.2007_0.0611_0.0988_0.1031_0.2509_0.7882_0.1069_0.0687_0.1947_0.1288_0.0783_0.1105_0.0959_0.2458_0.1491_0.1674_0.1317_0.1029_0.0947_0.122_0.1779_0.0756_0.06_0.0838_0.1675_0.0741_0.1698_0.1267_0.161_0.0589_0.1284_0.1063_0.1238_0.4471_0.1034_0.1851	0.662338	0.62963	0	0
1022	Gm05	Gm19	793	716	608	684	0.0038	24	0.13795	0.157112	0.958333	0.958333	0.958333	1	1	793_780_775_774_766_764_740_737_736_734_733_732_731_728_726_725_724_723_721_720_719_718_717_716	608_609_614_618_633_634_651_653_656_658_662_663_665_666_667_668_670_673_675_676_679_680_683_684	0.0972_0.3114_0.1004_0.1578_0.1362_0.2427_0.2229_0.1357_0.0943_0.1397_0.1637_0.3623_0.1596_0.1137_0.0644_0.1809_0.2696_0.1532_0.0545_0.1294_0.0972_0.0908_0.1878_0.1053	0.307692	0.311688	0	0
1023	Gm05	Gm19	1064	1047	474	497	0.0036	12	0.13425	0.130483	0.916667	1	1	1	1	1064_1063_1062_1060_1059_1058_1057_1056_1055_1053_1052_1047	474_478_479_484_485_486_487_488_492_494_495_497	0.1894_0.1404_0.111_0.071_0.073_0.1139_0.1676_0.1281_0.1584_0.1682_0.0726_0.1722	0.666667	0.5	0	0
1025	Gm05	Gm19	713	769	616	636	0.0215	10	0.1498	0.17022	0.6	0.6	0.6	0.7	0.9	713_715_743_745_750_755_757_758_759_769	616_617_623_625_626_629_630_631_632_636	0.0727_0.0623_0.3001_0.3867_0.1737_0.1197_0.0941_0.1505_0.1933_0.1491	0.175439	0.47619	0	0
1036	Gm05_scaffold_79	Gm08	1	8	1305	1313	0.0001	7	0.1005	0.163457	1	1	1	1	1	1_2_3_4_6_7_8	1305_1306_1307_1308_1311_1312_1313	0.209_0.0865_0.066_0.0878_0.2057_0.3887_0.1005	0.875	0.777778	0	0
1059	Gm06	Gm04	1	1046	5	1079	0.0002	786	0.1247	0.148127	0.94402	0.96056	0.979644	0.986005	0.993639	1_2_3_4_5_6_7_8_10_11_12_13_15_17_18_19_21_23_26_27_28_29_30_32_33_35_36_38_40_41_42_44_45_46_47_48_50_51_52_53_54_55_56_57_59_60_61_65_66_67_69_72_73_74_75_77_78_80_81_82_83_86_88_90_91_92_95_97_99_100_103_105_106_107_108_110_111_112_114_118_119_120_121_122_123_124_126_127_128_129_130_131_133_134_135_136_137_138_139_141_142_143_144_145_146_147_148_149_150_151_153_154_155_156_158_159_160_161_162_…	5_6_7_8_9_10_12_13_14_15_16_17_18_19_20_22_23_24_25_26_27_28_29_30_31_34_35_39_40_42_43_44_45_46_48_50_51_52_53_56_57_58_59_60_62_63_64_67_69_70_72_77_78_80_81_82_83_85_86_87_89_90_91_92_93_94_97_98_99_101_104_106_107_108_109_110_111_112_114_119_121_122_123_124_126_127_128_129_130_131_132_133_135_136_137_138_139_140_142_143_144_145_146_147_148_149_150_151_152_153_154_156_157_158_159_160_161_162_1…	0.097_0.0833_0.0766_0.142_0.0594_0.1057_0.0947_0.0805_0.2681_0.0815_0.1184_0.11_0.0415_0.0606_0.1101_0.1886_0.1338_0.084_0.176_0.1402_0.1029_0.1623_0.0522_0.1565_0.199_0.1156_0.1862_0.0899_0.1351_0.0435_0.1741_0.1963_0.163_0.1338_0.1023_0.182_0.1642_0.0903_0.2665_0.1245_0.1664_0.113_0.103_0.0759_0.1316_0.0921_0.1112_0.0398_0.1065_0.0763_0.0863_0.1456_0.2192_0.1328_0.236_0.1242_0.0682_0.1192_0.091…	0.751434	0.731163	0	0
1060	Gm06	Gm04	2185	1048	1339	2371	0.0003	710	0.1287	0.151445	0.943662	0.960563	0.976056	0.990141	0.991549	2185_2178_2177_2163_2124_2123_2118_2112_2111_2096_2095_2094_2091_2085_2083_2082_2081_2080_2079_2078_2056_2052_2049_2047_2045_2044_2043_2041_2040_2039_2038_2037_2036_2033_2032_2031_2030_2029_2028_2027_2026_2025_2023_2021_2017_2016_2014_2006_2005_2001_2000_1997_1987_1986_1985_1983_1976_1975_1969_1968_1964_1963_1962_1961_1960_1959_1958_1955_1954_1950_1949_1947_1946_1945_1944_1943_1941_1939_1938_1937…	1339_1340_1342_1378_1382_1383_1387_1389_1390_1398_1399_1402_1404_1406_1408_1409_1411_1412_1413_1414_1449_1468_1469_1473_1475_1477_1478_1481_1482_1483_1484_1485_1486_1487_1490_1491_1492_1493_1497_1498_1500_1501_1503_1504_1505_1506_1508_1510_1511_1513_1514_1515_1516_1517_1518_1519_1520_1521_1525_1526_1527_1528_1529_1530_1531_1532_1533_1535_1536_1538_1539_1540_1541_1542_1543_1544_1547_1549_1550_1553…	0.1_0.1347_0.1598_0.1794_0.2612_0.1335_0.1902_0.1459_0.1317_0.1917_0.1755_0.1094_0.1591_0.2601_0.1444_0.1784_0.1501_0.1665_0.1124_0.1744_0.1342_0.1201_0.0848_0.1235_0.1199_0.2668_0.0859_0.0866_0.1532_0.4645_0.207_0.1568_0.0921_0.0596_0.0766_0.0981_0.1046_0.098_0.1143_0.1258_0.145_0.1272_0.2406_0.1132_0.0845_0.1063_0.0733_0.1801_0.0956_0.0866_0.0924_0.101_0.1443_0.1228_0.1483_0.2613_0.1334_0.1128_…	0.623902	0.687318	0	0
1061	Gm06	Gm04	3032	2884	1085	1261	0.002	68	0.13255	0.187026	0.941176	0.941176	0.955882	0.955882	0.985294	3032_3031_3030_3029_3027_3026_3023_3022_3019_3018_3016_3015_3014_3013_3012_3011_3010_3009_3008_3007_3005_3004_3003_3001_3000_2999_2998_2996_2995_2994_2985_2983_2982_2979_2978_2973_2972_2971_2970_2969_2968_2967_2966_2935_2933_2932_2928_2927_2924_2922_2921_2920_2919_2917_2916_2912_2911_2910_2908_2901_2900_2899_2898_2897_2887_2886_2885_2884	1085_1088_1089_1090_1091_1092_1093_1095_1097_1098_1101_1105_1106_1107_1110_1111_1112_1114_1115_1117_1121_1122_1125_1129_1132_1133_1134_1138_1139_1147_1152_1154_1155_1157_1158_1159_1161_1162_1163_1165_1167_1168_1170_1183_1198_1199_1202_1204_1205_1210_1211_1212_1213_1214_1218_1223_1225_1226_1228_1229_1230_1232_1233_1234_1257_1258_1259_1261	0.0449_0.09_0.1052_0.0535_0.2112_0.0529_0.0965_0.0666_0.1313_0.0924_0.1195_0.0826_0.2452_0.1937_0.1016_0.1136_0.0875_0.1404_0.241_0.1281_0.1338_0.1446_0.1233_0.1586_0.1749_0.3067_0.1074_0.0996_0.0982_0.2362_0.4343_0.1547_0.182_0.0756_0.1127_0.1038_0.1186_0.3041_0.137_0.0665_0.119_0.1456_0.0686_0.6743_0.2502_0.0881_0.1628_0.1922_0.1178_0.1343_0.1024_0.1632_0.9534_0.188_0.1412_1.2718_0.1889_0.5891_…	0.456376	0.384181	0	0
1064	Gm06	Gm04	2888	2965	1174	1256	0.0335	18	0.14075	0.185939	0.777778	0.833333	1	1	1	2888_2889_2890_2893_2914_2915_2936_2937_2938_2939_2940_2947_2952_2954_2957_2959_2960_2965	1174_1176_1179_1181_1216_1217_1235_1236_1238_1240_1244_1246_1247_1249_1251_1252_1253_1256	0.2205_0.1181_0.1305_0.0922_0.0952_0.1376_0.1434_0.1461_0.1494_0.17_0.3837_0.3916_0.1233_0.1381_0.0745_0.1249_0.3476_0.3602	0.230769	0.216867	0	0
1065	Gm06	Gm04	2050	2116	1343	1396	0.0083	15	0.1349	0.15528	0.8	0.866667	0.933333	1	1	2050_2056_2060_2061_2065_2066_2067_2068_2070_2072_2076_2077_2114_2115_2116	1343_1344_1352_1354_1356_1357_1358_1359_1361_1362_1363_1364_1392_1395_1396	0.1285_0.1544_0.133_0.0628_0.2952_0.1412_0.1186_0.2864_0.1349_0.0913_0.2246_0.064_0.116_0.1846_0.1937	0.223881	0.277778	0	0
1066	Gm06	Gm04	3045	3037	2384	2394	0	9	0.1128	0.120089	1	1	1	1	1	3045_3044_3043_3042_3041_3040_3039_3038_3037	2384_2386_2387_2388_2389_2390_2391_2393_2394	0.1128_0.1012_0.1651_0.0857_0.0763_0.201_0.0805_0.1286_0.1296	1	0.818182	0	0
1069	Gm06	Gm04	2187	2172	1427	1448	0.0129	7	0.1216	0.1297	1	1	1	1	1	2187_2184_2183_2182_2174_2173_2172	1427_1432_1433_1437_1446_1447_1448	0.0919_0.1216_0.1389_0.1105_0.2209_0.086_0.1381	0.4375	0.318182	0	0
1184	Gm06	Gm12	2883	2214	966	1489	0.0078	282	0.16235	0.217188	0.755319	0.822695	0.87234	0.897163	0.932624	2883_2881_2880_2879_2877_2876_2875_2874_2873_2871_2870_2869_2868_2866_2864_2863_2860_2859_2855_2853_2852_2851_2850_2849_2848_2847_2846_2844_2843_2836_2832_2831_2830_2829_2827_2826_2825_2824_2823_2822_2821_2820_2818_2816_2815_2813_2812_2811_2810_2809_2808_2807_2805_2804_2802_2801_2800_2799_2798_2796_2790_2788_2787_2786_2785_2782_2781_2780_2778_2777_2776_2775_2772_2771_2770_2767_2764_2763_2762_2761…	966_967_968_969_971_972_973_974_975_976_977_978_979_980_982_983_984_988_990_992_993_995_996_997_998_999_1000_1001_1002_1003_1004_1005_1006_1007_1010_1011_1022_1023_1024_1025_1026_1027_1028_1030_1031_1034_1038_1039_1040_1041_1042_1045_1046_1047_1052_1054_1055_1056_1060_1061_1063_1065_1067_1068_1069_1071_1072_1073_1074_1075_1076_1077_1088_1089_1090_1091_1093_1094_1097_1098_1100_1101_1103_1104_1106_…	0.124_0.0975_0.2913_0.3253_0.4796_0.0969_0.1154_0.1351_0.249_0.2214_0.2071_0.3055_0.6389_0.1248_0.1176_0.1377_0.1335_0.1672_0.2023_0.0879_0.2834_0.0944_0.121_0.0936_0.0673_0.1283_0.3128_0.1652_0.0906_0.1152_0.097_0.1452_0.0716_0.078_0.1902_0.0833_0.5421_0.1315_0.0985_0.137_0.1649_0.2633_0.0881_0.1506_0.1027_0.1867_0.1631_0.1087_0.0729_0.1549_0.1108_1.1328_0.2558_0.2165_0.1501_0.159_0.1441_0.2547_…	0.420896	0.538168	0	0
1189	Gm06	Gm12	2168	2302	1445	1521	0.0215	23	0.14835	0.177145	0.695652	0.73913	0.826087	0.869565	0.913043	2168_2188_2196_2198_2206_2207_2209_2212_2246_2265_2266_2267_2268_2270_2287_2288_2289_2290_2291_2292_2295_2301_2302	1445_1449_1456_1457_1460_1461_1462_1467_1469_1492_1494_1497_1498_1501_1504_1508_1511_1512_1514_1515_1516_1520_1521	-1_0.0776_0.1153_0.1631_0.1493_0.1416_0.1344_0.1558_0.1245_0.1203_0.1917_0.1702_0.2156_0.2517_0.4155_0.1073_0.1474_0.126_0.2704_0.0796_0.0918_0.3616_0.2865	0.17037	0.298701	0	0
1196	Gm06	Gm12	2329	2312	1432	1445	0.0169	7	0.1304	0.139786	0.857143	0.857143	0.857143	1	1	2329_2324_2323_2322_2321_2319_2312	1432_1434_1435_1436_1442_1444_1445	0.2709_0.1092_0.072_0.145_0.1304_0.1169_0.1341	0.388889	0.5	0	0
1197	Gm06	Gm12	2566	2578	1257	1271	0.0299	10	0.36835	0.43254	-0.3	0	0.1	0.2	0.4	2566_2567_2568_2569_2570_2572_2574_2575_2576_2578	1257_1258_1259_1261_1262_1263_1264_1267_1269_1271	0.21_0.7146_0.1652_0.7198_0.3111_0.6915_0.8119_0.1189_0.1568_0.4256	0.769231	0.666667	0	0
1293	Gm07	Gm01	1258	1200	22	76	0.0002	43	0.1228	0.176258	0.837209	0.883721	0.953488	0.976744	0.976744	1258_1256_1255_1253_1251_1249_1248_1247_1246_1245_1242_1239_1238_1237_1236_1235_1234_1233_1232_1231_1230_1229_1228_1226_1224_1223_1222_1221_1220_1219_1217_1213_1211_1210_1209_1208_1207_1206_1205_1204_1203_1201_1200	22_23_25_26_28_29_30_31_32_33_34_36_37_38_39_40_41_42_43_44_45_46_47_49_50_51_53_54_55_56_60_61_62_63_64_66_68_69_70_72_74_75_76	0.2102_0.2145_0.1229_0.0649_0.3205_0.0593_0.506_0.209_0.1062_0.0751_0.1_0.3523_0.074_0.3857_0.1228_0.1252_0.0815_0.1063_0.1509_0.0825_0.1276_0.2096_0.0602_0.172_0.3899_0.1054_0.0925_0.0752_0.2728_1.0927_0.1301_0.118_0.1483_0.142_0.0939_0.1279_0.0752_0.0795_0.0848_0.0733_0.0749_0.2716_0.0919	0.728814	0.781818	0	0
1302	Gm07	Gm02	2007	1901	1291	1405	0.0024	69	0.1418	0.189965	0.855072	0.884058	0.913043	0.927536	0.971014	2007_2005_2004_2003_2002_2001_2000_1998_1997_1996_1995_1994_1993_1992_1991_1990_1989_1988_1987_1986_1985_1984_1983_1981_1980_1979_1978_1976_1975_1974_1973_1972_1968_1967_1966_1965_1962_1960_1959_1958_1957_1956_1955_1954_1953_1952_1951_1950_1949_1948_1947_1946_1944_1943_1940_1939_1938_1937_1936_1935_1933_1932_1931_1930_1928_1926_1924_1923_1901	1291_1292_1293_1294_1295_1296_1297_1298_1299_1301_1302_1303_1304_1305_1306_1307_1308_1309_1310_1311_1312_1313_1314_1317_1318_1319_1320_1321_1323_1324_1326_1327_1328_1329_1330_1331_1334_1335_1339_1340_1342_1343_1344_1345_1346_1347_1348_1349_1350_1351_1352_1353_1355_1356_1357_1358_1359_1360_1361_1364_1368_1369_1370_1371_1372_1377_1395_1397_1405	0.1374_0.1186_0.1058_0.1481_0.1286_0.1665_0.0829_0.1144_0.3921_0.2169_0.1395_0.0831_0.1836_0.1365_0.1273_0.2275_0.0783_0.1847_0.1001_0.1453_0.2053_0.2107_1.3292_0.2221_0.1604_0.1368_0.142_0.9585_0.0886_0.1838_0.1252_0.235_0.1482_0.1797_0.1333_0.1016_0.1662_0.3024_0.1248_0.0951_0.1243_0.13_0.1393_0.1583_0.0642_0.3274_0.1844_0.0877_0.1428_0.071_0.1083_0.1997_0.23_0.1634_0.0832_0.1397_0.1405_0.1047_…	0.64486	0.6	0	0
1303	Gm07	Gm02	1604	1651	840	866	0.0004	19	0.1312	0.217984	1	1	1	1	1	1604_1605_1616_1618_1621_1622_1623_1625_1626_1627_1628_1634_1636_1638_1639_1644_1647_1649_1651	840_842_845_846_848_851_852_853_854_855_857_858_860_861_862_863_864_865_866	0.216_0.1312_0.1049_0.0778_0.2176_0.1091_0.1706_0.1192_0.3144_0.091_1.5315_0.1409_0.0545_0.0401_0.0807_0.1567_0.3411_0.1318_0.1126	0.395833	0.703704	0	0
1304	Gm07	Gm02	2008	2029	1010	1037	0.0016	15	0.1585	0.15894	1	1	1	1	1	2008_2009_2010_2011_2014_2017_2019_2020_2022_2023_2025_2026_2027_2028_2029	1010_1011_1012_1013_1015_1016_1020_1021_1022_1023_1024_1025_1026_1028_1037	0.1585_0.2215_0.1215_0.0994_0.1472_0.1597_0.1333_0.1719_0.2055_0.1191_0.094_0.1794_0.1469_0.2556_0.1706	0.681818	0.535714	0	0
1316	Gm07	Gm03	685	813	84	212	0.0019	85	0.13215	0.171299	0.882353	0.894118	0.964706	0.976471	0.976471	685_686_687_688_689_691_692_693_694_695_698_699_701_702_705_706_709_711_713_714_715_716_717_718_719_720_721_722_724_725_726_727_729_735_736_737_738_739_740_741_743_747_748_749_750_751_752_753_754_755_756_757_758_763_768_769_772_774_775_776_778_779_780_782_783_784_785_786_789_790_794_795_796_797_798_799_804_805_807_808_809_810_811_812_813	84_85_86_89_90_91_92_93_94_95_98_100_101_102_108_109_111_113_124_126_127_128_129_130_131_132_134_135_136_137_140_142_143_144_146_147_148_149_150_154_155_156_157_158_159_161_163_164_165_166_167_168_169_171_172_173_174_176_177_178_179_181_182_183_184_185_186_187_190_191_193_194_195_196_197_198_200_203_204_205_206_208_209_211_212	0.2571_0.1261_0.1597_0.0895_0.0619_0.1412_0.0941_0.092_0.1029_0.0722_0.1191_0.1718_0.0856_0.2134_0.1218_0.1367_0.1174_0.153_0.1549_0.204_0.1443_0.0453_0.1407_0.1641_0.104_0.1109_0.1051_0.1565_0.1354_0.0944_0.2518_1.3092_0.1944_0.0818_0.2986_0.1312_0.1061_0.2655_0.1148_0.1126_0.176_0.1116_0.1279_0.1188_0.2469_0.3303_0.244_0.4544_0.1892_0.123_0.1432_0.1078_0.0974_0.1282_0.1398_0.1108_0.1845_0.1331_…	0.658915	0.658915	0	0
1317	Gm07	Gm03	1199	1061	850	1026	0.0094	72	0.15985	0.288442	0.833333	0.888889	0.930556	0.944444	0.972222	1199_1198_1197_1195_1194_1192_1191_1189_1188_1186_1184_1183_1181_1178_1177_1176_1175_1172_1171_1170_1167_1166_1165_1163_1162_1161_1159_1158_1137_1136_1128_1124_1123_1115_1114_1113_1111_1110_1109_1106_1103_1101_1100_1098_1096_1095_1094_1093_1092_1091_1089_1088_1087_1084_1083_1082_1080_1079_1077_1074_1073_1072_1071_1069_1068_1067_1066_1065_1064_1063_1062_1061	850_853_854_856_859_860_861_863_873_874_875_877_881_883_884_886_891_892_893_895_900_901_902_903_904_906_907_908_913_918_947_950_951_955_957_958_959_964_968_970_972_979_980_981_982_983_984_986_987_988_989_990_991_992_993_996_997_998_999_1001_1008_1009_1010_1015_1016_1017_1018_1019_1020_1022_1023_1026	0.1584_0.1402_0.1605_0.4147_0.0944_0.0391_0.0753_0.5201_0.1455_0.0681_0.0937_0.1647_0.0959_0.0953_0.1318_0.1675_0.0653_0.1021_0.113_0.1969_0.118_0.1307_0.1785_0.1394_0.1455_1.1078_0.0911_0.3839_1.4812_0.1386_0.13_0.0756_0.1538_0.133_0.1677_0.1904_0.208_0.1328_0.4648_1.0892_1.7474_0.0932_0.1519_0.494_0.3488_0.1046_0.1668_0.1716_0.1367_0.1592_0.1686_0.0722_0.6393_1.5881_0.3947_0.2026_0.1608_0.127_0…	0.517986	0.40678	0	0
1321	Gm07	Gm03	1108	1157	887	941	0.0225	17	0.1342	0.197124	0.941176	1	1	1	1	1108_1129_1130_1132_1135_1137_1140_1141_1145_1148_1149_1151_1152_1153_1155_1156_1157	887_911_913_916_917_920_925_926_928_929_930_933_934_936_937_940_941	0.438_0.3894_0.1422_0.1117_0.0666_0.4891_0.1342_0.088_0.3299_0.2618_0.1208_0.1687_0.1076_0.1125_0.1596_0.1246_0.1064	0.34	0.309091	0	0
1325	Gm07	Gm03	1052	1059	25	31	0.0003	6	0.14775	0.200983	1	1	1	1	1	1052_1053_1056_1057_1058_1059	25_26_27_28_29_31	0.1057_0.0987_0.1811_0.3693_0.1144_0.3367	0.75	0.857143	0	0
1398	Gm07	Gm08	347	197	2075	2228	0.0001	116	0.12595	0.173655	0.965517	0.965517	0.982759	0.982759	0.991379	347_346_345_344_343_342_341_340_339_338_336_334_333_332_331_330_329_328_327_326_325_324_322_321_319_318_316_315_314_313_312_311_310_309_308_307_306_305_304_303_302_301_300_299_298_297_295_293_292_289_287_286_285_284_283_282_281_279_278_276_274_272_271_270_269_268_264_262_261_258_257_256_255_254_252_251_250_246_239_238_237_236_235_234_233_232_231_229_228_227_226_225_224_223_222_220_217_216_215_214…	2075_2076_2078_2079_2080_2081_2082_2083_2084_2085_2088_2089_2092_2093_2094_2096_2097_2100_2101_2102_2103_2104_2106_2107_2108_2109_2113_2114_2115_2116_2117_2118_2119_2120_2121_2122_2123_2124_2125_2126_2128_2129_2130_2131_2132_2133_2134_2136_2137_2139_2140_2141_2142_2143_2144_2145_2146_2147_2149_2150_2153_2154_2155_2156_2157_2158_2159_2162_2163_2164_2165_2166_2167_2168_2169_2170_2171_2172_2173_2174…	0.0841_0.1161_0.0718_0.2151_0.0725_0.1864_0.0469_0.1666_0.1097_0.1479_0.1584_0.0855_0.1453_0.1379_0.1401_0.0927_0.1502_0.4184_0.0995_0.0866_0.0485_0.0808_0.114_0.1634_0.1173_0.1274_0.1581_0.1115_0.1151_0.1124_0.2276_0.1522_0.1271_0.128_0.1194_0.1698_0.1392_0.1141_0.0764_0.1785_0.2078_0.0619_0.1428_0.0601_0.2421_0.3969_0.2113_0.1248_0.1291_0.1343_0.1246_0.0873_0.1839_0.0626_0.1074_0.0941_0.1163_0.…	0.768212	0.753247	0	0
1399	Gm07	Gm08	67	179	1901	2034	0.0005	93	0.1103	0.16242	0.88172	0.892473	0.935484	0.946237	0.978495	67_68_69_70_71_73_74_75_76_77_78_79_80_81_82_83_84_85_86_87_88_89_91_93_94_96_97_99_100_101_102_103_104_105_106_107_108_109_110_112_113_115_116_117_118_119_120_121_122_123_124_125_126_127_128_129_130_131_132_133_134_136_137_138_140_141_142_143_145_147_148_149_150_151_152_153_155_156_157_158_159_163_164_165_167_168_169_172_173_174_175_176_179	1901_1904_1905_1908_1909_1910_1911_1912_1913_1915_1918_1919_1921_1922_1923_1924_1925_1926_1928_1929_1931_1932_1934_1935_1936_1939_1940_1941_1944_1945_1947_1948_1949_1950_1951_1952_1953_1954_1956_1957_1958_1960_1961_1962_1963_1964_1967_1968_1969_1970_1971_1972_1973_1974_1976_1978_1982_1983_1984_1992_1996_1999_2000_2001_2004_2005_2007_2008_2009_2010_2011_2012_2013_2014_2015_2016_2017_2018_2019_2020…	0.605_0.4694_0.5767_0.1074_0.0887_0.1411_0.1303_0.0811_0.1039_1.2931_0.1004_0.0636_0.0814_0.1059_0.124_0.083_0.1746_0.0948_0.1218_0.0951_0.0811_0.1234_0.148_0.2161_0.1048_0.0873_0.0974_0.0808_0.1_0.0849_0.0777_0.1228_0.0705_0.1345_0.1204_0.1323_0.0806_0.1125_0.1082_0.179_0.6826_0.1297_0.2227_0.2032_0.0841_0.1875_0.1103_0.1095_0.089_0.104_0.1023_0.2061_0.094_0.0721_0.4028_0.2063_0.0602_0.1051_0.07…	0.823009	0.69403	0	0
1400	Gm07	Gm08	1795	1671	585	733	0.003	79	0.1286	0.24064	0.810127	0.848101	0.898734	0.924051	0.936709	1795_1793_1792_1791_1790_1789_1787_1786_1784_1783_1782_1781_1780_1778_1777_1776_1775_1774_1773_1772_1771_1770_1769_1768_1767_1765_1764_1763_1761_1759_1758_1756_1753_1752_1751_1750_1749_1746_1745_1743_1742_1741_1740_1739_1737_1736_1734_1733_1732_1731_1730_1729_1728_1726_1725_1724_1723_1722_1721_1718_1716_1715_1713_1712_1710_1709_1708_1706_1704_1703_1702_1701_1698_1697_1696_1695_1694_1693_1671	585_586_587_588_591_592_593_594_595_596_599_601_602_603_604_605_607_608_609_610_611_612_614_617_618_619_620_621_623_625_626_627_631_632_633_634_635_639_641_644_645_646_647_648_650_652_654_655_656_657_658_659_660_662_665_669_674_675_677_678_679_680_681_682_683_684_686_691_694_695_696_697_706_709_710_711_712_713_733	0.1537_0.096_0.1035_0.2368_0.0917_0.0847_0.4334_0.1417_0.1492_0.1961_0.111_0.1078_0.1895_0.1902_0.1089_0.1141_0.1281_0.1086_0.1701_0.3312_0.1356_0.1695_2.1189_0.2617_0.2518_0.1712_0.1093_0.3363_0.1905_0.2271_0.127_0.146_0.0987_0.325_0.1713_0.1022_0.1119_1.6553_0.2981_0.1073_0.1075_0.1199_0.061_0.135_0.1609_0.0836_0.0862_0.0952_0.1291_0.1494_0.1208_0.141_0.1064_0.1178_1.7599_1.8482_0.2377_0.0996_0…	0.632	0.530201	0	0
1401	Gm07	Gm08	42	3	2217	2262	0	32	0.10215	0.118691	0.96875	1	1	1	1	42_41_40_39_38_37_36_35_34_33_30_29_28_27_26_25_24_23_22_21_20_18_17_16_15_13_12_10_9_8_4_3	2217_2218_2219_2220_2222_2223_2224_2225_2227_2228_2229_2231_2232_2233_2234_2235_2238_2239_2240_2241_2243_2245_2246_2249_2250_2252_2253_2255_2256_2260_2261_2262	0.0803_0.125_0.1006_0.127_0.0335_0.1292_0.1084_0.081_0.2426_0.1505_0.1428_0.1289_0.1465_0.0898_0.2242_0.0832_0.0852_0.0964_0.1278_0.1037_0.0764_0.0961_0.1802_0.0542_0.0845_0.175_0.2288_0.0771_0.097_0.0648_0.1652_0.0922	0.8	0.695652	0	0
1405	Gm07	Gm08	44	65	2056	2074	0.0004	16	0.11755	0.132987	1	1	1	1	1	44_47_48_50_51_52_54_55_58_59_60_61_62_63_64_65	2056_2057_2058_2059_2060_2061_2062_2063_2065_2068_2069_2070_2071_2072_2073_2074	0.0685_0.1105_0.1109_0.16_0.1_0.1443_0.1895_0.0262_0.1551_0.1242_0.105_0.3791_0.1322_0.0635_0.1103_0.1485	0.727273	0.842105	0	0
1417	Gm07	Gm09	1051	819	1495	1726	0.001	150	0.12155	0.17318	0.92	0.94	0.96	0.98	0.986667	1051_1050_1049_1048_1047_1046_1041_1040_1038_1035_1033_1032_1031_1030_1029_1027_1023_1021_1020_1019_1017_1012_1011_1010_1009_1008_1006_1005_1002_1000_999_997_996_992_989_984_981_979_978_976_975_974_973_972_971_970_969_968_960_959_958_957_956_954_953_952_951_948_946_944_943_941_940_938_937_934_932_920_919_918_916_913_911_910_909_908_907_906_905_903_902_901_898_896_894_892_891_890_889_888_886_885_8…	1495_1496_1497_1498_1499_1500_1503_1504_1508_1512_1513_1514_1515_1516_1518_1519_1520_1521_1522_1523_1524_1528_1529_1530_1533_1534_1537_1540_1550_1551_1556_1557_1558_1560_1563_1564_1568_1569_1570_1574_1577_1579_1580_1582_1583_1584_1585_1586_1588_1590_1591_1592_1593_1594_1595_1597_1598_1599_1600_1601_1602_1603_1604_1606_1610_1613_1614_1616_1617_1618_1622_1623_1624_1625_1626_1627_1628_1629_1630_1631…	0.1507_0.1144_0.1608_0.1023_0.4946_0.0939_0.1068_0.1113_0.0806_0.1146_0.1695_0.1052_0.1278_0.1934_0.1969_0.0898_0.2207_0.1005_0.1367_0.2372_0.0927_0.1029_0.223_0.0893_0.1225_0.1031_0.1474_0.1249_0.1816_0.1865_0.0533_0.128_0.1148_0.0792_0.0848_0.0925_0.1186_0.1163_0.1227_0.0849_0.3036_1.3376_1.2668_0.0852_0.3319_0.0727_0.1552_0.0752_0.14_0.1802_0.1538_0.1096_0.058_0.1419_0.2466_0.1977_0.1203_0.344…	0.643777	0.646552	0	0
1421	Gm07	Gm09	1580	1603	1053	1105	0.0036	12	0.1321	0.165	0.916667	1	1	1	1	1580_1584_1585_1587_1588_1589_1590_1591_1592_1594_1596_1603	1053_1054_1056_1061_1062_1064_1070_1072_1075_1076_1085_1105	0.0726_0.267_0.1429_0.1018_0.2875_0.3301_0.1693_0.1213_0.0889_0.112_0.1839_0.1027	0.5	0.226415	0	0
1451	Gm07	Gm13	1925	1796	1562	1698	0.0005	96	0.1347	0.165131	0.895833	0.96875	0.96875	0.96875	0.979167	1925_1922_1920_1919_1918_1917_1916_1914_1913_1912_1911_1910_1909_1908_1906_1905_1904_1903_1902_1901_1900_1899_1898_1897_1896_1895_1894_1893_1892_1891_1890_1889_1888_1885_1884_1883_1881_1880_1878_1877_1875_1874_1872_1870_1869_1868_1867_1866_1865_1864_1862_1861_1860_1859_1853_1852_1851_1850_1849_1847_1845_1844_1841_1840_1839_1838_1835_1834_1833_1832_1831_1830_1828_1827_1826_1824_1823_1821_1820_1818…	1562_1563_1568_1569_1570_1571_1572_1573_1574_1576_1577_1578_1579_1580_1581_1582_1585_1586_1591_1593_1594_1595_1597_1598_1599_1600_1601_1602_1603_1604_1605_1606_1607_1608_1610_1613_1614_1616_1617_1618_1619_1620_1622_1624_1625_1626_1627_1628_1629_1630_1631_1632_1633_1634_1637_1638_1640_1641_1642_1643_1644_1645_1646_1647_1648_1652_1653_1654_1655_1656_1657_1659_1660_1661_1662_1663_1664_1669_1670_1671…	0.2061_0.1336_0.1358_0.1019_0.1448_0.2493_0.1309_0.1377_0.1096_0.1009_0.1164_0.0683_0.1894_0.107_0.1062_0.4586_0.3331_0.3079_0.1155_0.1125_0.1151_0.2008_0.1217_0.1442_0.203_0.1882_0.1359_0.0984_0.1892_0.1437_0.1769_0.1241_0.2663_0.1051_0.3694_0.4195_0.4904_0.1469_0.0397_0.0855_0.2416_0.1834_0.1301_0.0856_0.1243_0.1888_0.1266_0.1585_0.2217_0.038_0.2159_0.1182_0.1558_0.3583_0.1289_0.1011_0.1111_0.0…	0.738462	0.70073	0	0
1492	Gm07	Gm16	350	684	40	354	0.0003	233	0.1254	0.150268	0.918455	0.948498	0.969957	0.978541	0.991416	350_353_354_356_357_358_359_360_361_362_363_364_365_366_367_371_372_373_375_376_378_379_381_382_383_384_386_387_389_394_395_397_398_399_400_401_402_404_405_406_407_408_409_410_411_412_413_416_417_419_421_422_424_427_429_430_431_432_433_434_435_437_438_439_440_441_442_445_446_447_448_450_451_453_456_457_458_459_460_461_462_463_464_465_466_467_468_469_470_471_478_479_481_482_483_484_485_486_487_489…	40_42_44_45_46_47_48_49_50_51_53_54_55_56_57_59_60_61_62_63_66_67_68_69_70_71_73_74_75_77_78_80_81_82_83_84_85_86_87_88_89_90_91_92_94_95_96_97_98_99_100_101_104_107_108_110_111_112_113_114_115_117_118_119_120_121_122_124_125_126_127_128_129_130_132_133_134_135_137_138_139_140_141_142_143_144_145_147_148_154_157_158_159_160_161_162_163_166_167_171_172_173_174_175_176_177_178_179_180_182_183_184_1…	0.1086_0.2732_0.171_0.1215_0.7925_0.5344_0.1116_0.1184_0.1113_0.1705_0.0784_0.1358_0.0808_0.1205_0.097_0.3449_0.0728_0.1174_0.1156_0.0885_0.1301_0.1543_0.1119_0.1341_0.0943_0.163_0.1043_0.16_0.7623_0.0873_0.1763_0.1479_0.1099_0.1595_0.1264_0.1131_0.1865_0.1491_0.1006_0.0884_0.1008_0.2328_0.1324_0.1309_0.1172_0.2373_0.2063_0.1357_0.1451_0.1948_0.4121_0.1213_0.3117_0.1086_0.1044_0.1148_0.1554_0.126…	0.695522	0.739683	0	0
1494	Gm07	Gm16	1473	1443	944	961	0.0444	7	0.0328	0.0407143	0.428571	0.714286	0.857143	1	1	1473_1469_1467_1465_1445_1444_1443	944_948_949_956_958_960_961	0.0328_0.0396_0.0109_0.021_0.0084_0.0844_0.0879	0.225806	0.388889	0	0
1501	Gm07	Gm17	2597	2198	4	391	0.0005	289	0.1189	0.154028	0.878893	0.920415	0.944637	0.958478	0.979239	2597_2595_2593_2592_2591_2590_2589_2586_2585_2583_2582_2581_2580_2579_2577_2575_2572_2571_2569_2568_2567_2566_2564_2563_2562_2561_2560_2557_2556_2555_2551_2550_2549_2548_2547_2545_2544_2541_2540_2539_2538_2536_2534_2533_2532_2531_2530_2528_2527_2526_2525_2524_2523_2522_2520_2517_2516_2515_2513_2512_2511_2510_2509_2506_2505_2504_2503_2502_2499_2498_2497_2495_2494_2492_2490_2489_2488_2487_2486_2484…	4_5_6_7_9_13_14_15_16_17_18_19_20_21_22_25_26_27_28_29_30_31_34_35_36_37_38_39_40_42_43_44_45_47_48_50_52_53_54_57_58_59_63_64_65_69_70_71_72_73_74_75_77_78_79_80_81_82_84_85_86_87_88_89_90_91_93_94_95_96_97_98_99_100_101_102_104_105_106_107_109_110_111_112_113_114_116_117_118_119_120_121_124_125_126_127_128_129_130_131_132_133_134_135_136_138_141_142_143_144_145_146_147_149_150_151_152_153_154_1…	0.0898_0.0658_0.0508_0.095_0.1114_0.5418_0.0736_0.0972_0.106_0.1589_0.2257_0.0958_0.0871_0.1116_0.2643_0.0969_0.0788_0.0707_0.0842_0.0729_0.0332_0.1076_0.1178_0.0563_0.3671_0.0852_0.0927_0.0842_0.1362_0.3013_0.0961_0.0999_0.0861_0.1667_0.1931_0.0745_0.1074_0.0975_0.2669_0.2278_0.0972_0.114_0.1449_0.0875_0.0428_0.2182_0.8149_0.0474_0.1364_0.0418_0.1456_0.1661_0.1452_0.1351_0.0409_0.2422_0.1737_0.1…	0.7225	0.744845	0	0
1502	Gm07	Gm17	2188	2203	376	396	0.0003	15	0.1075	0.128993	1	1	1	1	1	2188_2189_2190_2192_2193_2194_2195_2196_2197_2198_2199_2200_2201_2202_2203	376_377_378_381_382_383_384_387_389_390_391_393_394_395_396	0.1075_0.1302_0.1537_0.1362_0.0699_0.0854_0.1765_0.0949_0.3317_0.08_0.1561_0.0979_0.1017_0.1204_0.0928	0.9375	0.714286	0	0
1515	Gm07	Gm18	1261	1513	1546	1802	0.002	151	0.1344	0.160633	0.887417	0.92053	0.960265	0.960265	0.980132	1261_1262_1263_1264_1268_1269_1270_1271_1272_1274_1275_1277_1278_1280_1281_1282_1283_1284_1287_1289_1290_1291_1292_1293_1296_1297_1298_1299_1301_1303_1306_1308_1310_1311_1312_1313_1315_1318_1319_1321_1323_1324_1325_1326_1337_1338_1339_1342_1344_1345_1346_1347_1348_1349_1350_1356_1359_1361_1363_1364_1365_1367_1368_1369_1370_1373_1374_1377_1378_1379_1380_1381_1382_1383_1385_1389_1391_1395_1396_1398…	1546_1548_1549_1551_1555_1557_1559_1560_1562_1564_1565_1566_1567_1568_1570_1574_1575_1576_1579_1581_1584_1585_1586_1587_1588_1589_1591_1595_1597_1601_1604_1605_1606_1609_1610_1612_1614_1618_1619_1620_1623_1626_1628_1629_1630_1631_1632_1634_1636_1637_1639_1640_1641_1642_1643_1644_1646_1647_1649_1651_1652_1654_1656_1657_1658_1660_1663_1664_1667_1668_1669_1671_1672_1674_1677_1678_1685_1686_1687_1693…	0.1027_0.0678_0.1411_0.1827_0.1509_0.1513_0.1172_0.139_0.0758_0.0911_0.1701_0.136_0.1344_0.4206_0.106_0.1288_0.117_0.1038_0.1011_0.1136_0.1121_0.1475_0.0835_0.1316_0.1072_0.1564_0.224_0.1031_0.2318_0.4382_0.1172_0.1754_0.2753_0.2105_0.1104_0.2165_0.2032_0.0853_0.1039_0.0962_0.1888_0.1366_0.2109_0.0939_0.0583_0.1215_0.186_0.1762_0.1379_0.1127_0.1796_0.1081_0.117_0.1512_0.2476_0.1661_0.4605_0.169_0…	0.596838	0.587549	0	0
1532	Gm07	Gm20	2033	2211	121	364	0.0028	99	0.1491	0.171445	0.959596	0.959596	0.979798	0.979798	0.989899	2033_2034_2035_2036_2038_2039_2041_2042_2044_2048_2049_2053_2054_2055_2057_2058_2060_2063_2064_2065_2066_2067_2068_2069_2070_2072_2073_2074_2075_2076_2078_2080_2081_2083_2084_2086_2088_2089_2090_2096_2097_2098_2099_2100_2101_2102_2103_2104_2106_2107_2108_2111_2112_2114_2115_2116_2117_2119_2120_2121_2122_2124_2125_2126_2127_2128_2130_2139_2140_2141_2142_2143_2144_2145_2147_2148_2150_2151_2153_2154…	121_122_124_125_126_128_129_130_132_134_135_136_137_138_143_144_157_158_159_161_162_163_164_165_166_168_169_171_172_173_175_176_177_179_181_183_187_189_194_196_202_203_205_206_208_209_210_212_216_217_218_221_222_225_226_227_228_229_230_231_232_234_235_237_238_239_251_252_256_257_261_273_275_280_285_286_288_289_298_306_307_310_311_319_320_321_324_329_331_339_342_343_345_346_347_348_354_363_364	0.3268_0.1583_0.0959_0.2267_0.2283_0.1014_0.1113_0.1963_0.1326_0.1281_0.1652_0.2168_0.141_0.12_0.1491_0.2305_0.0901_0.1381_0.1419_0.1114_0.1422_0.0956_0.4847_0.1081_0.2039_0.1033_0.1788_0.1765_0.2331_0.3649_0.3844_0.406_0.2376_0.1709_0.078_0.0705_0.3515_0.2528_0.1073_0.3087_0.149_0.0848_0.0841_0.2066_0.2413_0.1102_0.3633_0.1401_0.1968_0.1084_0.096_0.4831_0.1741_0.1739_0.1491_0.0956_0.1275_0.0491_…	0.553073	0.405738	0	0
1533	Gm07	Gm20	1692	1652	82	119	0.0012	24	0.1318	0.153717	0.916667	1	1	1	1	1692_1690_1689_1688_1686_1683_1682_1679_1678_1677_1674_1672_1671_1669_1667_1666_1663_1661_1660_1659_1656_1655_1654_1652	82_83_84_85_86_87_89_90_91_92_95_97_98_99_100_101_107_108_110_114_115_116_118_119	0.2389_0.125_0.1247_0.1318_0.074_0.0677_0.1323_0.0829_0.3124_0.2989_0.183_0.1656_0.0536_0.1364_0.0887_0.181_0.1128_0.1688_0.1066_0.1228_0.1318_0.2357_0.1254_0.2884	0.585366	0.631579	0	0
1534	Gm07	Gm20	1516	1576	47	80	0.0024	22	0.132	0.155741	0.909091	0.909091	0.954545	0.954545	1	1516_1518_1519_1521_1523_1525_1526_1532_1534_1536_1537_1538_1545_1550_1560_1569_1570_1571_1572_1573_1574_1576	47_48_49_50_52_53_54_55_57_58_59_65_68_70_71_72_75_76_77_78_79_80	0.1664_0.1084_0.1057_0.1121_0.1108_0.0919_0.1093_0.1975_0.1698_0.1515_0.1_0.2956_0.174_0.121_0.1056_0.2581_0.143_0.1129_0.1978_0.1767_0.1144_0.3038	0.360656	0.647059	0	0
1545	Gm08	Gm01	2626	2665	833	882	0.0053	14	0.1466	0.192377	0.714286	0.785714	0.857143	0.857143	0.928571	2626_2644_2645_2650_2652_2653_2656_2657_2658_2660_2662_2663_2664_2665	833_838_858_867_869_871_873_874_875_878_879_880_881_882	0.5484_-1_0.1733_0.1567_0.3214_0.1351_0.2764_0.1185_0.0891_0.1166_0.117_0.0606_0.2412_0.1466	0.35	0.28	0	0
1547	Gm08	Gm01	2587	2524	750	835	0.0446	10	0.1715	0.64478	0.7	0.8	0.9	0.9	1	2587_2586_2585_2565_2564_2562_2560_2529_2525_2524	750_751_752_757_758_764_766_788_815_835	0.1096_0.1047_0.1728_0.1181_0.1702_0.1176_0.2248_2.1539_1.6124_1.6637	0.15625	0.116279	0	0
1548	Gm08	Gm01	3303	3320	844	865	0.0372	6	0.2354	0.2863	0.833333	0.833333	0.833333	0.833333	1	3303_3306_3307_3313_3315_3320	844_849_850_851_852_865	0.0901_0.237_0.1375_0.3299_0.2338_0.6895	0.333333	0.272727	0	0
1550	Gm08	Gm01	2567	2581	734	749	0.0164	6	0.1131	0.102033	1	1	1	1	1	2567_2570_2571_2577_2578_2581	734_741_742_743_745_749	0.1369_0.0196_0.1197_0.1247_0.1048_0.1065	0.4	0.375	0	0
1585	Gm08	Gm05	732	1491	1066	1794	0.0003	551	0.1223	0.151762	0.923775	0.950998	0.978221	0.985481	0.99274	732_733_734_735_737_738_739_740_741_742_743_745_747_748_749_750_751_752_753_754_755_756_757_761_762_763_765_766_767_769_770_772_773_774_777_778_780_783_784_785_786_787_788_789_791_792_793_795_796_797_799_802_803_804_805_806_807_810_811_812_813_815_817_819_822_823_824_825_826_829_830_831_832_833_834_835_837_838_839_840_842_844_845_849_850_851_853_854_856_857_858_859_860_863_864_865_866_867_868_871…	1066_1067_1068_1070_1072_1073_1074_1076_1077_1079_1080_1081_1082_1083_1084_1085_1086_1088_1089_1090_1091_1093_1095_1098_1099_1101_1102_1103_1104_1107_1108_1110_1111_1113_1115_1116_1118_1119_1120_1121_1122_1124_1125_1126_1127_1130_1131_1132_1133_1134_1135_1137_1138_1139_1140_1141_1143_1144_1145_1146_1147_1149_1150_1152_1153_1154_1155_1156_1159_1160_1163_1164_1167_1168_1169_1170_1172_1173_1174_1175…	0.0741_0.0753_0.0836_1.6537_0.0676_0.0964_0.1413_0.0806_0.1112_0.0448_0.1023_0.0921_0.1449_0.0523_0.1443_0.2415_0.4563_0.1796_0.1759_0.0828_0.0646_0.1057_0.1289_0.1197_0.139_0.1063_0.0782_0.0819_0.1296_0.0987_0.0883_0.1834_0.169_0.1528_0.5476_1.129_0.1248_0.1314_0.1731_0.181_0.1394_0.0799_0.1451_0.1699_0.1083_0.1908_0.0758_0.1759_0.0847_0.0783_0.2775_0.5378_0.3834_0.0693_0.1414_0.238_0.1375_0.720…	0.725	0.75583	0	0
1586	Gm08	Gm05	4	582	1811	2381	0.0001	442	0.1159	0.140012	0.947964	0.961538	0.979638	0.988688	0.995475	4_5_7_8_9_10_11_12_14_17_19_20_21_22_23_24_26_29_30_32_33_34_35_36_37_40_41_42_43_44_45_46_47_48_49_50_51_52_53_56_58_59_60_61_63_64_66_67_71_72_74_75_76_79_80_81_82_83_84_85_86_88_90_91_92_93_94_95_96_98_99_100_101_102_103_105_107_108_110_113_114_116_117_118_119_120_121_122_123_124_125_126_127_128_129_130_132_133_134_135_136_137_138_139_140_142_143_144_145_146_147_148_149_150_151_152_153_154_155…	1811_1812_1817_1818_1819_1820_1822_1823_1825_1826_1827_1828_1829_1832_1833_1834_1838_1840_1841_1842_1843_1844_1845_1846_1847_1848_1850_1851_1853_1854_1855_1858_1859_1860_1861_1862_1863_1864_1866_1869_1870_1871_1874_1875_1876_1877_1878_1879_1881_1882_1884_1885_1888_1891_1892_1893_1894_1896_1897_1898_1899_1900_1901_1902_1903_1905_1906_1907_1908_1909_1910_1912_1913_1914_1915_1916_1917_1918_1919_1922…	0.0862_0.0944_0.0809_0.2612_0.1299_0.1283_0.0988_0.1592_0.1111_0.1018_0.1331_0.1085_0.1914_0.5458_0.1183_0.128_0.1247_0.1057_0.0599_0.0994_0.094_0.1184_0.2936_0.1235_0.1791_0.1349_0.2492_0.1016_0.1398_0.0667_0.0778_0.1276_0.1743_0.1075_0.0791_0.119_0.0627_0.0717_0.1283_0.2557_0.1335_0.1307_0.2458_0.0964_0.1203_0.1455_0.0979_0.1179_0.0647_0.1112_0.1049_0.2847_0.1949_0.0766_0.185_0.1963_0.1557_0.15…	0.763385	0.774081	0	0
1590	Gm08	Gm05	1571	1580	1796	1808	0	10	0.1021	0.10391	0.9	0.9	1	1	1	1571_1572_1573_1574_1575_1576_1577_1578_1579_1580	1796_1797_1798_1800_1801_1802_1805_1806_1807_1808	0.1204_0.0748_0.105_0.1319_0.1116_0.0992_0.0986_0.0904_0.1158_0.0914	1	0.769231	0	0
1595	Gm08	Gm05	541	534	2336	2342	0.0014	6	0.09665	0.100067	1	1	1	1	1	541_540_537_536_535_534	2336_2337_2339_2340_2341_2342	0.1549_0.0991_0.0734_0.1054_0.0942_0.0734	0.75	0.857143	0	0
1606	Gm08	Gm05_scaffold_79	1305	1313	1	8	0.0018	6	0.09415	0.24985	0.666667	0.666667	0.833333	0.833333	0.833333	1305_1306_1307_1308_1310_1313	1_2_3_4_6_8	0.209_0.0865_0.066_0.0878_0.9493_0.1005	0.666667	0.75	0	0
1623	Gm08	Gm07	2228	2075	197	347	0.0002	118	0.12335	0.16671	0.940678	0.966102	0.966102	0.983051	0.983051	2228_2216_2215_2214_2212_2211_2210_2209_2208_2205_2204_2203_2202_2201_2200_2199_2198_2197_2196_2195_2193_2191_2190_2189_2188_2187_2186_2185_2184_2183_2182_2181_2179_2178_2177_2175_2174_2173_2172_2171_2170_2169_2168_2167_2166_2165_2164_2163_2162_2159_2158_2157_2156_2155_2154_2153_2150_2149_2147_2146_2145_2144_2143_2142_2141_2140_2139_2138_2137_2136_2134_2133_2132_2131_2130_2129_2128_2126_2125_2124…	197_198_199_200_201_202_203_204_205_206_207_208_210_211_212_213_214_215_216_217_220_222_223_224_225_226_227_228_229_231_232_233_234_235_236_237_238_239_243_250_251_252_254_255_256_257_258_261_262_264_268_269_270_271_272_273_276_278_279_281_282_283_284_285_286_287_288_290_292_293_295_296_298_299_300_301_302_303_304_305_306_307_308_309_310_311_312_313_314_315_316_318_319_321_322_324_325_326_327_328…	3.1515_0.1444_0.1988_0.0748_0.1148_0.1013_0.2099_0.098_0.0851_0.0871_0.1819_0.0851_0.0863_0.134_0.1629_0.1334_0.1588_0.0509_0.1595_0.1159_0.0702_0.2962_0.099_0.8066_0.0587_0.1192_0.3716_0.1076_0.1934_0.0909_0.2877_0.1729_0.0997_0.1316_0.0957_0.1149_0.2111_0.1228_0.2454_0.0843_0.1475_0.1198_0.1196_0.1482_0.1239_0.1038_0.108_0.0986_0.1427_0.2203_0.2624_0.1935_0.1664_0.156_0.2091_0.1252_0.0892_0.147…	0.766234	0.781457	0	0
1624	Gm08	Gm07	1901	2034	66	179	0.0004	89	0.1095	0.149779	0.94382	0.955056	0.977528	1	1	1901_1902_1904_1908_1909_1910_1911_1912_1913_1915_1918_1919_1921_1922_1923_1924_1925_1926_1928_1929_1931_1932_1934_1935_1936_1939_1940_1941_1944_1945_1947_1948_1949_1950_1951_1952_1953_1954_1956_1957_1960_1961_1962_1963_1964_1967_1968_1969_1970_1971_1972_1973_1974_1979_1981_1982_1983_1984_1995_1996_1999_2001_2004_2005_2007_2008_2009_2010_2012_2013_2014_2015_2016_2018_2019_2020_2021_2022_2023_2024…	66_67_68_70_71_73_74_75_76_77_78_79_80_81_82_83_84_85_86_87_88_89_91_93_94_96_97_99_100_101_102_103_104_105_106_107_108_109_110_113_115_116_117_118_119_120_121_122_123_124_125_126_127_128_129_130_131_132_133_134_136_138_140_141_142_143_145_147_149_150_151_152_153_156_157_158_159_163_164_165_167_168_169_172_173_174_175_176_179	0.5515_0.5419_0.4694_0.1074_0.0887_0.1411_0.1303_0.0811_0.1039_1.2931_0.1004_0.0636_0.0814_0.1059_0.124_0.083_0.1746_0.0948_0.1218_0.0951_0.0811_0.1234_0.148_0.2161_0.1048_0.0873_0.0974_0.0808_0.1_0.0849_0.0777_0.1228_0.0705_0.1345_0.1204_0.1323_0.0806_0.1125_0.1082_0.2205_0.1297_0.2227_0.2032_0.0841_0.1875_0.1103_0.1095_0.089_0.104_0.1023_0.2061_0.094_0.0721_0.1411_0.2449_0.0602_0.1051_0.079_0.1…	0.664179	0.780702	0	0
1625	Gm08	Gm07	713	585	1693	1795	0.0004	79	0.1291	0.163876	0.936709	0.962025	0.962025	0.974684	0.974684	713_712_711_710_709_706_697_696_695_694_691_686_684_683_682_681_680_679_678_677_675_674_671_667_662_661_660_659_658_657_656_655_654_652_650_648_647_646_645_644_642_641_635_634_633_632_631_627_626_625_624_623_621_620_619_618_616_612_611_610_609_608_607_605_604_603_602_601_599_596_595_594_593_592_591_588_587_586_585	1693_1694_1695_1696_1697_1698_1701_1702_1703_1704_1706_1708_1709_1710_1712_1713_1715_1716_1718_1719_1722_1723_1724_1725_1726_1727_1728_1729_1730_1731_1732_1733_1734_1736_1737_1739_1740_1741_1742_1743_1745_1746_1749_1750_1751_1752_1753_1756_1758_1759_1760_1761_1763_1764_1765_1767_1769_1770_1771_1772_1773_1774_1775_1776_1777_1778_1780_1781_1782_1783_1784_1786_1787_1789_1790_1791_1792_1793_1795	0.1555_0.1144_0.1198_0.1245_0.0578_0.1192_0.1616_0.1121_0.1039_0.1401_0.1928_0.1026_0.1087_0.0993_0.113_0.1199_0.0942_0.1325_0.2156_0.17_0.0996_0.2377_0.1913_0.1701_0.1178_0.4256_0.1064_0.141_0.1208_0.1494_0.1291_0.0952_0.0862_0.0836_0.1609_0.135_0.061_0.1199_0.1075_0.1073_0.3556_0.2881_0.1119_0.1022_0.1713_0.325_0.0987_0.146_0.127_0.2271_0.7151_0.1905_0.3363_0.1093_0.1712_0.2518_0.2648_0.1695_0.…	0.612403	0.76699	0	0
1626	Gm08	Gm07	2262	2217	3	42	0	31	0.1006	0.115139	1	1	1	1	1	2262_2261_2260_2256_2255_2252_2250_2249_2246_2245_2243_2241_2240_2239_2238_2235_2234_2233_2232_2231_2229_2228_2227_2225_2224_2223_2222_2220_2219_2218_2217	3_4_8_9_10_13_15_16_17_18_20_21_22_23_24_25_26_27_28_29_30_33_34_35_36_37_38_39_40_41_42	0.0922_0.1652_0.0648_0.097_0.0771_0.175_0.0845_0.0542_0.1802_0.0961_0.0764_0.1037_0.1278_0.0964_0.0852_0.0832_0.2242_0.0898_0.1465_0.1289_0.1428_0.1505_0.2426_0.081_0.1084_0.1292_0.0335_0.127_0.1006_0.125_0.0803	0.673913	0.775	0	0
1627	Gm08	Gm07	1903	2053	66	197	0.0453	33	0.1642	0.290088	0.636364	0.787879	0.878788	0.939394	1	1903_1904_1916_1927_1942_1958_1960_1961_1977_1978_1986_1991_2006_2007_2024_2035_2036_2037_2038_2039_2040_2042_2043_2044_2045_2046_2047_2048_2049_2050_2051_2052_2053	66_67_77_86_96_113_116_117_128_129_133_134_142_143_167_180_181_182_183_184_185_186_187_188_189_190_191_192_193_194_195_196_197	0.5735_0.4506_0.9625_0.2777_0.5629_0.6826_1.3029_0.2446_0.2558_0.2063_0.1175_0.1182_0.803_0.3674_0.1763_0.1152_0.1337_0.1642_0.1351_0.1039_0.076_0.0919_0.103_0.1678_0.1881_0.1002_0.1003_0.0783_0.0762_0.1222_0.0565_0.1168_0.5417	0.218543	0.25	0	0
1630	Gm08	Gm07	2056	2074	44	65	0.0002	16	0.11755	0.138681	1	1	1	1	1	2056_2057_2058_2059_2060_2061_2062_2063_2064_2068_2069_2070_2071_2072_2073_2074	44_47_48_50_51_52_54_55_58_59_60_61_62_63_64_65	0.0685_0.1105_0.1109_0.16_0.1_0.1443_0.1895_0.0262_0.2462_0.1242_0.105_0.3791_0.1322_0.0635_0.1103_0.1485	0.842105	0.727273	0	0
1740	Gm08	Gm12	2356	2378	9	24	0.0003	13	0.1286	0.141554	1	1	1	1	1	2356_2359_2361_2362_2364_2365_2369_2370_2372_2373_2376_2377_2378	9_10_11_12_13_14_15_17_18_19_21_23_24	0.0647_0.0915_0.1006_0.1939_0.1051_0.0696_0.1462_0.0911_0.2037_0.1942_0.2985_0.1286_0.1525	0.565217	0.8125	0	0
1741	Gm08	Gm12	1899	1886	1568	1585	0.0001	13	0.0947	0.154677	0.923077	1	1	1	1	1899_1898_1897_1896_1894_1893_1892_1891_1890_1889_1888_1887_1886	1568_1569_1570_1572_1575_1578_1579_1580_1581_1582_1583_1584_1585	0.4565_0.0885_0.2621_0.1331_0.2737_0.0637_0.0881_0.0893_0.0947_0.0817_0.1606_0.1257_0.0931	0.928571	0.722222	0	0
1752	Gm08	Gm13	713	731	254	274	0.0064	14	0.21725	0.342621	0.642857	0.785714	0.785714	0.857143	0.928571	713_714_715_717_719_720_722_723_725_726_727_728_730_731	254_255_256_258_259_260_261_265_266_268_269_272_273_274	0.3275_0.2631_0.095_0.1543_0.1063_0.129_0.1405_0.268_0.1714_0.1454_0.3046_0.3147_0.4225_1.9544	0.736842	0.666667	0	0
1782	Gm08	Gm15	1776	1543	2319	2529	0.0029	124	0.12425	0.193446	0.895161	0.927419	0.959677	0.967742	0.975806	1776_1775_1774_1773_1772_1770_1769_1768_1766_1765_1764_1763_1762_1761_1760_1758_1757_1756_1755_1754_1753_1752_1751_1750_1749_1748_1745_1744_1743_1741_1739_1738_1736_1734_1733_1727_1726_1722_1721_1717_1714_1713_1712_1710_1709_1708_1707_1704_1703_1699_1698_1697_1696_1691_1690_1689_1688_1687_1686_1685_1684_1683_1680_1679_1678_1677_1676_1668_1667_1666_1665_1662_1661_1657_1656_1655_1653_1652_1651_1650…	2319_2320_2322_2323_2325_2326_2329_2330_2331_2332_2333_2334_2336_2338_2339_2340_2342_2344_2345_2346_2347_2348_2349_2350_2352_2354_2355_2357_2358_2361_2362_2363_2364_2365_2366_2369_2370_2377_2378_2379_2380_2381_2382_2383_2384_2387_2390_2391_2392_2395_2396_2397_2399_2400_2402_2404_2406_2407_2408_2410_2411_2412_2413_2414_2416_2417_2418_2422_2423_2424_2427_2430_2431_2432_2433_2434_2435_2436_2438_2439…	0.0934_0.0746_0.4562_0.1206_0.1822_0.1541_0.0876_0.0699_0.0518_0.1016_0.2099_0.0637_0.1414_0.2363_1.1328_0.3235_3.5433_0.133_0.2623_0.1076_0.1348_0.1143_0.1325_0.1864_0.0716_0.0783_0.1526_0.1122_0.3514_0.3831_0.121_0.1656_0.4292_0.0656_0.1588_0.6623_0.6264_0.1576_0.1275_0.1668_0.1549_0.1237_0.2694_0.1181_0.0855_0.1901_0.4333_0.1389_0.1095_0.097_0.1282_0.1084_0.1141_0.1248_0.2497_0.1105_0.0881_0.1…	0.529915	0.587678	0	0
1784	Gm08	Gm15	1884	1777	455	565	0.0006	79	0.116	0.161243	0.898734	0.911392	0.949367	0.949367	0.962025	1884_1882_1881_1880_1879_1875_1873_1871_1870_1869_1868_1867_1865_1864_1863_1862_1861_1860_1859_1856_1851_1850_1849_1846_1845_1844_1840_1839_1838_1837_1835_1834_1833_1832_1831_1829_1828_1827_1826_1825_1824_1823_1822_1821_1820_1819_1818_1817_1816_1815_1814_1810_1809_1808_1807_1804_1803_1802_1801_1800_1799_1798_1797_1796_1795_1794_1793_1791_1790_1789_1787_1786_1785_1784_1781_1780_1779_1778_1777	455_456_457_458_459_462_464_467_468_469_470_471_472_473_474_475_476_477_478_484_487_488_489_490_492_493_495_497_499_500_501_502_503_504_505_507_508_509_510_511_512_513_514_515_517_518_519_520_521_522_523_527_528_529_530_532_533_535_536_537_538_539_540_541_542_544_545_547_549_550_552_556_557_558_561_562_563_564_565	0.1758_0.168_0.1224_0.0832_0.0864_0.1092_0.0594_0.2084_0.1614_0.1211_0.0942_0.0991_0.1384_0.1426_0.1167_0.1329_0.082_0.0848_0.1202_0.1243_0.1501_0.1551_0.0583_0.2101_0.1121_0.0948_0.0881_0.0918_0.0857_0.0795_0.1067_0.0722_0.3577_0.116_0.1948_0.1566_0.0238_0.0656_0.1559_0.083_0.1769_0.1283_0.0932_0.1009_0.9927_0.1396_0.081_0.1112_0.059_0.0472_0.0839_0.1043_0.087_0.2331_0.14_0.0878_0.1341_0.1011_0.…	0.731481	0.711712	0	0
1786	Gm08	Gm15	1505	1570	2496	2539	0.0038	26	0.16245	0.228531	0.884615	0.961538	1	1	1	1505_1507_1508_1509_1512_1515_1516_1526_1528_1529_1530_1531_1533_1535_1536_1541_1544_1549_1553_1556_1557_1559_1560_1561_1562_1570	2496_2497_2498_2499_2500_2507_2508_2510_2511_2512_2513_2514_2517_2518_2519_2520_2522_2530_2532_2533_2534_2535_2536_2537_2538_2539	0.1817_0.1553_0.183_0.1993_0.1113_0.6853_0.5217_0.1873_0.2178_0.1022_0.0792_0.1039_0.138_0.1155_0.104_0.1594_0.2165_1.1514_0.2131_0.1837_0.1556_0.1655_0.1135_0.2668_0.107_0.1238	0.393939	0.590909	0	0
1787	Gm08	Gm15	2353	2252	2021	2102	0.0149	24	0.13595	0.265288	0.833333	0.875	0.875	0.916667	0.958333	2353_2352_2351_2349_2331_2320_2318_2317_2314_2309_2302_2301_2300_2296_2276_2274_2273_2272_2271_2269_2267_2266_2263_2252	2021_2023_2024_2026_2033_2051_2053_2054_2056_2057_2059_2060_2062_2063_2077_2078_2082_2085_2086_2090_2091_2092_2094_2102	0.1596_0.1843_0.1062_0.9353_0.1166_0.1339_0.1456_0.0503_0.1722_0.0454_0.1113_0.1497_0.2387_0.1482_0.1184_0.2543_0.1325_0.0962_0.1139_0.4283_0.138_0.0933_0.0957_2.199	0.235294	0.292683	0	0
1789	Gm08	Gm15	2281	2330	2037	2068	0.0244	13	0.2114	0.298662	0.538462	0.692308	0.846154	0.923077	0.923077	2281_2282_2284_2285_2286_2287_2291_2292_2295_2322_2325_2329_2330	2037_2038_2039_2042_2045_2046_2048_2049_2063_2065_2066_2067_2068	0.1066_0.1689_0.1034_0.2789_0.1647_0.213_0.1797_0.3821_0.3236_0.5457_0.1123_0.2114_1.0923	0.26	0.40625	0	0
1810	Gm08	Gm16	2629	2592	883	937	0.0223	9	0.155	0.180978	1	1	1	1	1	2629_2618_2617_2607_2602_2599_2597_2596_2592	883_915_918_924_925_926_927_929_937	0.1911_0.4083_0.155_0.1653_0.3425_0.0933_0.0847_0.0894_0.0992	0.236842	0.163636	0	0
1811	Gm08	Gm16	2626	2604	965	982	0.0031	8	0.11905	0.130788	1	1	1	1	1	2626_2625_2623_2620_2619_2606_2605_2604	965_967_968_971_972_979_981_982	0.099_0.1739_0.1954_0.112_0.1187_0.1432_0.0847_0.1194	0.347826	0.444444	0	0
1819	Gm08	Gm18	3274	2666	710	1349	0.0035	338	0.1393	0.188121	0.846154	0.887574	0.926036	0.943787	0.964497	3274_3272_3239_3238_3237_3236_3235_3234_3233_3232_3231_3229_3228_3227_3226_3225_3224_3218_3217_3213_3210_3209_3208_3207_3206_3204_3203_3202_3201_3200_3198_3196_3195_3194_3193_3191_3190_3189_3186_3185_3182_3181_3179_3177_3176_3175_3172_3171_3165_3163_3162_3161_3160_3159_3158_3157_3156_3155_3154_3153_3152_3151_3150_3149_3146_3142_3140_3139_3137_3134_3133_3132_3131_3130_3129_3128_3126_3123_3122_3121…	710_712_719_721_722_724_726_727_728_729_730_731_732_733_734_736_739_740_741_742_743_744_746_748_750_752_753_755_756_757_759_760_761_762_763_766_767_768_769_770_772_777_778_782_783_785_787_790_791_792_793_794_796_797_799_800_801_802_816_817_820_821_822_823_825_828_838_839_841_850_853_854_856_857_858_859_860_864_865_866_868_869_870_871_874_875_877_879_880_881_882_884_885_886_889_892_900_901_902_907…	0.0621_0.7594_0.0495_0.1086_0.1334_0.0856_0.3089_0.2309_0.1441_0.0827_0.0974_0.1588_0.0984_0.1315_0.1_0.1616_0.1083_0.1465_0.112_0.0976_0.1264_0.2188_0.1135_0.0568_0.1607_0.2253_0.1571_0.0861_0.1309_0.273_0.1855_0.1132_0.1208_0.1161_0.1833_0.1432_0.1379_0.1201_0.1511_0.343_0.229_0.0946_0.2134_0.186_0.0891_0.6741_0.422_0.2781_0.1532_0.1412_0.1186_0.1046_0.1135_0.123_0.097_0.1239_0.1362_0.1197_0.25…	0.555008	0.528125	0	0
1820	Gm08	Gm18	2380	2558	2340	2547	0.0023	128	0.12445	0.173716	0.867188	0.90625	0.9375	0.960938	0.960938	2380_2382_2383_2386_2387_2391_2393_2394_2395_2396_2398_2401_2402_2403_2404_2405_2406_2407_2408_2413_2415_2416_2417_2419_2421_2422_2423_2425_2426_2427_2432_2434_2435_2436_2437_2438_2440_2441_2442_2443_2444_2445_2446_2447_2449_2450_2452_2455_2457_2459_2461_2463_2464_2465_2466_2467_2468_2469_2470_2471_2472_2475_2476_2477_2478_2482_2485_2487_2488_2489_2490_2491_2493_2494_2495_2496_2497_2498_2500_2501…	2340_2344_2345_2346_2347_2349_2351_2352_2353_2355_2356_2357_2358_2359_2360_2361_2362_2364_2365_2367_2369_2370_2371_2372_2373_2376_2377_2378_2379_2380_2381_2382_2384_2385_2386_2387_2389_2392_2394_2397_2398_2399_2401_2403_2404_2405_2415_2418_2420_2421_2428_2430_2431_2432_2433_2434_2441_2442_2444_2445_2446_2449_2450_2451_2452_2454_2455_2457_2458_2459_2460_2461_2462_2463_2464_2465_2466_2467_2468_2469…	0.3699_0.1373_0.14_0.1665_0.1533_0.1613_0.1222_0.0808_0.0702_0.1015_0.0984_0.1059_0.1414_0.1647_0.1224_0.1379_0.1739_0.1401_0.0901_0.2791_0.1921_0.6411_0.4804_0.1321_0.2594_0.0863_0.1166_0.0996_0.1166_0.2625_0.1397_0.1335_0.1524_0.0888_0.2439_0.1212_0.2624_0.2727_0.4664_0.0855_0.0979_0.105_0.1565_0.2808_0.1741_0.2076_0.3208_0.3521_0.3367_0.3547_0.1052_0.0863_0.0898_0.1051_0.0982_0.0938_0.7374_0.1…	0.715084	0.615385	0	0
1821	Gm08	Gm18	3331	3492	1333	1529	0.0108	66	0.1207	0.174285	0.878788	0.893939	0.909091	0.924242	0.984848	3331_3333_3334_3336_3338_3346_3350_3354_3355_3356_3358_3359_3360_3361_3363_3364_3365_3366_3368_3370_3371_3372_3374_3376_3377_3380_3381_3384_3385_3409_3410_3422_3424_3425_3433_3437_3438_3440_3441_3449_3450_3451_3452_3453_3454_3455_3456_3457_3458_3459_3460_3462_3463_3464_3465_3467_3469_3470_3471_3473_3478_3479_3480_3490_3491_3492	1333_1334_1335_1337_1339_1343_1359_1361_1371_1372_1374_1377_1378_1380_1385_1386_1387_1388_1389_1390_1392_1393_1394_1397_1399_1401_1404_1405_1416_1417_1418_1447_1452_1460_1463_1465_1468_1469_1475_1476_1478_1479_1480_1482_1484_1485_1486_1490_1491_1492_1494_1500_1502_1503_1507_1509_1511_1513_1514_1515_1517_1521_1522_1526_1527_1529	0.3307_0.136_0.1202_0.091_0.1027_0.0585_0.1714_0.1403_0.0739_0.0813_0.167_0.1167_0.0919_0.1297_0.1065_0.2775_0.1118_0.2096_0.0863_0.1527_0.0838_0.0496_0.118_0.1523_0.1552_0.4287_0.2783_0.0943_1.634_0.2744_1.264_0.0242_0.0595_0.0874_0.1076_0.0881_0.1349_0.1244_0.0904_0.32_0.1059_0.0836_0.0977_0.0927_0.1229_0.1493_0.1594_0.1574_0.1353_0.0562_0.1034_0.0797_0.1393_0.1001_0.1574_0.0842_0.0968_0.1207_0…	0.407407	0.335025	0	0
1822	Gm08	Gm18	3569	3499	2661	2728	0.0001	51	0.1229	0.174692	0.980392	1	1	1	1	3569_3568_3566_3565_3564_3563_3561_3560_3559_3557_3556_3555_3554_3551_3549_3548_3547_3546_3544_3543_3542_3541_3540_3539_3538_3537_3535_3532_3531_3529_3528_3526_3525_3522_3520_3518_3517_3515_3514_3513_3512_3511_3509_3508_3507_3506_3505_3503_3502_3500_3499	2661_2662_2664_2665_2666_2667_2668_2669_2670_2671_2672_2673_2674_2675_2678_2679_2680_2683_2684_2685_2686_2687_2688_2689_2690_2691_2693_2694_2695_2698_2700_2702_2703_2704_2706_2707_2708_2709_2710_2711_2712_2713_2715_2716_2717_2718_2719_2721_2722_2725_2728	0.2118_0.0775_0.2253_0.2457_0.1597_0.1544_0.1601_0.1971_0.0801_0.1533_0.1623_0.49_0.0667_0.0574_0.186_0.0935_0.3534_0.1205_0.0873_0.139_0.1357_0.0866_0.1024_0.1229_0.0982_0.2025_0.119_0.0819_0.1219_0.5505_0.0716_0.1324_0.4233_0.0757_0.6338_0.1018_0.1072_0.7615_0.1153_0.0922_0.0816_0.0973_0.1272_0.1367_0.118_0.1471_0.2473_0.0722_0.1084_0.1238_0.0922	0.71831	0.75	0	0
1826	Gm08	Gm18	3252	3277	670	714	0.0026	21	0.1134	0.17841	0.952381	1	1	1	1	3252_3253_3254_3255_3256_3257_3258_3259_3260_3262_3263_3264_3265_3266_3267_3269_3270_3271_3272_3276_3277	670_675_689_690_691_692_694_696_697_699_700_701_702_703_705_706_708_709_711_712_714	0.5902_0.1542_0.2446_0.0967_0.1032_0.0974_0.0893_0.0869_0.1803_0.0747_0.1816_0.081_0.1586_0.1134_0.0869_0.1143_0.2_0.1219_0.7688_0.1074_0.0952	0.807692	0.466667	0	0
1827	Gm08	Gm18	3424	3386	1411	1442	0.0148	17	0.1353	0.246635	0.705882	0.764706	0.941176	0.941176	0.941176	3424_3415_3410_3409_3408_3407_3405_3402_3401_3395_3393_3392_3391_3390_3388_3387_3386	1411_1412_1416_1418_1421_1422_1423_1425_1429_1431_1434_1436_1437_1439_1440_1441_1442	0.0761_0.6643_0.8204_0.6609_0.2133_0.1164_0.1353_0.1134_0.1718_0.0925_0.1168_0.2126_0.1052_0.2247_0.0913_0.1248_0.253	0.435897	0.53125	0	0
1829	Gm08	Gm18	3240	3276	652	711	0.0273	15	0.1706	0.250893	0.666667	0.933333	0.933333	1	1	3240_3241_3242_3243_3244_3247_3248_3249_3250_3251_3252_3266_3268_3273_3276	652_655_656_658_659_661_662_663_664_665_667_704_706_709_711	0.2736_0.1706_0.0901_0.1162_0.1451_0.0793_0.1513_0.1119_0.2275_0.0907_0.5648_0.9473_0.2427_0.3575_0.1948	0.405405	0.25	0	0
1835	Gm08	Gm18	3493	3483	1525	1536	0.0193	7	0.1742	0.162114	0.857143	1	1	1	1	3493_3491_3490_3488_3487_3486_3483	1525_1526_1527_1529_1530_1533_1536	0.1084_0.1767_0.1227_0.1886_0.1742_0.1276_0.2366	0.636364	0.583333	0	0
1858	Gm09	Gm01	1908	1783	101	233	0.0001	101	0.1312	0.168987	0.980198	1	1	1	1	1908_1907_1906_1905_1904_1903_1902_1901_1900_1899_1898_1897_1896_1895_1894_1893_1892_1891_1890_1889_1888_1887_1886_1884_1881_1880_1879_1878_1877_1876_1874_1873_1872_1871_1870_1869_1868_1867_1866_1865_1864_1863_1862_1860_1859_1858_1857_1856_1855_1854_1853_1852_1851_1850_1848_1846_1845_1842_1841_1840_1838_1836_1835_1834_1833_1831_1828_1827_1826_1825_1824_1823_1818_1817_1816_1815_1814_1813_1811_1809…	101_103_104_105_106_107_108_109_110_111_112_113_114_115_116_117_118_119_120_121_128_129_130_136_138_139_140_141_142_143_144_145_146_147_148_150_151_153_154_155_156_157_159_162_164_165_166_167_168_169_170_171_174_175_176_177_179_181_182_183_184_185_188_189_190_191_192_193_194_195_196_197_198_199_200_201_202_203_204_206_207_208_209_210_211_212_213_214_215_216_218_224_225_226_227_228_229_230_231_232…	0.1721_0.1214_0.1099_0.2289_0.0836_0.1087_0.0955_0.103_0.1202_0.3804_0.1158_0.132_0.1528_0.0257_0.1454_0.1165_0.124_0.1323_0.2116_0.1768_0.1429_0.1312_0.1204_0.7574_0.1128_0.1475_0.1434_0.1574_0.0991_0.1066_0.1555_0.0947_0.1121_0.1049_0.1612_0.0679_0.1277_0.123_0.1308_0.121_0.1349_0.2665_0.0732_0.3915_0.0677_0.1105_0.1488_0.2112_0.1264_0.1037_0.1367_0.1566_0.166_0.1005_0.1114_0.258_0.187_0.3532_0…	0.801587	0.759398	0	0
1859	Gm09	Gm01	1914	1981	1293	1349	0.0001	44	0.12005	0.142139	1	1	1	1	1	1914_1915_1916_1917_1918_1919_1920_1921_1922_1924_1929_1930_1931_1932_1933_1934_1935_1936_1946_1947_1948_1952_1953_1954_1955_1956_1957_1958_1961_1962_1963_1964_1965_1966_1969_1972_1973_1974_1975_1976_1978_1979_1980_1981	1293_1294_1299_1300_1301_1302_1304_1305_1306_1308_1309_1310_1311_1312_1313_1314_1315_1316_1317_1318_1320_1321_1322_1323_1324_1326_1327_1328_1329_1330_1332_1333_1334_1336_1338_1341_1342_1343_1344_1345_1346_1347_1348_1349	0.1032_0.0515_0.0917_0.1683_0.065_0.1011_0.155_0.0821_0.0987_0.1083_0.1478_0.0804_0.1162_0.0597_0.1199_0.227_0.1366_0.1214_0.2426_0.0976_0.0913_0.0716_0.1133_0.7117_0.1202_0.1276_0.1952_0.1314_0.1497_0.1977_0.1286_0.0577_0.1058_0.283_0.1217_0.1303_0.3752_0.1504_0.0777_0.1259_0.0929_0.0796_0.1358_0.1057	0.647059	0.77193	0	0
1861	Gm09	Gm01	1727	1743	1270	1292	0	15	0.1246	0.148213	1	1	1	1	1	1727_1728_1729_1730_1731_1732_1733_1734_1735_1737_1738_1739_1740_1741_1743	1270_1271_1273_1275_1276_1277_1279_1280_1281_1282_1283_1284_1288_1290_1292	0.2756_0.0739_0.1523_0.3265_0.1388_0.1088_0.0541_0.1246_0.1047_0.1389_0.1024_0.1377_0.1132_0.1205_0.2512	0.882353	0.652174	0	0
1870	Gm09	Gm02	940	1017	1634	1709	0.0011	29	0.1357	0.156269	0.931034	0.965517	1	1	1	940_941_942_943_944_946_949_951_954_955_957_960_962_969_979_981_985_986_987_990_993_1000_1001_1002_1003_1005_1010_1011_1017	1634_1635_1636_1637_1639_1643_1644_1645_1646_1648_1649_1651_1652_1654_1657_1658_1659_1660_1661_1662_1664_1669_1670_1671_1672_1676_1679_1681_1709	0.1357_0.1608_0.1205_0.0875_0.1019_0.0763_0.2089_0.072_0.0954_0.126_0.0864_0.104_0.2859_0.1068_0.0959_0.2253_0.1982_0.2318_0.249_0.1488_0.1848_0.3908_0.138_0.1108_0.1051_0.141_0.0834_0.2835_0.1773	0.371795	0.381579	0	0
1891	Gm09	Gm04	1937	1944	1184	1193	0.0004	6	0.14415	0.12545	1	1	1	1	1	1937_1938_1940_1942_1943_1944	1184_1186_1188_1191_1192_1193	0.1417_0.0706_0.1578_0.1578_0.0782_0.1466	0.75	0.6	0	0
1919	Gm09	Gm07	1726	1495	819	1051	0.0017	151	0.1216	0.166218	0.887417	0.92053	0.953642	0.966887	0.97351	1726_1724_1723_1722_1721_1720_1719_1718_1717_1716_1715_1714_1713_1712_1711_1710_1709_1707_1706_1705_1704_1703_1702_1701_1700_1699_1698_1696_1695_1694_1693_1692_1691_1690_1689_1688_1686_1684_1681_1679_1677_1676_1675_1673_1672_1671_1670_1667_1666_1664_1658_1654_1653_1652_1651_1650_1649_1648_1647_1646_1644_1642_1641_1640_1639_1638_1637_1633_1632_1631_1630_1629_1628_1627_1626_1625_1624_1623_1622_1618…	819_821_822_823_824_825_826_827_828_829_830_831_832_833_834_835_836_837_838_839_840_841_842_843_846_847_848_849_850_851_852_853_854_855_856_857_859_860_863_865_866_867_869_870_871_872_873_874_875_876_877_878_880_881_882_883_884_885_886_888_889_890_891_892_893_896_898_901_902_903_905_906_907_908_909_910_911_913_916_918_919_920_923_924_925_929_930_933_938_940_941_943_944_946_948_951_952_954_956_957…	0.9455_0.2421_0.1321_0.0962_0.1568_0.0774_0.136_0.1276_0.0589_0.1837_0.0739_0.0964_0.1001_0.0816_0.0947_0.0818_0.0911_0.1531_0.1012_0.1171_0.0713_0.1075_0.0814_0.0644_0.166_0.1409_0.0942_0.1416_0.1008_0.2719_0.2026_0.146_0.1901_0.1102_0.0804_0.1422_0.0919_0.249_0.0602_0.0506_0.1168_0.1274_0.1106_0.0919_0.1417_0.0378_0.1279_0.0868_0.0822_0.1004_0.7195_0.1346_0.3121_0.1242_0.1748_0.1017_0.1216_0.33…	0.650862	0.648069	0	0
1923	Gm09	Gm07	1053	1105	1580	1603	0.0036	12	0.1321	0.165	0.916667	1	1	1	1	1053_1054_1056_1061_1062_1064_1070_1072_1075_1076_1085_1105	1580_1584_1585_1587_1588_1589_1590_1591_1592_1594_1596_1603	0.0726_0.267_0.1429_0.1018_0.2875_0.3301_0.1693_0.1213_0.0889_0.112_0.1839_0.1027	0.226415	0.5	0	0
1942	Gm09	Gm08	909	926	3005	3031	0.02	6	0.0493	0.369933	0.5	0.666667	0.833333	0.833333	1	909_915_920_923_924_926	3005_3022_3024_3029_3030_3031	1.9291_0.1395_0.0562_0.0233_0.0291_0.0424	0.333333	0.222222	0	0
2017	Gm09	Gm12	2141	2022	25	149	0.0002	86	0.1101	0.124877	0.953488	0.976744	0.976744	0.976744	0.988372	2141_2139_2137_2136_2135_2130_2129_2128_2127_2126_2122_2120_2119_2118_2116_2115_2114_2113_2112_2111_2110_2109_2108_2107_2106_2105_2104_2102_2101_2098_2097_2093_2092_2091_2090_2089_2086_2084_2083_2082_2081_2080_2079_2078_2077_2075_2072_2070_2069_2067_2066_2065_2064_2063_2062_2060_2059_2058_2057_2054_2053_2051_2050_2049_2047_2046_2045_2044_2043_2042_2041_2040_2039_2037_2036_2035_2033_2031_2030_2029…	25_27_31_32_33_35_36_37_38_39_43_44_45_46_47_48_49_51_52_53_54_55_56_57_58_60_61_62_63_65_66_67_68_70_71_72_78_79_80_81_82_83_84_85_86_88_92_96_97_100_101_102_103_104_105_107_108_109_111_112_113_114_115_116_119_121_123_124_125_126_128_129_130_132_133_134_136_137_138_139_140_143_145_147_148_149	0.2096_0.0747_0.1206_0.1015_0.1862_0.1503_0.0679_0.1714_0.0895_0.1343_0.2083_0.1417_0.0965_0.0707_0.1256_0.1935_0.4049_0.1182_0.0708_0.1007_0.1229_0.0789_0.1811_0.1096_0.1602_0.1106_0.1988_0.1246_0.1013_0.1139_0.1499_0.1038_0.1696_0.0875_0.0452_0.1075_0.1215_0.1156_0.0977_0.0853_0.1023_0.1152_0.1456_0.076_0.0786_0.0976_0.0398_0.0246_0.0567_0.0798_0.095_0.0666_0.0639_0.0455_0.0919_0.0622_0.077_0.0…	0.716667	0.688	0	0
2018	Gm09	Gm12	1982	2020	342	366	0.0038	21	0.1395	0.15231	0.714286	0.809524	0.904762	0.952381	0.952381	1982_1983_1984_1985_1987_1988_1989_1990_1991_1997_2008_2009_2010_2011_2012_2013_2015_2016_2017_2018_2020	342_343_344_345_346_347_348_350_351_352_354_355_356_357_358_359_360_361_362_363_366	0.0493_0.1028_0.1618_0.03_0.1395_0.1395_0.1641_0.199_0.1517_0.3127_0.0625_0.1211_0.0962_0.2662_0.1306_0.0935_0.0928_0.1686_0.1921_0.1719_0.3526	0.538462	0.84	0	0
2019	Gm09	Gm12	38	2	2281	2316	0.003	13	0.1087	0.119046	0.923077	1	1	1	1	38_37_36_35_34_33_32_26_25_24_22_21_2	2281_2282_2288_2289_2292_2293_2295_2308_2309_2310_2312_2313_2316	0.1583_0.2032_0.0642_0.1349_0.1013_0.1241_0.2415_0.0583_0.1833_0.068_0.1018_0.1087_0.0	0.351351	0.361111	0	0
2020	Gm09	Gm12	6	20	2296	2307	0.002	9	0.136	0.172867	0.888889	0.888889	0.888889	1	1	6_7_9_12_13_14_16_17_20	2296_2297_2298_2299_2300_2303_2305_2306_2307	0.0767_0.1998_0.1626_0.1805_0.136_0.4592_0.1022_0.1279_0.1109	0.6	0.75	0	0
2043	Gm09	Gm15	40	909	1084	1996	0.0019	506	0.135	0.168533	0.934783	0.94664	0.962451	0.974308	0.986166	40_42_44_45_46_47_48_49_50_51_53_54_56_57_58_59_61_62_63_64_65_66_67_68_69_70_71_72_73_74_78_79_80_81_82_84_85_86_88_89_90_91_92_94_95_97_98_99_100_101_102_103_104_106_107_109_110_111_112_113_114_115_116_117_118_119_121_122_123_124_125_126_127_129_130_131_132_133_134_136_137_138_139_140_141_142_143_144_145_146_147_149_150_151_152_153_154_155_156_157_159_160_162_163_166_167_168_169_170_171_172_173…	1084_1085_1086_1088_1091_1093_1094_1095_1096_1097_1098_1099_1100_1101_1102_1103_1104_1105_1106_1107_1108_1109_1111_1112_1113_1114_1115_1116_1117_1118_1120_1121_1122_1123_1124_1125_1126_1127_1128_1129_1130_1131_1133_1134_1135_1136_1137_1138_1139_1140_1143_1144_1145_1147_1148_1149_1150_1151_1152_1153_1154_1155_1156_1157_1158_1160_1162_1163_1164_1165_1166_1168_1169_1171_1172_1173_1174_1175_1176_1178…	0.1088_0.2316_0.0455_0.1761_0.0933_0.1225_0.1449_0.1216_0.1934_0.6273_0.0783_0.1111_0.1144_0.1618_0.3543_0.7452_0.2044_0.3045_0.1537_0.1249_0.0811_0.1339_0.1351_0.0949_0.0923_0.0758_0.0977_0.0962_0.1492_0.0469_0.2231_0.1192_0.1997_0.1609_0.323_0.1581_0.1568_0.0809_0.1297_0.0873_0.1612_0.1311_0.1135_0.0679_0.1238_0.195_0.1595_0.1527_0.1629_0.1823_0.2683_0.0586_0.1043_0.3336_0.1766_0.2908_0.0977_0.…	0.581609	0.554217	0	0
2044	Gm09	Gm15	443	399	1454	1507	0.0003	36	0.14815	0.164178	0.972222	0.972222	1	1	1	443_442_441_440_438_437_436_435_434_433_432_431_430_429_428_427_426_425_422_421_420_419_418_417_415_413_411_408_407_405_404_403_402_401_400_399	1454_1456_1457_1458_1460_1461_1463_1465_1466_1469_1470_1471_1472_1473_1474_1475_1476_1477_1479_1480_1481_1483_1484_1485_1486_1487_1490_1491_1494_1495_1497_1499_1500_1501_1502_1507	0.1595_0.1443_0.1667_0.0926_0.4015_0.378_0.1956_0.0945_0.2294_0.1762_0.1371_0.1021_0.2391_0.143_0.2528_0.1026_0.0999_0.2269_0.0475_0.1961_0.1664_0.0922_0.2099_0.1118_0.1502_0.1147_0.1023_0.1509_0.2346_0.1905_0.135_0.1461_0.123_0.181_0.0901_0.1263	0.8	0.666667	0	0
2047	Gm09	Gm15	760	745	1813	1837	0.0056	11	0.1318	0.143818	1	1	1	1	1	760_758_755_754_753_752_750_748_747_746_745	1813_1815_1817_1818_1819_1820_1824_1825_1834_1836_1837	0.1449_0.1803_0.1478_0.1205_0.1108_0.1867_0.1302_0.0809_0.1318_0.243_0.1051	0.6875	0.44	0	0
2048	Gm09	Gm15	826	779	1869	1893	0.0084	11	0.1201	0.203827	0.909091	1	1	1	1	826_824_823_822_819_815_813_808_806_803_779	1869_1871_1872_1873_1875_1877_1878_1879_1880_1888_1893	0.128_0.1206_0.1087_0.0953_0.112_0.3356_0.1197_0.1718_0.1087_0.1201_0.8216	0.229167	0.44	0	0
2050	Gm09	Gm15	886	875	1925	1939	0.004	8	0.1628	0.174475	0.75	0.875	1	1	1	886_885_883_881_880_879_877_875	1925_1926_1930_1931_1932_1933_1934_1939	0.1_0.1709_0.0921_0.0842_0.1547_0.2374_0.1949_0.3616	0.666667	0.533333	0	0
2062	Gm09	Gm16	1213	1495	1836	2110	0.0025	172	0.13055	0.180734	0.854651	0.906977	0.94186	0.959302	0.97093	1213_1224_1230_1231_1233_1234_1235_1247_1248_1249_1250_1255_1256_1258_1259_1260_1261_1262_1263_1264_1273_1274_1276_1277_1278_1280_1281_1283_1284_1285_1287_1290_1292_1293_1294_1295_1296_1297_1298_1299_1300_1303_1304_1305_1306_1307_1308_1309_1310_1312_1315_1318_1319_1320_1321_1322_1324_1325_1327_1329_1330_1331_1333_1334_1335_1337_1338_1340_1342_1343_1344_1345_1346_1347_1349_1350_1352_1353_1354_1355…	1836_1840_1857_1859_1860_1861_1862_1868_1870_1871_1872_1875_1877_1878_1879_1882_1883_1884_1885_1886_1893_1894_1896_1897_1899_1900_1901_1902_1904_1905_1909_1912_1914_1915_1916_1917_1918_1919_1920_1921_1922_1923_1924_1925_1926_1927_1928_1929_1930_1932_1936_1938_1940_1944_1945_1946_1947_1948_1949_1950_1951_1952_1956_1957_1958_1959_1960_1961_1962_1963_1964_1965_1967_1968_1969_1971_1973_1976_1977_1978…	0.2157_0.3991_0.1692_0.0347_0.1427_0.0968_0.3213_0.1362_0.0557_0.1444_0.2838_0.0879_0.2156_0.1656_0.1112_0.1222_0.1397_0.1651_0.2536_0.1803_0.1403_0.1609_0.1207_0.1751_0.1451_0.1173_0.1164_0.1846_0.2936_0.1185_0.0887_0.0129_0.1234_0.0677_0.1589_0.1251_0.204_0.0731_0.1304_0.1092_0.1808_0.174_0.1704_0.0822_0.175_0.1147_0.1745_0.1082_0.1178_0.7411_0.7105_0.1029_0.0953_0.0501_0.072_0.0926_0.1076_0.11…	0.607774	0.625455	0	0
2063	Gm09	Gm16	1111	1224	1635	1748	0.0065	66	0.14755	0.196011	0.833333	0.893939	0.924242	0.954545	0.969697	1111_1113_1114_1115_1116_1117_1119_1120_1122_1123_1124_1130_1131_1132_1134_1136_1138_1139_1140_1142_1143_1145_1147_1148_1150_1152_1154_1155_1156_1157_1158_1162_1163_1164_1166_1167_1168_1170_1171_1172_1173_1174_1177_1179_1181_1182_1183_1184_1186_1187_1188_1192_1193_1194_1195_1196_1197_1198_1199_1200_1201_1202_1203_1204_1208_1224	1635_1636_1638_1639_1642_1643_1644_1645_1659_1660_1662_1664_1668_1669_1670_1675_1679_1680_1681_1682_1683_1684_1686_1687_1688_1689_1691_1692_1694_1695_1696_1697_1698_1699_1700_1701_1702_1703_1704_1705_1706_1707_1708_1709_1710_1712_1713_1714_1715_1716_1717_1719_1720_1721_1722_1723_1724_1726_1727_1728_1729_1730_1731_1732_1733_1748	0.377_0.1498_0.1915_0.1156_0.1243_0.212_0.1614_0.0875_0.5961_0.292_0.1727_0.8646_0.1933_0.093_0.115_0.212_0.2009_0.0695_0.1296_0.1327_0.1537_0.2096_0.1401_0.1179_0.1048_0.2434_0.4486_0.2162_0.1455_0.2108_0.1429_0.1284_0.1496_0.195_0.2344_0.065_0.1821_0.1271_0.1403_0.1784_0.1348_0.1782_0.3001_0.1061_0.6931_0.2211_0.1041_0.1213_0.1159_0.102_0.0829_0.5321_0.3527_0.1758_0.1243_0.2083_0.0967_0.0969_0.…	0.578947	0.578947	0	0
2065	Gm09	Gm16	1773	1746	1060	1094	0.0008	17	0.1335	0.142324	1	1	1	1	1	1773_1771_1766_1765_1763_1762_1761_1758_1757_1756_1755_1754_1753_1752_1751_1749_1746	1060_1061_1062_1063_1064_1065_1066_1069_1070_1071_1072_1080_1082_1083_1088_1092_1094	0.14_0.1187_0.0952_0.1299_0.1196_0.275_0.1412_0.1436_0.1378_0.0946_0.1859_0.0985_0.1335_0.1033_0.2454_0.1217_0.1356	0.607143	0.485714	0	0
2073	Gm09	Gm16	1213	1224	1805	1812	0	8	0.12265	0.128287	1	1	1	1	1	1213_1214_1215_1216_1219_1221_1222_1224	1805_1806_1807_1808_1809_1810_1811_1812	0.1649_0.0498_0.1442_0.0631_0.1278_0.1175_0.1134_0.2456	0.666667	1	0	0
2075	Gm09	Gm16	1764	1780	1088	1115	0.0337	8	0.1493	0.519925	0.75	0.75	0.875	1	1	1764_1774_1775_1776_1777_1778_1779_1780	1088_1095_1096_1097_1101_1102_1106_1115	3.038_0.1066_0.124_0.2418_0.3091_0.0748_0.1746_0.0905	0.470588	0.285714	0	0
2091	Gm09	Gm18	2599	2144	1805	2337	0.0006	332	0.12305	0.150829	0.948795	0.975904	0.990964	0.996988	0.996988	2599_2598_2597_2596_2595_2594_2593_2591_2590_2589_2588_2587_2584_2581_2579_2577_2576_2575_2573_2572_2571_2570_2569_2568_2566_2565_2564_2563_2562_2561_2560_2559_2557_2556_2529_2528_2527_2526_2525_2524_2523_2522_2521_2520_2519_2518_2514_2513_2512_2511_2510_2508_2507_2506_2504_2502_2499_2498_2497_2496_2495_2494_2493_2491_2490_2488_2485_2484_2482_2480_2479_2478_2477_2476_2475_2474_2473_2472_2471_2470…	1805_1806_1807_1808_1811_1812_1813_1815_1816_1817_1818_1819_1821_1822_1823_1825_1827_1828_1830_1831_1832_1834_1835_1836_1837_1838_1842_1843_1844_1845_1846_1848_1850_1875_1877_1878_1879_1880_1881_1882_1883_1884_1885_1887_1889_1890_1891_1892_1893_1894_1895_1897_1899_1900_1906_1907_1909_1910_1916_1917_1918_1919_1921_1922_1923_1924_1925_1926_1927_1928_1929_1934_1935_1936_1937_1938_1939_1940_1942_1943…	0.114_0.0961_0.1608_0.3793_0.0885_0.1237_0.1887_0.1103_0.2145_0.1036_0.1636_0.0944_0.1345_0.1939_0.2393_0.1469_0.0884_0.1362_0.134_0.0649_0.5392_0.1107_0.1368_0.1091_0.1225_0.0819_0.1549_0.1014_0.1376_0.138_0.0904_0.2596_0.2457_0.1791_0.1099_0.0747_0.1361_0.0467_0.0831_0.1038_0.0931_0.0802_0.2311_0.1424_0.1161_0.0775_0.1245_0.1507_0.1259_0.2248_0.1136_0.1643_0.1368_0.0787_0.2815_0.1184_0.1166_0.6…	0.72807	0.622889	0	0
2092	Gm09	Gm18	2530	2555	1851	1874	0.0001	21	0.1372	0.1413	1	1	1	1	1	2530_2531_2532_2533_2534_2535_2536_2538_2539_2540_2543_2544_2545_2546_2547_2548_2550_2552_2553_2554_2555	1851_1852_1853_1854_1855_1856_1857_1858_1859_1860_1861_1862_1863_1864_1865_1867_1868_1869_1871_1872_1874	0.1359_0.1384_0.2186_0.1051_0.1309_0.0679_0.134_0.178_0.1432_0.138_0.1024_0.1507_0.0703_0.2381_0.1026_0.105_0.2329_0.1298_0.1496_0.1372_0.1587	0.807692	0.875	0	0
2109	Gm09	Gm19	2560	2573	958	965	0.0165	6	0.0379	0.0418	0	0.5	0.666667	0.833333	0.833333	2560_2561_2562_2563_2564_2573	958_959_960_961_964_965	0.0438_0.0495_0.0257_0.0247_0.0751_0.032	0.428571	0.75	0	0
2112	Gm09	Gm20	2653	2582	2	64	0.0036	29	0.1258	0.173028	0.724138	0.862069	0.931034	0.965517	0.965517	2653_2648_2646_2645_2644_2642_2641_2638_2632_2631_2630_2627_2625_2622_2618_2617_2615_2613_2610_2609_2608_2607_2606_2605_2603_2602_2601_2600_2582	2_3_6_7_8_11_12_13_14_15_16_19_21_22_23_24_27_29_30_31_32_36_39_40_41_44_45_46_64	0.0804_0.1258_0.0833_0.1288_0.1104_0.083_0.2201_0.1726_0.0922_0.0726_0.1077_0.7545_0.129_0.1196_0.1893_0.3213_0.103_0.0821_0.1588_0.2338_0.0739_0.3464_0.1276_0.2357_0.1112_0.1335_0.0369_0.11_0.4743	0.402778	0.460317	0	0
2128	Gm10	Gm02	338	193	1378	1536	0.0001	116	0.13075	0.146974	0.948276	0.956897	0.991379	0.991379	1	338_336_332_331_330_329_328_327_325_324_323_322_321_320_319_318_317_316_315_314_313_312_311_310_308_307_304_303_302_300_299_297_296_295_293_292_291_290_289_288_287_286_283_282_281_280_278_277_275_274_273_272_271_270_269_268_267_266_264_263_262_261_260_259_258_256_255_253_250_249_248_247_246_245_243_242_241_240_239_238_237_236_235_234_233_231_230_228_227_226_225_224_223_222_221_220_219_218_217_216…	1378_1382_1385_1386_1387_1388_1390_1391_1392_1393_1394_1399_1400_1401_1402_1403_1404_1405_1406_1407_1408_1409_1410_1411_1412_1413_1416_1417_1418_1419_1421_1423_1424_1425_1426_1427_1429_1430_1431_1433_1434_1435_1439_1440_1441_1442_1443_1445_1446_1447_1449_1450_1451_1452_1453_1454_1455_1456_1457_1458_1459_1460_1461_1462_1463_1467_1468_1469_1471_1472_1474_1476_1477_1478_1480_1481_1483_1484_1486_1488…	0.1225_0.078_0.1785_0.1594_0.109_0.2209_0.1683_0.0941_0.09_0.2405_0.0965_0.175_0.0959_0.0988_0.2286_0.0979_0.0986_0.0799_0.2156_0.2922_0.1412_0.1849_0.1088_0.1502_0.1678_0.0667_0.1515_0.1287_0.0747_0.0747_0.1393_0.1214_0.1788_0.1045_0.162_0.1203_0.1311_0.1071_0.0954_0.1293_0.1304_0.1903_0.1482_0.1607_0.1281_0.2049_0.1326_0.1806_0.1278_0.1749_0.0958_0.2899_0.1334_0.102_0.1052_0.0884_0.0824_0.1664_…	0.794521	0.72956	0	0
2129	Gm10	Gm02	3	192	12	190	0.001	94	0.1441	0.163537	0.914894	0.93617	0.968085	0.968085	0.978723	3_4_21_22_23_25_26_28_31_32_39_66_67_68_69_70_71_74_95_96_97_98_99_102_103_104_105_106_108_111_113_114_116_117_118_119_120_123_124_125_126_127_129_130_131_132_133_134_136_137_138_139_140_141_142_143_144_146_147_149_150_151_152_153_154_155_156_157_158_160_161_164_165_166_167_168_169_170_174_175_176_177_178_179_180_181_182_183_184_186_188_189_191_192	12_13_16_17_18_19_23_25_27_29_54_56_57_58_59_61_62_64_87_88_89_91_92_93_94_95_96_98_99_102_103_104_107_109_110_111_113_115_116_117_118_119_123_124_126_128_129_130_132_133_134_135_136_137_138_139_140_141_142_144_145_146_147_148_149_150_152_154_155_159_160_162_163_164_166_167_168_169_171_172_173_174_176_177_178_179_181_182_183_184_186_187_189_190	0.0807_0.2298_0.1666_0.1434_0.1389_0.1595_0.1093_0.163_0.1234_0.1502_0.1363_0.095_0.0978_0.1261_0.149_0.1372_0.2185_0.3171_0.2201_0.0727_0.0866_0.1466_0.3544_0.1051_0.1261_0.1052_0.0807_0.3087_0.0947_0.1661_0.0784_0.1354_0.1113_0.5153_0.2299_0.1448_0.1259_0.082_0.1007_0.1481_0.1024_0.3102_0.115_0.2484_0.117_0.1885_0.098_0.2735_0.2259_0.0768_0.0832_0.0784_0.1047_0.222_0.1338_0.1869_0.1021_0.1539_0…	0.494737	0.52514	0	0
2130	Gm10	Gm02	836	726	1803	1905	0.0019	60	0.153	0.16263	0.966667	0.983333	0.983333	1	1	836_819_818_817_816_814_813_812_811_810_809_808_807_805_803_802_799_798_797_795_794_792_791_790_789_788_787_776_772_770_767_765_762_761_760_759_757_756_755_754_753_752_748_747_745_744_741_740_739_737_736_735_734_733_732_731_730_728_727_726	1803_1826_1827_1828_1829_1830_1831_1833_1834_1835_1836_1837_1838_1841_1842_1843_1845_1846_1847_1848_1849_1850_1855_1857_1858_1859_1861_1863_1867_1868_1869_1870_1871_1872_1873_1875_1877_1879_1880_1881_1882_1884_1885_1887_1888_1889_1890_1891_1892_1893_1894_1895_1896_1897_1898_1899_1900_1903_1904_1905	0.1039_0.1017_0.2467_0.086_0.0912_0.1557_0.1568_0.1005_0.122_0.1372_0.1687_0.0954_0.083_0.1584_0.1363_0.2442_0.3392_0.2288_0.1065_0.0866_0.1212_0.2465_0.2085_0.1484_0.1588_0.2203_0.2349_0.1608_0.2629_0.1717_0.1471_0.0889_0.334_0.0687_0.1064_0.1092_0.2444_0.1692_0.2517_0.2902_0.095_0.2055_0.0931_0.1858_0.2236_0.1678_0.1825_0.1503_0.0765_0.1498_0.1464_0.1703_0.1246_0.107_0.0667_0.2185_0.1256_0.2721…	0.540541	0.582524	0	0
2132	Gm10	Gm02	65	40	31	53	0.0003	19	0.1395	0.147884	1	1	1	1	1	65_64_62_61_60_59_57_54_53_52_50_49_48_46_45_43_42_41_40	31_32_33_34_35_36_37_39_41_42_43_44_45_46_47_48_50_51_53	0.1828_0.1103_0.2306_0.1057_0.0835_0.1414_0.0987_0.179_0.1277_0.1906_0.3464_0.0535_0.1546_0.101_0.1576_0.112_0.1395_0.1845_0.1104	0.730769	0.826087	0	0
2133	Gm10	Gm02	875	1033	1700	1777	0.0109	21	0.1298	0.138776	1	1	1	1	1	875_894_898_899_902_904_905_906_924_925_926_929_930_931_954_955_956_957_990_1030_1033	1700_1718_1724_1727_1730_1734_1735_1736_1738_1739_1741_1744_1745_1746_1750_1751_1752_1753_1765_1776_1777	0.1249_0.1368_0.0983_0.0988_0.1342_0.1648_0.1406_0.09_0.212_0.1082_0.082_0.1298_0.1282_0.1321_0.1155_0.229_0.1461_0.1143_0.1954_0.1076_0.2257	0.132075	0.269231	0	0
2134	Gm10	Gm02	1258	1231	66	87	0.0006	17	0.1104	0.193624	0.941176	0.941176	1	1	1	1258_1252_1251_1249_1248_1247_1246_1245_1243_1241_1238_1237_1236_1235_1233_1232_1231	66_67_68_70_72_73_75_76_78_79_80_81_83_84_85_86_87	0.1105_0.1215_0.0934_0.1084_0.2215_0.1015_0.0734_0.1074_0.1348_0.1104_0.0981_0.2014_0.0935_0.0993_0.1497_0.233_1.2338	0.607143	0.772727	0	0
2135	Gm10	Gm02	1000	970	1780	1822	0.0162	12	0.14965	0.140133	0.75	0.833333	0.833333	0.916667	0.916667	1000_998_989_988_986_984_982_977_973_972_971_970	1780_1781_1782_1785_1787_1788_1789_1791_1817_1820_1821_1822	0.1528_0.1465_0.0896_0.0813_0.1625_0.2015_0.1635_0.251_0.1221_0.0725_0.1556_0.0827	0.387097	0.27907	0	0
2136	Gm10	Gm02	893	868	1682	1703	0.0052	11	0.1767	0.312	0.818182	0.909091	0.909091	0.909091	0.909091	893_891_888_887_883_880_879_876_871_869_868	1682_1683_1686_1687_1690_1693_1695_1699_1701_1702_1703	0.2943_0.1644_0.1389_0.319_0.1081_0.1563_1.5904_0.1767_0.1213_0.1854_0.1772	0.423077	0.5	0	0
2138	Gm10	Gm02	1046	1008	1540	1585	0.046	9	0.1478	0.171267	0.444444	0.666667	0.888889	1	1	1046_1042_1034_1028_1027_1024_1023_1022_1008	1540_1541_1546_1570_1572_1575_1578_1580_1585	0.1478_0.2479_0.3277_0.1152_0.1252_0.1599_0.1025_0.1843_0.1309	0.230769	0.195652	0	0
2142	Gm10	Gm02	933	960	1591	1625	0.0236	6	0.14395	0.14775	0.833333	1	1	1	1	933_934_936_937_939_960	1591_1592_1594_1596_1624_1625	0.1932_0.1443_0.1436_0.1381_0.1016_0.1657	0.214286	0.171429	0	0
2280	Gm10	Gm13	339	724	1031	1396	0.0003	271	0.1399	0.162857	0.915129	0.944649	0.98155	0.99262	0.99262	339_340_341_342_344_346_347_348_350_351_352_353_356_357_358_359_360_362_363_364_365_367_369_370_371_372_376_378_379_381_382_383_384_385_386_387_388_389_390_391_394_396_397_398_399_400_401_403_404_405_406_407_408_410_411_412_413_415_416_417_418_419_420_422_423_424_425_426_427_428_429_431_432_433_434_435_436_437_438_439_440_441_444_445_446_448_449_450_451_452_453_454_455_456_457_458_459_460_461_462…	1031_1032_1033_1036_1038_1039_1040_1041_1043_1044_1045_1046_1050_1051_1052_1053_1054_1055_1056_1062_1063_1064_1066_1067_1068_1070_1076_1077_1078_1080_1081_1082_1083_1084_1085_1086_1087_1088_1089_1090_1091_1093_1094_1095_1096_1097_1100_1101_1102_1103_1104_1108_1109_1111_1112_1113_1114_1116_1117_1119_1120_1126_1127_1129_1130_1131_1132_1133_1134_1135_1136_1139_1140_1142_1144_1145_1146_1147_1148_1149…	0.0985_0.1738_0.1133_0.1759_0.0819_0.0991_0.0945_0.0863_0.2948_0.1451_0.093_0.1167_0.1775_0.1432_0.0589_0.1541_0.1189_0.172_0.2704_0.1593_0.174_0.1236_0.2416_0.177_0.095_0.1518_0.0937_0.1569_0.085_0.0845_0.1171_0.0932_0.085_0.2704_0.1824_0.0935_0.2286_0.1211_0.1029_0.1665_0.1091_0.0587_0.2338_0.234_0.484_0.1731_0.0677_0.1941_0.116_0.162_0.1719_0.2657_0.1358_0.107_0.1027_0.1046_0.1056_0.0185_0.074…	0.702073	0.740437	0	0
2295	Gm10	Gm15	847	866	2548	2560	0.0002	12	0.1282	0.127458	0.916667	0.916667	1	1	1	847_850_852_853_854_856_859_860_863_864_865_866	2548_2549_2550_2551_2552_2554_2555_2556_2557_2558_2559_2560	0.1088_0.1203_0.0926_0.1587_0.1786_0.1007_0.1551_0.1123_0.1361_0.0586_0.1383_0.1694	0.6	0.923077	0	0
2336	Gm10	Gm20	2739	1331	816	2234	0.0005	1002	0.1216	0.160541	0.921158	0.942116	0.963074	0.977046	0.98503	2739_2737_2735_2734_2733_2732_2731_2730_2728_2727_2723_2722_2721_2719_2716_2714_2713_2712_2711_2710_2708_2707_2706_2705_2703_2700_2699_2698_2695_2694_2693_2692_2691_2690_2689_2688_2686_2684_2683_2682_2681_2680_2679_2678_2677_2676_2675_2674_2672_2671_2670_2669_2668_2667_2665_2664_2663_2662_2661_2660_2658_2656_2652_2651_2650_2649_2648_2647_2646_2645_2644_2642_2641_2640_2639_2638_2637_2634_2633_2631…	816_818_819_820_822_823_824_825_826_827_828_830_831_834_835_837_838_840_841_844_846_848_849_852_853_854_855_856_857_858_860_862_863_864_865_866_868_869_870_871_872_874_876_877_878_879_883_884_885_887_888_889_891_892_893_895_896_897_898_899_900_901_902_903_904_905_907_908_909_910_911_916_917_918_920_921_923_924_926_928_929_930_931_932_933_934_935_936_937_945_946_948_950_951_953_954_956_957_958_959…	0.0917_0.1094_0.1086_0.0524_0.1464_0.196_0.0928_0.0906_0.0584_0.1001_0.1615_0.0616_0.0873_0.0951_0.0789_0.1105_0.1719_0.0839_0.213_0.083_0.1023_0.0729_0.1362_0.4524_0.2256_0.0857_0.1013_0.1424_0.1674_0.1779_0.1997_0.081_0.0894_0.0918_0.0938_0.1321_0.2135_0.3657_0.0888_0.2098_0.0987_0.0732_0.0628_0.08_0.1122_0.1652_0.1032_0.1384_0.162_0.2095_0.0938_0.0584_0.1033_0.2512_0.09_0.1207_0.099_0.0535_0.1…	0.711143	0.706131	0	0
2337	Gm10	Gm20	1064	1302	573	775	0.0032	93	0.1306	0.157047	0.913978	0.924731	0.978495	0.989247	1	1064_1068_1074_1075_1076_1077_1084_1086_1087_1088_1091_1095_1097_1098_1099_1100_1103_1112_1119_1120_1121_1122_1125_1126_1127_1128_1129_1130_1131_1132_1144_1145_1149_1151_1152_1153_1154_1157_1159_1161_1162_1163_1173_1179_1183_1185_1190_1194_1195_1201_1204_1206_1212_1213_1215_1222_1224_1226_1230_1260_1261_1262_1263_1265_1266_1267_1269_1270_1271_1272_1273_1274_1275_1276_1279_1280_1281_1282_1284_1285…	573_581_583_584_585_586_588_590_591_592_593_595_601_602_603_606_609_613_617_622_626_627_628_630_631_632_633_634_636_637_641_644_646_648_651_652_653_656_659_660_661_664_666_667_668_669_672_676_677_687_691_696_697_699_702_704_705_707_708_729_730_731_732_734_735_736_737_738_739_740_741_742_743_745_749_750_751_752_754_755_756_757_758_762_765_766_768_769_770_771_772_773_775	0.1703_0.0797_0.0852_0.1212_0.1829_0.1401_0.3025_0.1041_0.1325_0.094_0.099_0.2187_0.1037_0.1867_0.15_0.1323_0.2247_0.1378_0.1404_0.1703_0.1031_0.1378_0.1546_0.086_0.1349_0.1019_0.1046_0.2212_0.1751_0.0968_0.1012_0.1277_0.1258_0.1753_0.1158_0.1163_0.1117_0.1161_0.0691_0.1385_0.1837_0.3182_0.1948_0.1208_0.0531_0.091_0.0837_0.1585_0.3152_0.1222_0.2448_0.1245_0.2512_0.1496_0.1063_0.1392_0.168_0.2113_…	0.389121	0.458128	0	0
2338	Gm10	Gm20	2739	2822	2235	2333	0.0003	65	0.1133	0.136185	0.938462	0.969231	0.984615	0.984615	0.984615	2739_2740_2741_2742_2744_2745_2746_2747_2748_2750_2751_2752_2754_2755_2756_2758_2759_2761_2763_2764_2765_2766_2768_2769_2770_2771_2773_2774_2776_2777_2778_2779_2781_2782_2783_2785_2787_2788_2789_2791_2792_2793_2794_2795_2796_2797_2798_2799_2801_2802_2803_2805_2806_2807_2808_2810_2812_2813_2814_2815_2817_2818_2820_2821_2822	2235_2236_2238_2239_2240_2241_2242_2243_2244_2246_2248_2249_2250_2251_2253_2258_2260_2264_2265_2266_2267_2269_2270_2271_2272_2273_2274_2275_2276_2277_2279_2280_2281_2282_2284_2286_2288_2289_2290_2291_2292_2294_2295_2296_2298_2299_2303_2304_2306_2308_2309_2310_2313_2318_2319_2320_2322_2323_2325_2326_2328_2329_2331_2332_2333	0.1254_0.0981_0.0825_0.2074_0.1209_0.1609_0.1307_0.1123_0.1792_0.1388_0.3441_0.151_0.0931_0.0888_0.1457_0.0812_0.1141_0.0702_0.1119_0.0902_0.1251_0.128_0.0741_0.3557_0.0965_0.1496_0.0646_0.1808_0.1391_0.1109_0.1028_0.0809_0.0563_0.1044_0.1463_0.0995_0.3543_0.116_0.133_0.1701_0.1133_0.1468_0.3129_0.0936_0.243_0.09_0.1363_0.0951_0.1221_0.0997_0.0749_0.1093_0.0621_0.0876_0.1021_0.0851_0.2951_0.0457_…	0.77381	0.656566	0	0
2340	Gm10	Gm20	1459	1506	2075	2113	0.0001	34	0.1231	0.178997	0.970588	0.970588	0.970588	1	1	1459_1460_1461_1462_1463_1464_1469_1470_1471_1472_1473_1475_1476_1477_1481_1482_1483_1484_1485_1486_1487_1488_1490_1493_1494_1495_1496_1499_1500_1501_1502_1503_1505_1506	2075_2076_2077_2078_2079_2080_2082_2083_2084_2085_2086_2088_2089_2091_2092_2093_2094_2096_2097_2098_2099_2101_2102_2103_2104_2105_2106_2107_2108_2109_2110_2111_2112_2113	0.1666_0.093_0.1721_0.1593_0.0774_0.0637_0.0837_0.1185_0.0904_0.1702_0.1657_0.2138_0.1898_1.7678_0.1074_0.1402_0.1275_0.13_0.1642_0.2851_0.1313_0.056_0.0862_0.1657_0.1116_0.0651_0.106_0.1805_0.1187_0.0982_0.0847_0.1125_0.2059_0.0771	0.708333	0.871795	0	0
2341	Gm10	Gm20	1248	1330	750	815	0.0118	27	0.1245	0.202544	0.888889	0.888889	0.888889	0.925926	0.962963	1248_1284_1285_1303_1304_1305_1306_1308_1309_1310_1312_1313_1314_1315_1316_1319_1320_1321_1322_1323_1324_1325_1326_1327_1328_1329_1330	750_755_756_777_779_780_781_786_787_788_791_792_794_796_797_798_799_800_801_807_808_809_810_811_813_814_815	1.6448_0.2825_0.1286_0.0588_0.0703_0.2243_0.1176_0.0722_0.2978_0.1387_0.0903_0.1488_0.1322_0.0962_0.2456_0.3609_0.0807_0.1064_0.1028_0.1945_0.1245_0.0953_0.1535_0.1216_0.1557_0.1202_0.1039	0.325301	0.409091	0	0
2346	Gm10	Gm20	94	76	710	728	0.0009	10	0.13795	0.15944	1	1	1	1	1	94_92_91_90_89_85_82_78_77_76	710_712_714_717_719_720_723_725_726_728	0.0895_0.3468_0.2408_0.0939_0.1353_0.1406_0.0826_0.0831_0.1681_0.2137	0.526316	0.526316	0	0
2349	Gm10	Gm20	2313	2326	1288	1306	0.0116	7	0.2032	0.230143	0.857143	0.857143	1	1	1	2313_2317_2318_2319_2320_2321_2326	1288_1295_1296_1297_1298_1300_1306	0.2913_0.1003_0.1203_0.2359_0.0998_0.2032_0.5602	0.5	0.368421	0	0
2376	Gm11	Gm01	915	3	1352	2301	0.0004	646	0.12535	0.150759	0.93808	0.959752	0.982972	0.987616	0.989164	915_914_912_911_909_908_907_906_902_900_899_898_897_896_895_894_893_891_890_889_888_886_885_884_883_880_879_878_876_875_874_873_869_868_867_865_864_863_862_861_860_858_857_853_850_849_848_847_846_844_843_839_838_837_836_835_834_833_832_831_830_829_827_826_824_822_821_820_817_814_812_810_809_808_807_806_805_804_803_802_801_800_799_798_797_795_794_790_789_788_787_786_785_784_783_782_781_780_778_777…	1352_1353_1358_1359_1360_1361_1362_1363_1367_1373_1374_1375_1376_1377_1379_1380_1381_1382_1383_1384_1385_1386_1389_1390_1392_1393_1394_1395_1396_1397_1398_1399_1402_1403_1404_1405_1406_1408_1410_1411_1412_1413_1414_1416_1417_1418_1419_1420_1421_1422_1423_1425_1426_1427_1428_1429_1430_1431_1432_1433_1434_1435_1436_1439_1440_1441_1443_1444_1446_1448_1449_1451_1453_1454_1455_1456_1457_1458_1459_1461…	0.0945_0.252_0.1861_0.1316_0.1583_0.1134_0.1119_0.124_0.1336_0.1271_0.1136_0.1731_0.8024_0.1585_0.1317_0.1366_0.1724_0.0852_0.1314_0.0922_0.1666_0.1728_0.1674_0.0422_0.0954_0.2441_0.1403_0.0883_0.1012_0.1001_0.0882_0.1326_0.1224_0.126_0.1034_0.099_0.0639_0.2262_0.2998_0.059_0.127_0.1387_0.1116_0.0918_0.1681_0.166_0.2552_0.085_0.1442_0.0509_0.1274_0.1399_0.1514_0.1402_0.087_0.1394_0.1876_0.158_0.1…	0.707558	0.68	0	0
2377	Gm11	Gm01	103	143	2121	2165	0.0003	35	0.10045	0.107259	0.914286	0.942857	0.971429	0.971429	0.971429	103_104_106_107_108_109_110_111_112_113_114_115_116_117_118_119_120_121_122_123_124_125_127_129_133_134_135_136_137_138_139_140_141_142_143	2121_2122_2123_2124_2125_2126_2127_2128_2129_2130_2132_2133_2134_2135_2136_2137_2138_2139_2140_2141_2142_2143_2145_2146_2148_2149_2151_2152_2156_2157_2160_2161_2162_2164_2165	0.0898_0.114_0.0986_0.0918_0.0855_0.0156_0.0828_0.0783_0.0856_0.1462_0.1074_0.0699_0.1233_0.103_0.0868_0.1277_0.0719_0.0841_0.078_0.1143_0.1385_0.1955_0.0738_0.1286_0.0733_0.1827_0.1079_-1_0.0883_0.1311_0.1023_0.0843_0.1399_0.1769_0.1691	0.853659	0.777778	0	0
2379	Gm11	Gm01	667	684	1569	1588	0.0002	15	0.117	0.2282	0.866667	0.866667	0.866667	0.866667	0.933333	667_668_669_670_673_674_675_676_677_678_679_681_682_683_684	1569_1571_1572_1574_1575_1576_1577_1578_1579_1580_1581_1584_1585_1586_1588	1.6438_0.1741_0.1871_0.08_0.1373_0.1165_0.1138_0.1306_0.1326_0.0923_0.0621_0.117_0.1078_0.0884_0.2396	0.833333	0.75	0	0
2380	Gm11	Gm01	594	608	1641	1654	0.0002	13	0.1348	0.157731	1	1	1	1	1	594_595_596_597_598_601_602_603_604_605_606_607_608	1641_1642_1643_1644_1645_1646_1647_1648_1649_1650_1652_1653_1654	0.1253_0.1165_0.0833_0.1396_0.2765_0.1487_0.1198_0.2359_0.2838_0.1348_0.1689_0.0828_0.1346	0.866667	0.928571	0	0
2381	Gm11	Gm01	1521	1543	686	715	0.0099	11	0.1954	0.269545	0.727273	0.727273	0.818182	0.818182	0.909091	1521_1522_1524_1526_1527_1529_1532_1534_1540_1541_1543	686_687_689_694_697_698_700_701_712_714_715	0.1756_0.2117_0.1912_0.1956_0.1954_0.093_0.1884_0.1212_1.1974_0.1991_0.1964	0.478261	0.366667	0	0
2417	Gm11	Gm04	1879	1801	1264	1334	0.0186	19	0.1522	0.177721	0.842105	0.947368	0.947368	1	1	1879_1876_1875_1872_1869_1867_1866_1865_1853_1852_1850_1847_1822_1816_1814_1810_1803_1802_1801	1264_1265_1266_1269_1273_1278_1289_1290_1295_1296_1301_1304_1309_1310_1311_1314_1332_1333_1334	0.2041_0.1512_0.1071_0.0945_0.0947_0.0937_0.1878_0.215_0.129_0.16_0.1752_0.1058_0.6655_0.1102_0.1127_0.1747_0.1728_0.2705_0.1522	0.240506	0.267606	0	0
2419	Gm11	Gm04	1804	1841	1306	1330	0.0192	8	0.1721	0.389412	0.875	0.875	1	1	1	1804_1806_1807_1823_1831_1835_1839_1841	1306_1308_1314_1321_1323_1324_1325_1330	0.1209_0.192_1.7142_0.1522_0.3666_0.3224_0.1265_0.1205	0.210526	0.32	0	0
2420	Gm11	Gm04	1856	1866	1280	1290	0.0333	6	0.17365	0.171417	0.666667	0.833333	0.833333	1	1	1856_1860_1861_1864_1865_1866	1280_1282_1283_1286_1289_1290	0.1105_0.2193_0.1379_0.1734_0.1739_0.2135	0.545455	0.545455	0	0
2519	Gm11	Gm12	922	1442	182	680	0.0007	366	0.1203	0.155085	0.893443	0.931694	0.961749	0.97541	0.983607	922_923_924_925_926_927_928_929_930_931_932_933_934_936_937_939_940_941_942_943_944_945_946_947_948_949_950_951_953_956_957_958_959_960_961_962_963_964_965_966_967_968_969_970_971_972_973_975_977_978_979_981_983_984_985_987_988_990_991_992_993_994_996_998_1000_1001_1002_1005_1006_1007_1010_1011_1015_1016_1017_1018_1019_1022_1023_1029_1031_1032_1035_1037_1038_1039_1040_1041_1042_1043_1044_1045_104…	182_183_185_186_187_190_191_192_193_194_195_197_198_199_200_205_206_207_208_209_210_211_212_213_214_215_216_217_218_220_221_222_223_224_225_226_227_228_229_230_231_232_233_234_235_236_237_238_239_240_241_242_245_246_247_252_253_254_255_256_257_259_260_262_263_264_265_268_271_272_273_274_277_278_279_280_281_283_284_286_287_289_290_291_292_293_295_296_297_298_299_300_301_302_303_304_305_306_307_309…	0.0961_0.1099_0.1155_0.3325_0.0641_0.0893_0.061_0.1024_0.1333_0.1605_0.0854_0.1265_0.0709_0.1277_0.1475_0.133_0.0782_0.18_0.1079_0.074_0.1263_0.0799_0.1016_0.1084_0.0943_0.125_0.1274_0.0115_0.1809_0.0939_0.101_0.1021_0.0877_0.0342_0.083_0.266_0.0873_0.0889_0.12_0.1377_0.1213_0.1897_0.1285_0.1003_0.3479_0.1192_0.1737_0.1639_0.2228_0.1469_0.128_0.6433_0.1368_0.1199_0.2655_0.1329_0.0891_0.2257_0.095…	0.702495	0.733467	0	0
2520	Gm11	Gm12	1772	1553	757	964	0.0003	143	0.1301	0.15232	0.951049	0.951049	0.958042	0.979021	0.986014	1772_1770_1768_1765_1764_1763_1762_1761_1760_1758_1757_1756_1755_1754_1753_1751_1750_1745_1743_1742_1741_1740_1733_1732_1731_1730_1729_1728_1727_1726_1722_1720_1719_1716_1715_1714_1713_1712_1711_1710_1707_1704_1703_1702_1701_1700_1699_1698_1697_1696_1695_1694_1693_1691_1690_1689_1688_1687_1683_1681_1680_1678_1677_1676_1675_1674_1672_1671_1670_1668_1667_1666_1665_1662_1661_1660_1659_1658_1657_1656…	757_758_759_760_761_762_764_765_767_768_769_771_773_775_776_778_779_782_783_784_785_790_793_795_796_797_798_799_800_801_803_804_805_806_807_808_810_811_812_813_814_816_817_818_819_821_825_826_827_828_830_832_833_835_836_837_838_839_844_845_848_849_850_852_853_855_858_860_861_862_863_864_865_866_867_868_869_870_871_872_873_875_876_877_878_880_881_882_883_884_885_888_889_890_891_892_894_895_896_897…	0.0794_0.2752_0.152_0.1395_0.1172_0.0927_0.0861_0.15_0.1336_0.163_0.0925_0.1134_0.3709_0.0889_0.172_0.0917_0.129_0.1169_0.1188_0.1053_0.1316_0.1361_0.1547_0.2317_0.1794_0.0912_0.1771_0.18_0.1609_0.212_0.1371_0.1066_0.1143_0.1765_0.157_0.1793_0.2753_0.1175_0.1459_0.0862_0.1214_0.1067_0.0597_0.1674_0.1407_0.1354_0.1133_0.0401_0.1159_0.1117_0.2549_0.1775_0.1132_0.1301_0.0675_0.097_0.1857_0.1034_0.13…	0.65	0.6875	0	0
2522	Gm11	Gm12	1497	1443	693	756	0.0003	44	0.1354	0.219245	0.818182	0.840909	0.863636	0.863636	0.931818	1497_1496_1495_1494_1493_1492_1491_1490_1489_1488_1487_1486_1485_1484_1482_1480_1479_1478_1477_1476_1475_1474_1473_1472_1470_1469_1468_1467_1466_1462_1461_1460_1458_1456_1454_1453_1452_1450_1449_1447_1446_1445_1444_1443	693_694_697_706_707_708_709_710_712_714_716_717_719_720_721_722_723_724_725_726_727_728_729_731_732_733_734_735_736_740_741_742_744_745_746_747_749_750_751_752_753_754_755_756	1.2869_0.3267_2.2983_0.1226_0.17_0.2336_0.141_0.1101_0.1081_0.0616_0.2616_0.0921_0.1889_0.2074_0.1034_0.1178_0.1599_0.1091_0.2343_0.1779_0.1357_0.1484_0.1468_0.0902_0.0969_0.0971_0.146_0.102_0.08_0.1438_0.0667_0.1069_0.1292_0.103_0.0976_0.1822_0.1036_0.0564_0.0837_0.1367_0.2918_0.2278_0.2279_0.1351	0.8	0.6875	0	0
2523	Gm11	Gm12	1773	1796	681	704	0.001	20	0.1454	0.16422	0.75	0.85	0.9	0.95	1	1773_1774_1775_1776_1777_1778_1779_1780_1781_1782_1783_1784_1785_1787_1789_1790_1791_1793_1794_1796	681_682_683_684_685_686_687_688_689_690_691_692_693_695_697_698_700_702_703_704	0.1408_0.1296_0.137_0.1207_0.1346_0.1162_0.1243_0.0719_0.0962_0.1555_0.1982_0.2411_0.1982_0.155_0.149_0.2642_0.2467_0.2182_0.2452_0.1418	0.833333	0.833333	0	0
2524	Gm11	Gm12	1109	1081	154	180	0.0008	17	0.1457	0.185441	1	1	1	1	1	1109_1100_1099_1098_1097_1096_1095_1094_1093_1092_1091_1090_1089_1085_1084_1082_1081	154_155_156_162_163_164_165_166_167_168_169_170_171_174_175_179_180	0.1089_0.1188_0.0929_0.2059_0.1914_0.1585_0.1003_0.3745_0.5595_0.0934_0.0977_0.1161_0.1815_0.095_0.1718_0.3406_0.1457	0.586207	0.62963	0	0
2555	Gm11	Gm14	1561	1569	1181	1200	0.0018	8	0.138	0.174087	0.25	1	1	1	1	1561_1562_1563_1564_1566_1567_1568_1569	1181_1192_1193_1194_1195_1197_1198_1200	0.0835_0.1283_0.0838_0.4777_0.1477_0.176_0.1695_0.1262	0.888889	0.4	0	0
2581	Gm11	Gm17	1557	1569	1927	1935	0.0006	8	0.0348	0.0515875	0.625	0.875	1	1	1	1557_1558_1563_1564_1566_1567_1568_1569	1927_1928_1929_1930_1931_1932_1933_1935	0.0473_0.0565_0.0_0.2141_0.0062_0.0223_0.0478_0.0185	0.615385	0.888889	0	0
2585	Gm11	Gm18	2615	2062	1	521	0.0003	410	0.12215	0.145353	0.929268	0.941463	0.958537	0.980488	0.987805	2615_2613_2611_2610_2609_2607_2605_2604_2603_2601_2600_2599_2598_2597_2595_2594_2593_2592_2589_2588_2587_2586_2584_2583_2582_2581_2579_2578_2576_2575_2574_2573_2572_2571_2570_2568_2567_2566_2565_2564_2562_2560_2559_2558_2557_2556_2555_2554_2553_2551_2549_2548_2547_2546_2545_2544_2543_2542_2541_2540_2539_2538_2537_2536_2534_2533_2532_2531_2530_2529_2528_2527_2526_2525_2524_2523_2522_2521_2519_2517…	1_5_6_7_8_9_11_13_15_16_17_18_20_21_23_24_25_26_29_31_32_33_34_35_36_37_39_41_42_43_44_45_46_47_48_49_50_51_52_54_55_56_58_59_60_61_63_64_65_66_67_68_69_71_72_73_74_75_76_77_78_79_80_81_82_83_84_85_86_87_88_89_90_91_92_93_94_95_97_98_99_100_101_103_104_105_106_107_108_109_110_111_112_113_114_115_117_120_121_122_124_126_127_128_129_130_131_134_135_136_137_138_139_140_141_142_144_145_146_147_148_14…	0.0601_0.0814_0.1284_0.107_0.1056_0.0611_0.1081_0.0742_0.108_0.1108_0.0761_0.3788_0.2517_0.0425_0.0639_0.1612_0.1147_0.1368_0.1622_0.1076_0.1416_0.103_0.0892_0.0854_0.2016_0.0938_0.1439_0.1225_0.1155_0.0743_0.1319_0.1007_0.0841_0.2555_0.0713_0.1118_0.2209_0.1045_0.082_0.0948_0.1091_0.2371_0.1476_0.095_0.1312_0.1553_0.1983_0.1702_0.1078_0.0886_0.0574_0.1738_0.1535_0.1081_0.2251_0.1133_0.1779_0.099…	0.740072	0.786948	0	0
2586	Gm11	Gm18	1889	2048	524	640	0.0011	81	0.1365	0.167498	0.888889	0.950617	0.950617	0.962963	0.975309	1889_1890_1891_1892_1895_1896_1897_1898_1899_1900_1901_1902_1904_1905_1906_1907_1908_1909_1910_1911_1912_1913_1914_1915_1916_1917_1918_1919_1920_1921_1922_1924_1926_1927_1929_1930_1931_1935_1936_1937_1938_1939_1940_1941_1946_1947_1948_1949_1959_1960_1964_1965_1966_1967_1970_1972_1975_1987_1995_1999_2004_2005_2006_2007_2010_2012_2013_2014_2016_2017_2018_2019_2020_2028_2037_2038_2039_2040_2046_2047…	524_526_532_533_535_536_537_538_539_540_541_542_544_545_546_547_548_552_553_554_555_556_557_558_559_560_561_562_563_564_565_566_567_568_570_571_572_573_574_575_576_577_578_580_582_584_585_587_589_590_592_593_594_595_598_599_600_601_603_604_605_606_607_608_609_610_611_612_614_615_618_619_620_622_629_630_632_633_635_638_640	0.3435_0.1111_0.1449_0.1301_0.0971_0.1298_0.1335_0.1268_0.0957_0.0875_0.1467_0.1815_0.1063_0.1692_0.1882_0.1393_0.2256_0.0958_0.1562_0.195_0.126_0.5752_0.4266_0.1448_0.1264_0.0744_0.1187_0.1275_0.1862_0.1338_0.4558_0.1019_0.1853_0.1401_0.1365_0.1478_0.1208_0.08_0.2186_0.0815_0.1495_0.0913_0.1098_0.1295_0.1569_0.1325_0.129_0.1811_0.206_0.0511_0.2707_0.2541_0.2216_0.0913_0.4233_0.1603_0.1253_0.1443…	0.50625	0.692308	0	0
2635	Gm12	Gm06	1445	966	2312	2883	0.0075	269	0.1613	0.217972	0.791822	0.847584	0.884758	0.918216	0.951673	1445_1444_1442_1436_1435_1434_1431_1417_1413_1412_1407_1406_1405_1404_1402_1401_1399_1398_1396_1395_1392_1391_1390_1389_1386_1384_1383_1382_1381_1380_1379_1378_1376_1375_1372_1371_1370_1369_1368_1367_1365_1360_1355_1352_1349_1348_1347_1345_1344_1340_1338_1337_1335_1334_1332_1331_1330_1329_1328_1327_1320_1318_1314_1313_1312_1311_1309_1308_1307_1306_1305_1301_1299_1298_1297_1296_1295_1294_1292_1291…	2312_2319_2321_2322_2323_2324_2329_2342_2343_2344_2350_2351_2353_2354_2357_2358_2366_2367_2370_2371_2373_2374_2375_2376_2392_2393_2394_2395_2396_2397_2398_2401_2405_2406_2408_2411_2412_2413_2418_2420_2421_2424_2427_2430_2432_2433_2434_2440_2447_2453_2454_2456_2463_2465_2466_2471_2472_2475_2476_2477_2478_2502_2503_2504_2505_2507_2512_2514_2515_2516_2517_2530_2534_2535_2537_2538_2539_2540_2541_2542…	0.1341_0.1169_0.1304_0.145_0.072_0.1092_0.3469_0.1888_0.149_0.1698_0.1562_0.232_0.1113_0.2105_0.3716_0.1076_0.2182_0.0222_0.2403_0.1363_0.1616_0.3808_0.124_0.2057_0.2758_0.2927_0.2425_0.3309_0.0993_0.1181_0.0989_0.1081_0.1483_0.0856_0.2581_0.1829_0.2771_0.2873_0.5624_0.2507_0.2948_0.4333_0.4473_0.269_1.2383_0.9444_0.952_0.5624_0.1659_0.9289_0.2531_0.8781_0.4621_0.7105_0.5512_0.2998_0.2287_0.0938_…	0.560417	0.47028	0	0
2639	Gm12	Gm06	1422	1538	2149	2321	0.026	26	0.1493	0.293072	0.769231	0.807692	0.884615	0.923077	0.961538	1422_1423_1445_1446_1456_1457_1460_1461_1462_1468_1469_1492_1494_1497_1498_1501_1504_1508_1511_1512_1514_1515_1516_1520_1521_1538	2149_2155_2168_2193_2196_2198_2206_2207_2209_2212_2249_2265_2266_2267_2268_2270_2287_2288_2289_2290_2291_2292_2295_2301_2302_2321	0.1472_0.1403_-1_0.099_0.1153_0.1631_0.1493_0.1416_0.1344_0.4642_0.185_0.1203_0.1917_0.1702_0.2156_0.2517_0.4155_0.1073_0.1474_0.126_0.2704_0.0796_0.0918_0.3616_0.2865_2.7518	0.222222	0.150289	0	0
2641	Gm12	Gm06	1489	1463	2214	2260	0.0204	14	0.1632	0.178021	0.785714	0.857143	0.928571	0.928571	1	1489_1488_1485_1484_1482_1478_1476_1471_1470_1469_1468_1467_1465_1463	2214_2218_2219_2221_2223_2224_2229_2237_2243_2246_2251_2253_2255_2260	0.1592_0.2144_0.1672_0.1552_0.1122_0.3094_0.1309_0.2359_0.1939_0.1245_0.1056_0.2845_0.1699_0.1295	0.518519	0.297872	0	0
2646	Gm12	Gm06	1261	1269	2564	2576	0.0362	7	0.3056	0.314114	0	0.142857	0.571429	0.714286	0.714286	1261_1262_1263_1265_1266_1267_1269	2564_2566_2568_2569_2572_2575_2576	0.7735_0.3056_0.1988_0.3112_0.334_0.1189_0.1568	0.777778	0.538462	0	0
2671	Gm12	Gm08	1585	1568	1886	1899	0	14	0.0987	0.157514	0.857143	0.857143	0.928571	0.928571	1	1585_1584_1583_1582_1581_1580_1579_1578_1577_1574_1572_1570_1569_1568	1886_1887_1888_1889_1890_1891_1892_1893_1894_1895_1896_1897_1898_1899	0.0931_0.1257_0.1606_0.0817_0.0947_0.0893_0.0881_0.0637_0.3654_0.1027_0.1331_0.2621_0.0885_0.4565	0.777778	1	0	0
2672	Gm12	Gm08	9	24	2356	2378	0.0012	12	0.1374	0.14425	0.833333	0.833333	1	1	1	9_10_11_12_14_15_17_18_19_21_23_24	2356_2359_2361_2362_2365_2369_2371_2372_2373_2376_2377_2378	0.0647_0.0915_0.1006_0.1939_0.0696_0.1462_0.087_0.2037_0.1942_0.2985_0.1286_0.1525	0.75	0.521739	0	0
2682	Gm12	Gm09	149	25	2022	2141	0.0001	86	0.11225	0.128335	0.94186	0.988372	1	1	1	149_148_147_145_143_140_139_138_137_136_134_133_132_130_129_128_126_125_124_123_121_119_116_115_114_113_112_111_109_108_107_105_103_102_101_100_97_96_92_90_88_86_85_84_83_82_81_80_79_78_72_71_70_68_67_66_65_63_62_61_60_58_57_56_55_54_53_52_51_49_48_47_46_45_44_43_39_38_37_36_35_34_33_32_27_25	2022_2023_2024_2025_2027_2028_2029_2030_2031_2033_2035_2036_2037_2039_2040_2041_2042_2043_2044_2045_2046_2047_2049_2050_2051_2053_2054_2057_2058_2059_2060_2062_2064_2065_2066_2067_2069_2070_2072_2074_2075_2077_2078_2079_2080_2081_2082_2083_2084_2086_2089_2090_2091_2092_2093_2097_2098_2101_2102_2104_2105_2106_2107_2108_2109_2110_2111_2112_2113_2114_2115_2116_2118_2119_2120_2122_2126_2127_2128_2129…	0.1939_0.0992_0.1399_0.1646_0.1025_0.3403_0.1156_0.0951_0.4607_0.0766_0.0982_0.2381_0.1337_0.1444_0.0984_0.1277_0.0733_0.1566_0.108_0.0948_0.0891_0.1422_0.1185_0.1249_0.1274_0.1637_0.1268_0.1677_0.0768_0.077_0.0622_0.0919_0.0639_0.0666_0.095_0.0798_0.0567_0.0246_0.0398_0.1202_0.0976_0.0786_0.076_0.1456_0.1152_0.1023_0.0853_0.0977_0.1156_0.1215_0.1075_0.0452_0.0875_0.1696_0.1038_0.1499_0.1139_0.10…	0.688	0.716667	0	0
2683	Gm12	Gm09	342	366	1982	2021	0.005	21	0.1517	0.155981	0.47619	0.666667	0.857143	0.904762	1	342_343_344_345_346_347_348_350_351_352_353_354_355_357_358_359_360_361_362_363_366	1982_1983_1984_1985_1987_1988_1989_1990_1991_1997_2007_2008_2009_2011_2012_2013_2015_2016_2017_2018_2021	0.0493_0.1028_0.1618_0.03_0.1395_0.1395_0.1641_0.199_0.1517_0.3127_0.2936_0.0625_0.1211_0.2662_0.1306_0.0935_0.0928_0.1686_0.1921_0.1719_0.2323	0.84	0.525	0	0
2684	Gm12	Gm09	2316	2281	2	38	0.003	13	0.1087	0.119046	0.923077	1	1	1	1	2316_2313_2312_2310_2309_2308_2295_2293_2292_2289_2288_2282_2281	2_21_22_24_25_26_32_33_34_35_36_37_38	0.0_0.1087_0.1018_0.068_0.1833_0.0583_0.2415_0.1241_0.1013_0.1349_0.0642_0.2032_0.1583	0.361111	0.351351	0	0
2685	Gm12	Gm09	2296	2307	6	20	0.0036	9	0.136	0.265367	0.888889	1	1	1	1	2296_2297_2298_2299_2300_2303_2305_2306_2307	6_7_9_10_13_14_16_17_20	0.0767_0.1998_0.1626_1.013_0.136_0.4592_0.1022_0.1279_0.1109	0.75	0.6	0	0
2696	Gm12	Gm11	182	680	922	1442	0.0007	367	0.1226	0.161716	0.880109	0.923706	0.950954	0.967302	0.975477	182_183_185_186_187_190_191_192_193_194_195_197_198_199_200_205_206_207_208_209_210_211_212_213_214_215_216_217_218_220_221_222_223_224_225_226_227_228_229_230_231_232_233_234_235_236_237_238_239_240_241_242_245_246_252_253_254_255_256_257_258_260_262_263_264_265_268_271_272_273_274_277_278_279_280_281_282_283_284_286_287_289_290_291_292_293_295_296_297_298_299_300_301_302_303_304_305_307_309_310…	922_923_924_925_926_927_928_929_930_931_932_933_934_936_937_939_940_941_942_943_944_945_946_947_948_949_950_951_953_956_957_958_959_960_961_962_963_964_965_966_967_968_969_970_971_972_973_975_977_978_979_981_983_984_987_989_990_991_992_993_994_996_998_1000_1001_1002_1005_1006_1007_1010_1011_1015_1016_1017_1018_1019_1021_1022_1023_1029_1031_1032_1035_1037_1038_1039_1040_1041_1042_1043_1044_1045_10…	0.0961_0.1099_0.1155_0.3325_0.0641_0.0893_0.061_0.1024_0.1333_0.1605_0.0854_0.1265_0.0709_0.1277_0.1475_0.133_0.0782_0.18_0.1079_0.074_0.1263_0.0799_0.1016_0.1084_0.0943_0.125_0.1274_0.0115_0.1809_0.0939_0.101_0.1021_0.0877_0.0342_0.083_0.266_0.0873_0.0889_0.12_0.1377_0.1213_0.1897_0.1285_0.1003_0.3479_0.1192_0.1737_0.1639_0.2228_0.1469_0.128_0.6433_0.1368_0.1199_0.1329_0.1762_0.2257_0.0952_0.125…	0.735471	0.704415	0	0
2697	Gm12	Gm11	964	757	1553	1772	0.0002	145	0.1301	0.150101	0.951724	0.958621	0.972414	0.97931	0.993103	964_963_962_960_959_958_957_955_953_952_950_949_947_946_945_943_941_939_937_936_935_934_933_932_927_926_925_924_922_921_920_918_917_916_915_909_906_904_903_902_900_899_898_897_896_894_892_891_890_889_888_887_884_883_882_881_880_878_877_876_875_873_872_871_870_869_868_867_866_865_864_863_862_861_860_858_855_853_852_850_849_848_845_844_843_839_838_837_836_835_833_832_830_828_827_826_825_821_819_818…	1553_1554_1555_1570_1571_1572_1576_1579_1580_1581_1582_1584_1585_1586_1587_1588_1590_1592_1593_1594_1595_1598_1599_1602_1603_1604_1605_1607_1608_1609_1610_1612_1613_1614_1617_1618_1620_1621_1622_1623_1624_1625_1626_1627_1628_1631_1632_1633_1634_1635_1636_1637_1638_1639_1640_1641_1642_1643_1648_1650_1654_1655_1656_1657_1658_1659_1660_1661_1662_1665_1666_1667_1668_1670_1671_1672_1674_1675_1676_1677…	0.0818_0.1218_0.1651_0.1911_0.1258_0.1041_0.1172_0.1485_0.1134_0.194_0.1065_0.11_0.1249_0.0992_0.1345_0.1083_0.091_0.1297_0.136_0.153_0.2374_0.3184_0.2703_1.1387_0.1218_0.1667_0.0983_0.0811_0.0825_0.1224_0.0627_0.1057_0.2139_0.1012_0.1393_0.0986_0.1951_0.1215_0.2393_0.0848_0.1131_0.2508_0.1398_0.142_0.1205_0.0963_0.0948_0.068_0.1069_0.1172_0.099_0.1446_0.1605_0.1054_0.2321_0.1219_0.172_0.0807_0.1…	0.697115	0.659091	0	0
2699	Gm12	Gm11	756	693	1443	1498	0.0002	42	0.13215	0.14631	0.880952	0.904762	0.928571	0.928571	0.97619	756_755_754_753_752_751_750_749_746_745_744_742_741_740_736_735_734_733_732_731_729_728_727_726_725_724_723_722_721_720_719_717_716_714_712_710_709_708_707_706_694_693	1443_1444_1445_1446_1447_1449_1450_1452_1454_1456_1458_1460_1461_1462_1466_1467_1468_1469_1470_1472_1473_1474_1475_1476_1477_1478_1479_1480_1482_1484_1485_1486_1487_1488_1489_1490_1491_1492_1493_1494_1496_1498	0.1351_0.2279_0.2278_0.2918_0.1367_0.0837_0.0564_0.1036_0.0976_0.103_0.1292_0.1069_0.0667_0.1438_0.08_0.102_0.146_0.0971_0.0969_0.0902_0.1468_0.1484_0.1357_0.1779_0.2343_0.1091_0.1599_0.1178_0.1034_0.2074_0.1889_0.0921_0.2616_0.0616_0.1081_0.1101_0.141_0.2336_0.17_0.1226_0.3267_0.2656	0.65625	0.75	0	0
2701	Gm12	Gm11	681	704	1773	1796	0.0003	22	0.1454	0.209605	0.636364	0.681818	0.818182	0.909091	0.954545	681_682_683_684_685_686_687_688_689_690_691_692_693_694_695_697_698_699_700_701_703_704	1773_1774_1775_1776_1777_1778_1779_1780_1781_1782_1783_1784_1785_1786_1787_1789_1790_1791_1792_1793_1794_1796	0.1408_0.1296_0.137_0.1207_0.1346_0.1162_0.1243_0.0719_0.0962_0.1555_0.1982_0.2411_0.1982_0.1237_0.155_0.149_0.2642_1.2423_0.228_0.1978_0.2452_0.1418	0.916667	0.916667	0	0
2702	Gm12	Gm11	180	152	1081	1107	0.0012	17	0.1457	0.186053	0.823529	0.882353	0.882353	0.941176	0.941176	180_179_175_174_171_170_169_168_167_166_165_164_163_162_156_155_152	1081_1082_1084_1085_1089_1090_1091_1092_1093_1094_1095_1096_1097_1098_1099_1100_1107	0.1457_0.3406_0.1718_0.095_0.1815_0.1161_0.0977_0.0934_0.5595_0.3745_0.1003_0.1585_0.1914_0.2059_0.0929_0.1188_0.1193	0.586207	0.62963	0	0
2776	Gm12	Gm13	2244	1589	2484	3134	0.0004	461	0.1305	0.170015	0.913232	0.952278	0.97397	0.986985	0.989154	2244_2243_2242_2239_2238_2236_2234_2232_2231_2230_2226_2225_2224_2223_2222_2210_2209_2207_2206_2203_2202_2201_2199_2198_2197_2196_2195_2194_2193_2192_2190_2189_2188_2187_2186_2185_2184_2183_2182_2179_2178_2176_2174_2173_2172_2171_2169_2168_2167_2166_2164_2162_2161_2160_2159_2158_2157_2156_2155_2154_2153_2151_2150_2149_2148_2147_2146_2145_2144_2143_2142_2140_2139_2138_2137_2136_2134_2133_2132_2131…	2484_2487_2488_2489_2490_2491_2492_2496_2497_2498_2502_2503_2504_2507_2508_2510_2512_2513_2514_2530_2531_2532_2533_2535_2537_2538_2539_2540_2541_2542_2544_2545_2546_2547_2548_2551_2552_2553_2554_2556_2557_2559_2560_2561_2562_2565_2566_2567_2568_2569_2571_2573_2575_2576_2578_2579_2580_2581_2582_2583_2588_2589_2590_2592_2593_2594_2595_2596_2597_2598_2599_2603_2606_2608_2609_2610_2611_2612_2613_2614…	0.386_0.1222_0.0905_0.2889_0.1162_0.133_0.1199_0.1054_0.0764_0.1664_0.1213_0.1303_1.1571_0.6186_2.1757_0.0884_0.1223_0.1594_0.1693_0.0843_0.1031_0.3717_0.1441_0.2015_0.0171_0.1546_0.3724_0.1011_0.0861_0.1039_0.1396_0.3171_0.1174_0.1168_0.1009_0.1011_0.0728_0.1083_0.0695_0.1001_0.153_0.073_0.1363_0.1346_0.1628_0.1148_0.2171_0.2141_0.104_0.1672_0.0879_0.1009_0.1443_0.1071_0.0855_0.136_0.1649_0.0528…	0.702744	0.708141	0	0
2779	Gm12	Gm13	2247	2280	1843	1882	0.0003	25	0.1279	0.16494	1	1	1	1	1	2247_2248_2249_2250_2252_2253_2254_2256_2258_2259_2261_2262_2263_2264_2265_2266_2268_2269_2270_2271_2275_2277_2278_2279_2280	1843_1846_1848_1850_1853_1854_1857_1858_1860_1861_1862_1863_1864_1865_1866_1868_1869_1870_1871_1875_1877_1879_1880_1881_1882	0.1916_0.0914_0.2567_0.1279_0.1913_0.1024_0.3093_0.124_0.0764_0.1086_0.1177_0.0779_0.132_0.1517_0.1871_0.495_0.1063_0.1095_0.1025_0.0739_0.2985_0.2002_0.0587_0.297_0.1359	0.735294	0.625	0	0
2784	Gm12	Gm13	1601	1619	3107	3122	0.0009	12	0.09205	0.09915	1	1	1	1	1	1601_1603_1605_1606_1607_1608_1609_1613_1614_1617_1618_1619	3107_3109_3110_3111_3112_3113_3114_3116_3117_3120_3121_3122	0.091_0.0872_0.0635_0.0914_0.1841_0.068_0.1092_0.0697_0.1101_0.1009_0.0927_0.122	0.631579	0.75	0	0
2819	Gm12	Gm16	1524	1564	2	39	0.0001	29	0.1315	0.150783	0.965517	0.965517	0.965517	1	1	1524_1529_1530_1531_1533_1534_1535_1536_1539_1540_1541_1542_1544_1545_1546_1547_1548_1549_1550_1551_1552_1553_1554_1555_1556_1559_1561_1563_1564	2_3_4_6_9_10_11_12_15_16_18_20_21_22_23_24_25_26_27_28_29_30_31_32_33_34_35_38_39	0.0915_0.0741_0.0757_0.2473_0.1633_0.0942_0.2428_0.035_0.1672_0.1667_0.1205_0.2428_0.0734_0.0859_0.1641_0.3379_0.4064_0.0713_0.1373_0.0989_0.1111_0.1898_0.1315_0.1381_0.1584_0.0908_0.0659_0.1131_0.2777	0.707317	0.763158	0	0
2888	Gm13	Gm07	1698	1562	1796	1925	0.0005	94	0.13415	0.157533	0.893617	0.914894	0.957447	0.957447	0.989362	1698_1697_1696_1692_1690_1688_1687_1686_1685_1684_1682_1678_1677_1674_1673_1672_1671_1670_1669_1664_1663_1662_1661_1660_1659_1657_1656_1655_1654_1653_1652_1648_1647_1646_1645_1644_1643_1642_1641_1640_1638_1637_1634_1633_1632_1631_1630_1629_1628_1627_1626_1625_1624_1622_1620_1619_1618_1617_1616_1614_1613_1612_1608_1607_1606_1605_1604_1603_1602_1601_1600_1599_1598_1597_1595_1594_1593_1591_1586_1581…	1796_1797_1798_1799_1800_1801_1802_1803_1804_1805_1806_1809_1812_1815_1816_1817_1818_1819_1821_1822_1824_1826_1827_1828_1830_1831_1832_1833_1834_1835_1838_1839_1840_1841_1844_1845_1847_1849_1850_1851_1852_1853_1859_1860_1861_1862_1864_1865_1866_1867_1868_1869_1870_1872_1874_1875_1877_1878_1880_1881_1883_1884_1885_1886_1889_1890_1891_1892_1893_1894_1895_1896_1897_1898_1899_1900_1901_1902_1903_1906…	0.1442_0.0887_0.0976_0.138_0.1419_0.1191_0.1066_0.1428_0.1211_0.1078_0.1086_0.1408_0.6954_0.2165_0.1321_0.1352_0.1308_0.0965_0.0967_0.2061_0.1114_0.0921_0.1347_0.1898_0.1129_0.0783_0.1034_0.1651_0.0945_0.1978_0.2541_0.1029_0.1467_0.1723_0.1734_0.1135_0.2084_0.1347_0.0843_0.1111_0.1011_0.1289_0.3583_0.1558_0.1182_0.2159_0.038_0.2217_0.1585_0.1266_0.1888_0.1243_0.0856_0.1301_0.1834_0.2416_0.0855_0.…	0.686131	0.723077	0	0
2911	Gm13	Gm08	254	274	713	731	0.006	14	0.28385	0.45765	0.642857	0.714286	0.714286	0.714286	0.928571	254_255_256_258_259_260_261_265_266_268_269_272_273_274	713_714_715_717_719_720_721_722_725_726_727_728_730_731	0.3275_0.2631_0.095_0.1543_0.1063_0.129_1.0177_1.0012_0.1714_0.1454_0.3046_0.3147_0.4225_1.9544	0.666667	0.736842	0	0
2939	Gm13	Gm10	1031	1396	339	724	0.0005	268	0.1403	0.167757	0.921642	0.951493	0.973881	0.985075	0.988806	1031_1032_1033_1036_1038_1039_1040_1041_1043_1044_1045_1046_1050_1051_1052_1053_1054_1055_1056_1062_1063_1064_1066_1067_1068_1070_1076_1077_1078_1080_1081_1082_1083_1084_1085_1086_1087_1088_1089_1090_1093_1094_1095_1096_1097_1100_1101_1102_1103_1104_1108_1109_1110_1111_1112_1113_1114_1116_1117_1119_1120_1126_1127_1129_1130_1131_1132_1133_1134_1135_1136_1139_1140_1142_1144_1145_1146_1147_1148_1149…	339_340_341_342_344_346_347_348_350_351_352_353_356_357_358_359_360_362_363_364_365_367_369_370_371_372_376_378_380_381_382_383_384_385_386_387_388_389_390_391_396_397_398_399_400_401_403_404_405_406_407_408_409_410_411_412_413_415_416_417_418_419_420_422_423_424_425_426_427_428_429_431_432_433_434_435_436_437_438_439_440_441_444_445_446_448_449_450_451_452_453_454_455_456_457_458_459_460_461_462…	0.0985_0.1738_0.1133_0.1759_0.0819_0.0991_0.0945_0.0863_0.2948_0.1451_0.093_0.1167_0.1775_0.1432_0.0589_0.1541_0.1189_0.172_0.2704_0.1593_0.174_0.1236_0.2416_0.177_0.095_0.1518_0.0937_0.1569_0.094_0.0845_0.1171_0.0932_0.085_0.2704_0.1824_0.0935_0.2286_0.1211_0.1029_0.1665_0.0587_0.2338_0.234_0.484_0.1731_0.0677_0.1941_0.116_0.162_0.1719_0.2657_0.1358_0.2253_0.107_0.1027_0.1046_0.1056_0.0185_0.074…	0.73224	0.694301	0	0
2964	Gm13	Gm12	3134	2485	1589	2246	0.0004	461	0.1295	0.160991	0.924078	0.943601	0.967462	0.978308	0.986985	3134_3133_3132_3130_3129_3128_3127_3123_3105_3103_3102_3101_3100_3099_3098_3097_3096_3095_3094_3093_3092_3091_3089_3087_3086_3085_3084_3083_3082_3081_3078_3077_3075_3074_3073_3072_3071_3070_3069_3068_3067_3065_3063_3062_3061_3059_3058_3057_3056_3055_3054_3053_3052_3051_3050_3049_3048_3047_3046_3044_3043_3042_3041_3039_3038_3037_3036_3035_3034_3033_3032_3031_3030_3029_3028_3026_3025_3024_3023_3022…	1589_1590_1591_1595_1596_1597_1598_1620_1621_1622_1623_1625_1626_1627_1628_1629_1632_1633_1634_1637_1639_1641_1643_1645_1646_1647_1648_1649_1650_1651_1656_1657_1658_1660_1661_1662_1663_1664_1666_1668_1669_1671_1672_1673_1674_1678_1679_1680_1681_1683_1684_1685_1686_1687_1688_1689_1690_1691_1692_1694_1695_1696_1697_1698_1699_1701_1702_1704_1705_1706_1707_1708_1709_1710_1711_1712_1713_1714_1715_1716…	0.1096_0.1099_0.1417_0.125_0.1618_0.1433_0.1487_0.1588_0.0653_0.1743_0.0895_0.0791_0.0613_0.0467_0.0806_0.1317_0.2068_0.1075_0.0904_0.1412_0.184_0.1574_0.1705_0.1829_0.1802_0.1133_0.0765_0.1025_0.1939_0.0988_0.1123_0.3081_0.0769_0.0816_0.189_0.135_0.1224_0.1598_0.1002_0.1499_0.2692_0.5222_0.1186_0.1006_0.7965_0.1305_0.0813_0.1035_0.1155_0.1046_0.1202_0.1243_0.1876_0.0656_0.1198_0.058_0.3489_0.171…	0.709231	0.700608	0	0
2967	Gm13	Gm12	1844	1882	2247	2280	0.0002	27	0.1279	0.158352	1	1	1	1	1	1844_1846_1848_1850_1851_1853_1854_1856_1858_1860_1861_1862_1863_1864_1865_1866_1868_1869_1870_1871_1875_1876_1877_1879_1880_1881_1882	2247_2248_2249_2250_2251_2252_2253_2255_2256_2258_2260_2261_2262_2263_2264_2265_2267_2268_2269_2270_2271_2274_2275_2277_2278_2279_2280	0.2434_0.0914_0.2567_0.1279_0.2261_0.1913_0.1024_0.1108_0.124_0.0764_0.116_0.1177_0.0779_0.132_0.1517_0.1871_0.1639_0.1063_0.1095_0.1025_0.0739_0.3963_0.2985_0.2002_0.0587_0.297_0.1359	0.692308	0.794118	0	0
2972	Gm13	Gm12	3107	3122	1601	1619	0.0019	12	0.09205	0.09915	0.916667	0.916667	1	1	1	3107_3109_3110_3111_3112_3113_3114_3116_3117_3120_3121_3122	1601_1603_1605_1606_1607_1608_1609_1613_1614_1617_1618_1619	0.091_0.0872_0.0635_0.0914_0.1841_0.068_0.1092_0.0697_0.1101_0.1009_0.0927_0.122	0.75	0.631579	0	0
3063	Gm13	Gm14	636	719	1515	1632	0.0019	54	0.14595	0.226204	0.87037	0.907407	0.962963	0.962963	1	636_637_638_639_640_644_645_647_650_651_652_653_657_658_659_660_661_662_663_665_666_668_670_673_674_675_676_677_681_683_684_685_686_688_691_692_693_694_695_696_697_698_700_701_702_703_704_705_708_709_710_711_714_719	1515_1517_1519_1520_1525_1526_1527_1528_1531_1533_1534_1535_1537_1543_1544_1546_1547_1548_1549_1552_1553_1555_1556_1562_1564_1566_1567_1568_1570_1572_1573_1575_1578_1583_1584_1585_1586_1590_1591_1592_1593_1596_1599_1600_1601_1602_1612_1613_1614_1615_1616_1617_1618_1632	0.1613_0.0817_0.2115_0.319_0.9836_0.3881_0.1952_0.0864_0.0974_0.1533_0.1659_0.2495_0.5745_0.1455_0.1169_0.1089_0.1272_0.1431_0.1464_0.2516_0.0737_0.1015_0.1325_0.1381_0.2839_0.1294_0.078_0.1114_0.1664_0.2607_0.1149_0.0932_0.2202_0.4866_0.2292_0.1053_0.1479_0.2637_0.1069_0.1025_0.1107_0.1699_0.1962_0.1482_0.1198_0.0967_0.0968_0.1468_0.1416_0.1168_0.0788_0.1469_0.3368_2.256	0.642857	0.457627	0	0
3064	Gm13	Gm14	125	253	1333	1500	0.0125	55	0.13885	0.19583	0.727273	0.890909	0.909091	0.927273	0.945455	125_129_146_147_148_150_152_154_155_156_157_158_164_165_166_167_185_186_187_188_189_191_192_193_194_195_196_197_198_199_200_201_203_206_207_208_209_210_211_213_216_218_223_225_227_228_229_238_239_240_241_249_250_251_253	1333_1346_1355_1356_1358_1360_1363_1364_1365_1366_1367_1377_1379_1382_1383_1384_1386_1387_1389_1393_1394_1395_1397_1398_1399_1400_1401_1406_1409_1412_1413_1417_1418_1419_1434_1435_1436_1437_1443_1444_1450_1451_1455_1458_1467_1470_1471_1474_1476_1477_1479_1484_1488_1499_1500	-1_1.3926_0.0693_0.0978_0.1154_0.0722_0.2368_0.1743_0.0976_0.0994_0.1443_0.119_0.2186_0.1492_0.1086_0.0892_0.1265_0.2262_0.1516_0.098_0.1546_0.1309_0.2778_0.1762_0.1231_0.0877_0.2053_0.1962_0.5712_0.4503_0.2493_0.1471_0.1773_0.1412_0.1317_0.1187_0.1372_0.2011_0.1148_0.0979_0.1229_0.104_0.2431_0.5_0.1405_0.1446_0.162_0.4419_0.1105_0.4772_0.0972_0.1162_0.0666_0.0891_0.0828	0.426357	0.327381	0	0
3065	Gm13	Gm14	633	593	1313	1354	0.0023	21	0.1463	0.18041	0.857143	0.904762	0.952381	0.952381	1	633_631_627_625_622_620_619_618_617_616_615_614_610_607_605_603_601_599_598_597_593	1313_1315_1317_1320_1322_1325_1326_1328_1330_1332_1334_1336_1338_1339_1340_1344_1346_1349_1351_1352_1354	0.126_0.1598_0.216_0.0803_0.1559_0.1063_0.1221_0.212_0.1279_0.1663_0.1463_0.3076_0.5833_0.1228_0.1465_0.0926_0.4225_0.1496_0.108_0.1277_0.1091	0.512195	0.5	0	0
3071	Gm13	Gm15	2430	1883	566	1083	0.0004	388	0.12985	0.159327	0.912371	0.92268	0.948454	0.956186	0.971649	2430_2429_2427_2421_2417_2416_2414_2413_2412_2411_2410_2407_2406_2405_2402_2401_2400_2398_2397_2396_2393_2392_2390_2389_2387_2386_2385_2384_2382_2381_2380_2379_2378_2377_2375_2374_2373_2371_2370_2369_2368_2367_2366_2365_2362_2358_2357_2356_2355_2354_2353_2352_2350_2348_2347_2346_2345_2344_2343_2342_2339_2337_2334_2333_2331_2327_2326_2325_2323_2322_2321_2320_2319_2318_2317_2315_2314_2313_2312_2311…	566_569_570_573_580_581_583_584_585_586_587_588_590_591_592_593_595_598_599_600_603_604_605_606_610_611_612_613_614_616_618_619_620_621_623_624_626_627_628_629_630_631_632_634_635_636_637_638_639_640_642_643_644_645_646_647_648_649_650_652_653_654_656_657_659_662_663_665_666_667_668_672_673_674_675_676_677_678_679_680_681_683_684_685_686_687_689_692_693_694_695_697_698_699_700_701_702_703_704_705…	0.1019_0.0939_0.1618_0.3262_0.0737_0.2139_0.1482_0.0764_0.1778_0.1838_0.1207_0.1217_0.1012_0.0957_0.1639_0.2988_0.1644_0.1526_0.1249_0.1204_0.0906_0.1016_0.1319_0.1873_0.2154_0.1051_0.3926_0.1584_0.1042_0.1411_0.2555_0.0851_0.117_0.1751_0.0899_0.1009_0.2166_0.0739_0.0835_0.1406_0.2925_0.5155_0.5377_0.2239_0.2375_0.1558_0.1367_0.1274_0.2316_0.2202_0.145_0.1186_0.0866_0.1641_0.1616_0.126_0.1499_0.1…	0.708029	0.749035	0	0
3072	Gm13	Gm15	3590	3136	7	454	0.0003	342	0.11535	0.153371	0.885965	0.906433	0.953216	0.97076	0.988304	3590_3589_3586_3585_3584_3583_3581_3580_3578_3576_3573_3572_3568_3567_3566_3565_3562_3561_3560_3559_3558_3557_3555_3554_3553_3552_3551_3550_3549_3548_3546_3545_3539_3537_3536_3535_3533_3532_3531_3530_3527_3526_3525_3522_3521_3520_3519_3517_3516_3515_3514_3513_3512_3511_3510_3508_3507_3506_3505_3504_3503_3500_3499_3498_3497_3495_3494_3493_3492_3490_3488_3487_3486_3484_3481_3480_3479_3478_3477_3476…	7_10_11_12_14_15_17_18_20_21_23_25_27_28_30_31_33_34_35_36_37_38_42_43_44_47_48_49_50_51_52_53_56_57_61_63_64_65_66_67_68_69_70_72_73_74_75_76_78_79_80_81_82_84_85_86_89_92_93_95_97_98_100_104_105_106_107_108_109_111_112_113_114_117_119_120_121_122_123_124_125_126_127_128_130_132_133_134_135_136_137_138_140_141_142_144_145_146_147_148_150_152_153_154_156_157_158_159_160_161_162_163_164_167_168_16…	0.1593_0.1226_0.0727_0.1019_0.0852_0.0878_0.1816_0.0454_0.1771_0.0584_0.1404_0.0679_0.1006_0.1799_0.0786_0.0562_0.1448_0.1011_0.1589_0.1022_0.1739_0.0489_0.087_0.0679_0.1836_0.0828_0.1057_0.1057_0.1127_0.205_0.1325_0.1381_0.1344_0.086_0.1526_0.1019_0.0812_0.0955_0.1985_0.0516_0.1017_0.1016_0.0885_0.1242_0.149_0.0884_0.0969_0.1405_0.1584_0.0537_0.1332_0.1156_0.0963_0.0857_0.0827_0.1185_0.4296_0.15…	0.751648	0.763393	0	0
3074	Gm13	Gm15	1699	1841	2097	2234	0.0087	62	0.15445	0.198473	0.790323	0.83871	0.870968	0.903226	0.951613	1699_1702_1705_1707_1708_1709_1710_1711_1715_1717_1719_1722_1726_1731_1732_1733_1734_1736_1738_1739_1741_1750_1753_1757_1759_1762_1769_1770_1771_1775_1776_1777_1779_1780_1787_1788_1790_1791_1796_1797_1801_1802_1805_1807_1812_1813_1814_1815_1816_1820_1823_1824_1825_1826_1828_1831_1833_1834_1837_1838_1839_1841	2097_2098_2099_2101_2104_2105_2106_2107_2108_2109_2110_2113_2120_2122_2124_2126_2128_2129_2130_2132_2134_2136_2137_2146_2148_2158_2159_2160_2162_2171_2172_2174_2175_2176_2177_2178_2182_2190_2193_2194_2195_2196_2198_2206_2208_2210_2211_2212_2213_2214_2215_2217_2218_2220_2221_2222_2223_2224_2225_2226_2227_2234	0.1603_0.1011_0.2508_0.1724_0.163_0.157_0.148_0.1585_0.1558_0.0813_0.1023_0.0975_0.3613_0.3699_0.6427_0.4617_0.1071_0.1215_0.1204_0.1812_0.1205_0.2089_0.2777_0.259_0.0873_0.1096_0.0975_0.2104_0.382_0.1811_0.2003_0.1531_0.0568_0.4663_0.5556_0.4691_0.1474_0.1223_0.2135_0.3172_0.2121_0.1164_0.113_0.1485_0.152_0.1456_0.1391_0.1113_0.2938_0.0996_0.1854_0.1271_0.1209_0.0518_0.314_0.067_0.1673_0.1141_0.…	0.433566	0.449275	0	0
3076	Gm13	Gm15	2484	2435	2245	2313	0.0115	30	0.1553	0.223733	0.666667	0.766667	0.866667	0.933333	1	2484_2483_2480_2479_2476_2475_2471_2470_2469_2468_2467_2465_2464_2463_2461_2459_2457_2455_2452_2450_2449_2448_2447_2445_2443_2442_2439_2438_2436_2435	2245_2246_2248_2251_2258_2259_2262_2263_2264_2265_2266_2270_2271_2277_2280_2281_2283_2285_2291_2300_2301_2302_2303_2304_2305_2306_2310_2311_2312_2313	0.5521_0.0844_0.2021_0.1648_0.273_0.1458_0.0987_0.1215_0.1107_0.1246_0.264_0.1991_0.9869_0.3544_0.1829_0.1397_0.1053_0.5623_0.3219_0.1197_0.2261_0.2386_0.1202_0.1979_0.1065_0.1296_0.1022_0.0988_0.1037_0.2745	0.6	0.434783	0	0
3099	Gm13	Gm17	1029	719	397	700	0.0003	236	0.1206	0.161441	0.923729	0.944915	0.974576	0.978814	0.987288	1029_1028_1027_1024_1023_1022_1021_1020_1019_1015_1014_1013_1012_1011_1010_1009_1008_1007_1006_1005_1004_1003_1002_1000_999_998_997_996_993_992_991_989_988_987_986_985_984_983_982_981_980_977_976_975_974_973_971_970_969_968_966_964_963_962_961_960_959_957_955_954_953_952_950_949_948_946_945_944_942_941_939_938_935_934_933_930_929_928_927_926_925_924_923_922_921_920_918_917_916_913_911_910_908_907…	397_398_399_401_403_404_406_407_408_409_410_411_412_413_414_417_418_419_420_421_422_423_424_425_426_427_428_429_430_431_432_433_434_435_436_437_438_439_441_442_443_446_447_448_449_450_452_453_455_456_457_460_461_462_463_464_465_467_469_470_471_472_474_475_476_477_478_479_480_481_483_485_486_487_489_492_493_494_495_496_497_498_500_501_502_503_504_505_506_507_509_510_511_512_514_515_516_517_518_520…	0.0737_0.0899_0.0882_0.0653_0.1029_0.1857_0.1415_0.0777_0.1545_0.1606_0.1551_0.1142_0.1883_0.0998_0.1364_0.4781_0.9461_0.1036_0.1397_0.206_0.1011_0.3461_0.1284_0.1342_0.1167_0.7992_0.0766_0.1202_0.0902_0.1545_0.1086_0.08_0.0779_0.2674_0.0742_0.1264_0.0716_0.0808_0.2112_0.274_0.1686_0.1224_0.0935_0.0937_0.1364_0.087_0.0957_0.1805_0.1385_0.0978_0.1674_0.1002_0.0978_0.1351_0.128_0.1119_0.3063_0.1153…	0.758842	0.776316	0	0
3100	Gm13	Gm17	1507	1428	1063	1142	0.0005	60	0.12305	0.15263	0.916667	0.95	0.95	0.95	0.983333	1507_1506_1505_1504_1503_1501_1500_1499_1498_1497_1493_1491_1490_1489_1488_1487_1486_1485_1484_1483_1482_1481_1480_1479_1477_1476_1475_1474_1472_1471_1470_1468_1467_1466_1465_1464_1463_1462_1460_1459_1458_1457_1456_1455_1454_1453_1452_1445_1443_1442_1440_1439_1438_1437_1436_1435_1432_1431_1429_1428	1063_1064_1066_1067_1068_1070_1071_1072_1074_1075_1076_1078_1079_1080_1083_1084_1085_1086_1087_1088_1089_1092_1093_1096_1097_1098_1100_1101_1102_1103_1104_1106_1107_1108_1109_1111_1112_1113_1114_1116_1117_1118_1119_1120_1121_1122_1123_1127_1128_1129_1130_1131_1132_1133_1134_1135_1136_1137_1140_1142	0.1698_0.1006_0.1141_0.1449_0.2215_0.0741_0.1279_0.1641_0.1197_0.0896_0.1863_0.0868_0.1213_0.1333_0.2858_0.1198_0.1482_0.1074_0.207_0.2307_0.1705_0.0825_0.0897_0.1388_0.1234_0.0799_0.3224_0.1259_0.1033_0.5182_0.2881_0.0918_0.103_0.1302_0.0792_0.2008_0.52_0.1842_0.117_0.1015_0.1158_0.0852_0.1735_0.0852_0.1618_0.2593_0.1526_0.1449_0.1288_0.0598_0.1033_0.1523_0.1227_0.0877_0.1016_0.0911_0.0744_0.345…	0.75	0.75	0	0
3102	Gm13	Gm17	1510	1537	1143	1169	0.0001	23	0.1115	0.130074	0.956522	0.956522	1	1	1	1510_1511_1513_1514_1515_1516_1517_1518_1519_1520_1525_1526_1527_1528_1529_1530_1531_1532_1533_1534_1535_1536_1537	1143_1144_1145_1147_1148_1149_1151_1152_1153_1154_1156_1157_1158_1159_1160_1161_1162_1163_1165_1166_1167_1168_1169	0.1115_0.2174_0.04_0.1068_0.0823_0.0582_0.1373_0.293_0.1523_0.1033_0.0815_0.2741_0.1034_0.0936_0.1042_0.1134_0.1502_0.1615_0.1833_0.1169_0.14_0.0898_0.0777	0.821429	0.851852	0	0
3103	Gm13	Gm17	1407	1425	1043	1061	0.0006	16	0.1174	0.140744	0.9375	0.9375	0.9375	1	1	1407_1408_1409_1411_1412_1413_1414_1415_1416_1417_1418_1419_1420_1423_1424_1425	1043_1044_1045_1046_1048_1049_1050_1051_1052_1053_1054_1055_1056_1057_1059_1061	0.1179_0.1077_0.1566_0.4032_0.1663_0.1307_0.0968_0.0803_0.1907_0.1169_0.1083_0.102_0.0685_0.1321_0.1962_0.0777	0.842105	0.842105	0	0
3125	Gm13	Gm19	543	275	113	473	0.0033	164	0.13675	0.178348	0.890244	0.914634	0.963415	0.97561	0.987805	543_542_541_537_536_535_534_532_531_530_529_526_525_524_523_522_519_517_516_514_512_511_510_509_505_504_503_501_500_499_498_497_496_495_492_491_490_487_485_482_481_479_478_477_476_475_474_473_472_471_470_469_467_466_465_461_460_459_458_457_455_452_451_448_447_446_445_444_443_442_440_439_436_435_434_429_426_424_423_422_421_420_419_418_413_411_410_409_408_407_406_404_403_402_401_400_399_398_395_392…	113_115_117_118_120_122_124_126_127_128_129_130_132_133_134_135_143_144_151_153_154_155_156_158_162_164_165_167_168_169_170_171_172_174_180_182_183_185_186_197_198_199_200_201_202_205_206_209_211_212_213_215_216_218_219_224_225_226_227_228_235_237_239_243_244_245_246_247_248_249_250_253_255_258_260_261_263_264_265_266_267_269_270_271_273_277_278_279_280_281_284_287_288_289_293_295_296_297_301_303…	0.1018_0.2659_0.0772_0.1817_0.2423_0.1844_0.128_0.0363_0.1254_0.1893_0.137_0.22_0.208_0.2213_0.3048_0.1179_0.1525_0.3092_0.1776_0.106_0.1317_0.1596_0.164_0.1197_0.1244_0.1741_0.0759_0.1935_0.0891_0.1945_0.1044_0.1353_0.1575_0.0868_1.3177_0.1609_0.1765_0.0431_0.1148_0.1758_0.1509_0.2321_0.3037_0.1705_0.1053_0.095_0.0924_0.1994_0.099_0.1475_0.0912_0.153_0.122_0.107_0.2099_0.0974_0.1122_0.0819_0.117…	0.609665	0.454294	0	0
3128	Gm13	Gm19	1538	1559	88	112	0.0008	16	0.1039	0.120456	0.875	0.9375	0.9375	1	1	1538_1539_1540_1542_1543_1544_1545_1547_1548_1551_1552_1554_1555_1556_1558_1559	88_89_91_92_93_94_95_97_99_101_102_103_104_105_110_112	0.1434_0.1635_0.1821_0.1468_0.0976_0.1139_0.0844_0.104_0.1038_0.1034_0.1163_0.0691_0.0752_0.0873_0.0959_0.2406	0.727273	0.64	0	0
3136	Gm13	Gm20	145	15	452	572	0.0115	35	0.1155	0.177243	0.885714	0.914286	1	1	1	145_141_139_122_120_119_116_86_84_78_71_66_65_58_56_55_48_47_39_38_37_35_30_29_27_26_24_23_22_20_19_18_17_16_15	452_478_480_481_484_485_495_500_502_505_508_514_516_518_520_521_524_539_540_544_547_549_551_552_553_555_556_557_561_562_564_566_569_570_572	0.5231_0.0928_0.7239_0.1116_0.1045_0.0799_0.0969_0.1125_0.0645_0.1309_0.1018_0.2432_0.2371_0.118_0.1121_0.4112_0.2392_0.1024_0.0849_0.1309_0.0903_0.1396_0.0995_0.4149_0.0971_0.124_0.1004_0.0834_0.0676_0.1356_0.1702_0.1155_0.3252_0.215_0.2038	0.267176	0.289256	0	0
3137	Gm13	Gm20	545	592	379	441	0.0089	22	0.193	0.247845	0.863636	0.954545	0.954545	0.954545	1	545_547_549_550_551_552_557_558_559_562_567_569_571_574_577_581_584_585_588_590_591_592	379_381_383_386_387_389_396_397_399_401_402_405_407_409_411_415_425_428_429_439_440_441	0.0644_0.184_0.2914_0.2735_0.1076_0.114_0.304_0.1768_0.1255_0.202_0.0988_0.2925_0.2824_0.1792_0.2783_0.13_0.1143_0.2032_0.1702_0.3366_1.111_0.4129	0.458333	0.349206	0	0
3152	Gm14	Gm02	681	4	2337	2995	0.0004	416	0.1113	0.136822	0.942308	0.947115	0.96875	0.975962	0.985577	681_680_679_678_677_676_674_673_672_671_670_669_668_667_665_664_663_662_661_658_657_655_654_653_652_650_649_648_647_646_645_644_643_641_640_639_638_637_636_635_633_632_631_630_629_628_627_626_622_619_618_617_615_614_613_612_610_609_608_607_606_604_603_602_600_599_598_597_596_594_593_592_591_589_588_587_586_585_582_581_580_579_578_574_573_572_571_570_569_568_567_566_564_563_562_561_542_541_508_505…	2337_2339_2340_2341_2342_2343_2344_2345_2346_2347_2348_2350_2351_2352_2354_2357_2358_2359_2360_2362_2363_2364_2365_2366_2368_2369_2371_2372_2375_2376_2377_2378_2379_2382_2383_2384_2385_2386_2387_2388_2390_2391_2392_2393_2394_2395_2396_2397_2399_2402_2403_2404_2405_2406_2407_2408_2410_2411_2412_2413_2414_2417_2418_2419_2420_2421_2422_2423_2424_2426_2427_2428_2429_2430_2431_2432_2434_2436_2439_2440…	0.1617_0.0886_0.0953_0.1498_0.1536_0.0839_0.2548_0.0902_0.1335_0.115_0.1159_0.1379_0.1369_0.1318_0.1269_0.1322_0.0816_0.0652_0.0978_0.0677_0.1075_0.0771_0.1741_0.232_0.1893_0.0528_0.1305_0.1992_0.0733_0.1982_0.2374_0.1069_0.1231_0.1399_0.1006_0.1043_0.111_0.1331_0.0985_0.1072_0.0675_0.0839_0.0364_0.0857_0.1292_0.1076_0.1319_0.1153_0.3199_0.0742_0.122_0.2624_0.2989_0.1449_0.1406_0.1157_0.1624_0.06…	0.613569	0.631259	0	0
3153	Gm14	Gm02	1625	2009	1968	2336	0.0004	243	0.134	0.168107	0.934156	0.954733	0.979424	0.983539	0.987654	1625_1626_1627_1628_1629_1630_1631_1632_1633_1634_1635_1636_1637_1638_1639_1640_1641_1642_1644_1645_1648_1649_1650_1651_1652_1653_1655_1656_1657_1658_1659_1660_1661_1662_1663_1664_1665_1668_1669_1670_1671_1672_1673_1674_1675_1676_1677_1679_1680_1681_1683_1684_1685_1686_1687_1689_1690_1692_1696_1699_1700_1701_1702_1704_1706_1708_1710_1713_1718_1719_1721_1722_1724_1736_1738_1739_1740_1741_1742_1745…	1968_1969_1970_1971_1972_1973_1974_1975_1976_1977_1978_1980_1981_1982_1986_1989_1990_1991_1992_1993_1997_1999_2000_2001_2002_2003_2004_2005_2007_2008_2009_2010_2011_2012_2013_2016_2018_2020_2021_2022_2023_2024_2025_2028_2029_2030_2032_2035_2036_2037_2038_2040_2043_2044_2045_2047_2051_2052_2054_2055_2056_2057_2060_2063_2064_2066_2067_2068_2075_2076_2077_2079_2090_2091_2092_2093_2094_2095_2096_2099…	0.395_0.216_0.1168_0.0787_0.1033_0.1338_0.2626_0.1241_0.1049_0.0943_0.1532_0.3269_0.2749_0.1387_0.6413_0.1746_0.1523_0.172_0.2385_0.1517_0.0817_0.0902_0.1273_0.1854_0.145_0.1431_0.1997_0.1669_0.1358_0.1481_0.1487_0.1034_0.3973_0.2193_0.0986_0.3863_0.1914_0.1159_0.2977_0.1001_0.2649_0.1433_0.2952_0.1089_0.133_0.1079_0.1668_0.1445_0.115_0.0923_0.1435_0.1071_0.0761_0.0847_0.1046_0.2514_0.3874_0.0761…	0.631169	0.658537	0	0
3154	Gm14	Gm02	522	560	2461	2525	0.0017	31	0.1449	0.159852	0.935484	0.967742	0.967742	0.967742	0.967742	522_524_525_526_527_528_530_531_532_534_536_537_538_539_540_541_542_543_544_545_546_547_549_550_551_552_553_555_557_559_560	2461_2464_2465_2467_2468_2469_2472_2474_2486_2488_2489_2490_2491_2492_2494_2497_2499_2500_2501_2508_2510_2511_2513_2514_2515_2516_2521_2522_2523_2524_2525	0.1934_0.1379_0.1449_0.1321_0.1392_0.1426_0.1448_0.0375_0.2034_0.2558_0.1403_0.1582_0.1365_0.1404_0.1795_0.1772_0.1466_0.1165_0.1426_0.1699_0.2095_0.1073_0.1222_0.2395_0.1507_0.1089_0.0925_0.2364_0.2027_0.1613_0.2851	0.794872	0.476923	0	0
3155	Gm14	Gm02	426	452	2583	2602	0.0029	14	0.1302	0.28745	0.857143	0.857143	0.928571	0.928571	0.928571	426_438_440_441_442_443_444_445_446_447_449_450_451_452	2583_2586_2587_2588_2589_2590_2592_2593_2596_2597_2598_2599_2601_2602	0.443_0.0911_0.1781_0.098_0.0956_0.094_0.1348_0.1726_0.1256_1.6315_0.4806_0.1256_0.113_0.2408	0.518519	0.7	0	0
3157	Gm14	Gm02	283	296	2731	2743	0.0019	10	0.11365	0.17706	0.9	0.9	0.9	1	1	283_284_285_286_287_288_289_290_292_296	2731_2733_2734_2735_2736_2737_2738_2739_2740_2743	0.1061_0.2711_0.0743_0.3061_0.0766_0.0677_0.0859_0.1212_0.2244_0.4372	0.714286	0.769231	0	0
3160	Gm14	Gm02	1733	1726	2082	2088	0.0017	6	0.14265	0.139733	0.833333	1	1	1	1	1733_1732_1731_1728_1727_1726	2082_2083_2084_2086_2087_2088	0.1458_0.1525_0.1367_0.1811_0.1395_0.0828	0.75	0.857143	0	0
3161	Gm14	Gm02	187	202	2815	2828	0.0178	6	0.1355	0.1683	0.833333	0.833333	1	1	1	187_195_196_197_198_202	2815_2818_2819_2820_2823_2828	0.1129_0.1407_0.2662_0.1303_0.0783_0.2814	0.375	0.428571	0	0
3233	Gm14	Gm11	1181	1221	1561	1572	0.0046	9	0.1477	0.239256	0.444444	0.777778	1	1	1	1181_1192_1193_1194_1195_1197_1198_1200_1221	1561_1562_1563_1564_1566_1567_1568_1569_1572	0.0835_0.1283_0.0838_0.4777_0.1477_0.176_0.1695_0.1262_0.7606	0.219512	0.75	0	0
3244	Gm14	Gm13	1515	1632	636	719	0.0006	54	0.14595	0.226637	0.944444	0.962963	1	1	1	1515_1517_1519_1520_1525_1526_1527_1528_1531_1533_1534_1535_1537_1543_1544_1546_1547_1548_1549_1552_1553_1555_1556_1562_1564_1566_1567_1568_1570_1572_1573_1575_1578_1583_1584_1585_1586_1590_1591_1592_1593_1596_1599_1600_1601_1602_1612_1613_1614_1615_1616_1617_1618_1632	636_637_638_639_640_644_645_647_650_651_652_653_657_658_659_660_661_662_663_665_666_668_670_673_674_675_676_677_681_683_684_685_686_689_691_692_693_694_695_696_697_698_700_701_702_703_704_705_708_709_710_711_714_719	0.1613_0.0817_0.2115_0.319_0.9836_0.3881_0.1952_0.0864_0.0974_0.1533_0.1659_0.2495_0.5745_0.1455_0.1169_0.1089_0.1272_0.1431_0.1464_0.2516_0.0737_0.1015_0.1325_0.1381_0.2839_0.1294_0.078_0.1114_0.1664_0.2607_0.1149_0.0932_0.2202_0.51_0.2292_0.1053_0.1479_0.2637_0.1069_0.1025_0.1107_0.1699_0.1962_0.1482_0.1198_0.0967_0.0968_0.1468_0.1416_0.1168_0.0788_0.1469_0.3368_2.256	0.457627	0.642857	0	0
3245	Gm14	Gm13	1355	1500	146	253	0.0034	53	0.1372	0.173304	0.867925	0.962264	0.962264	0.962264	0.981132	1355_1356_1358_1360_1363_1364_1365_1366_1367_1372_1379_1382_1383_1384_1386_1387_1389_1393_1394_1395_1397_1398_1399_1400_1401_1406_1408_1412_1413_1417_1418_1419_1434_1435_1436_1437_1443_1444_1450_1451_1455_1458_1467_1470_1471_1474_1476_1477_1479_1484_1488_1499_1500	146_147_148_150_152_154_155_156_157_159_164_165_166_167_185_186_187_188_189_191_192_193_194_195_196_197_198_199_200_201_203_206_207_208_209_210_211_213_216_218_223_225_227_228_229_238_239_240_241_249_250_251_253	0.0693_0.0978_0.1154_0.0722_0.2368_0.1743_0.0976_0.0994_0.1443_0.0952_0.2186_0.1492_0.1086_0.0892_0.1265_0.2262_0.1516_0.098_0.1546_0.1309_0.2778_0.1762_0.1231_0.0877_0.2053_0.1962_0.5979_0.4503_0.2493_0.1471_0.1773_0.1412_0.1317_0.1187_0.1372_0.2011_0.1148_0.0979_0.1229_0.104_0.2431_0.5_0.1405_0.1446_0.162_0.4419_0.1105_0.4772_0.0972_0.1162_0.0666_0.0891_0.0828	0.363014	0.490741	0	0
3246	Gm14	Gm13	1354	1313	593	633	0.0028	20	0.1371	0.168305	0.85	0.9	0.95	0.95	1	1354_1352_1351_1349_1344_1340_1339_1338_1336_1334_1332_1330_1328_1326_1325_1322_1320_1317_1315_1313	593_597_598_599_603_605_607_610_614_615_616_617_618_619_620_622_625_627_631_633	0.1091_0.1277_0.108_0.1496_0.0926_0.1465_0.1228_0.5833_0.3076_0.1463_0.1663_0.1279_0.212_0.1221_0.1063_0.1559_0.0803_0.216_0.1598_0.126	0.47619	0.487805	0	0
3284	Gm14	Gm17	1255	684	1841	2444	0.0005	365	0.1386	0.163685	0.931507	0.956164	0.975342	0.989041	0.994521	1255_1254_1252_1251_1246_1244_1243_1242_1239_1238_1236_1235_1233_1232_1229_1226_1224_1222_1220_1219_1218_1217_1216_1215_1214_1209_1208_1192_1189_1185_1183_1181_1179_1178_1177_1176_1175_1170_1169_1168_1167_1165_1164_1163_1162_1161_1158_1156_1155_1153_1152_1151_1142_1141_1140_1139_1138_1137_1136_1135_1134_1133_1132_1131_1129_1127_1113_1112_1111_1107_1105_1103_1102_1101_1100_1099_1097_1096_1095_1094…	1841_1842_1843_1844_1846_1886_1888_1889_1890_1900_1901_1903_1904_1905_1906_1908_1912_1913_1915_1916_1917_1918_1919_1921_1922_1928_1946_1947_1948_1949_1950_1951_1952_1953_1959_1965_1967_1968_1969_1970_1974_1979_1980_1984_1986_1987_1988_1991_1993_1998_1999_2000_2005_2007_2017_2018_2019_2020_2021_2022_2023_2024_2025_2026_2027_2029_2030_2031_2032_2035_2036_2037_2046_2047_2049_2050_2052_2054_2055_2056…	0.0952_0.134_0.2549_0.126_0.2567_0.0759_0.2872_0.2282_0.2787_0.1891_0.1115_0.1769_0.1441_0.0624_0.1137_0.0726_0.2194_0.2015_0.2422_0.1725_0.1422_0.1066_0.1137_0.1532_0.1066_0.1016_0.0929_0.2383_0.1152_0.137_0.1178_0.1298_0.1511_0.1866_0.129_0.111_0.1184_0.1563_0.1493_0.0569_0.2152_0.1514_0.1367_0.0969_0.2526_0.1611_0.4032_0.1624_0.1305_0.14_0.1679_0.3075_0.237_0.1869_0.1486_0.126_0.1134_0.1341_0.…	0.638112	0.604305	0	0
3285	Gm14	Gm17	2010	2091	2445	2523	0.0005	59	0.1269	0.137124	0.932203	0.949153	0.983051	1	1	2010_2011_2012_2015_2016_2017_2018_2019_2021_2022_2023_2024_2025_2026_2027_2028_2029_2030_2031_2033_2034_2035_2036_2037_2038_2039_2041_2043_2044_2045_2046_2047_2048_2050_2051_2052_2054_2055_2056_2057_2058_2059_2060_2061_2062_2063_2064_2065_2066_2069_2072_2073_2080_2081_2085_2087_2089_2090_2091	2445_2447_2448_2449_2450_2451_2452_2453_2454_2456_2459_2460_2462_2463_2465_2468_2469_2470_2472_2473_2474_2475_2476_2477_2478_2480_2481_2482_2483_2485_2486_2487_2488_2489_2490_2491_2493_2494_2495_2496_2497_2498_2499_2500_2501_2502_2503_2504_2505_2506_2508_2510_2513_2514_2515_2518_2519_2521_2523	0.1479_0.191_0.1492_0.1804_0.1489_0.1271_0.1052_0.0962_0.1512_0.1223_0.1044_0.1018_0.1354_0.1592_0.1081_0.0943_0.093_0.117_0.2103_0.1269_0.1295_0.1578_0.1105_0.0932_0.1045_0.1608_0.1083_0.1359_0.2366_0.1348_0.094_0.1075_0.1135_0.0916_0.0731_0.165_0.1443_0.0798_0.1638_0.0964_0.3021_0.1913_0.1955_0.1193_0.1864_0.139_0.0832_0.0791_0.1024_0.1762_0.2247_0.1866_0.1251_0.0655_0.1276_0.3287_0.1147_0.1097…	0.719512	0.746835	0	0
3286	Gm14	Gm17	1193	1207	1929	1945	0.0003	13	0.1159	0.138477	0.769231	1	1	1	1	1193_1194_1195_1197_1198_1199_1200_1201_1203_1204_1205_1206_1207	1929_1930_1931_1932_1933_1934_1935_1938_1940_1942_1943_1944_1945	0.0838_0.1201_0.1553_0.1401_0.0717_0.086_0.1302_0.1159_0.0923_0.4308_0.1821_0.085_0.1069	0.866667	0.764706	0	0
3288	Gm14	Gm17	1253	1305	1843	1885	0.0298	10	0.18445	0.20439	0.9	0.9	1	1	1	1253_1267_1273_1281_1288_1289_1300_1303_1304_1305	1843_1850_1854_1859_1871_1872_1874_1883_1884_1885	0.1909_0.178_0.2499_0.1139_0.1652_0.2974_0.2068_0.3732_0.1523_0.1163	0.188679	0.232558	0	0
3362	Gm15	Gm08	2529	2319	1543	1776	0.0022	120	0.12285	0.164545	0.908333	0.933333	0.958333	0.975	0.983333	2529_2523_2492_2491_2489_2488_2487_2486_2485_2484_2483_2482_2481_2480_2479_2478_2477_2476_2475_2474_2473_2472_2471_2470_2468_2466_2465_2464_2463_2462_2460_2459_2458_2454_2453_2450_2449_2448_2447_2446_2445_2444_2443_2441_2440_2439_2438_2436_2433_2432_2431_2430_2427_2424_2423_2422_2418_2417_2416_2414_2413_2412_2411_2410_2408_2407_2406_2404_2402_2400_2399_2397_2396_2395_2392_2391_2387_2384_2383_2382…	1543_1549_1582_1583_1586_1587_1588_1589_1591_1592_1593_1594_1595_1596_1598_1601_1603_1608_1609_1610_1613_1614_1618_1621_1623_1624_1625_1626_1628_1629_1630_1631_1634_1635_1636_1639_1640_1642_1643_1644_1645_1646_1647_1648_1649_1650_1651_1652_1656_1657_1661_1662_1665_1666_1667_1668_1669_1671_1678_1679_1680_1683_1684_1685_1686_1687_1688_1689_1690_1691_1696_1697_1698_1699_1703_1707_1708_1709_1710_1712…	0.0921_0.1115_0.2643_0.0885_0.1099_0.1098_0.0866_0.2048_0.2299_0.2999_0.1812_0.1123_0.0996_0.183_0.1344_0.0886_0.1015_0.1657_0.0978_0.1181_0.1609_0.0771_0.0907_0.1843_0.0959_0.0939_0.1197_0.3486_0.1195_0.2039_0.1278_0.0955_0.122_0.0845_0.24_0.1049_0.1363_0.177_0.0804_0.1276_0.0985_0.1092_0.1844_0.0845_0.146_0.1786_0.0902_0.166_0.0949_0.1118_0.1679_0.0899_0.1391_0.1073_0.1042_0.0634_0.5755_0.5133_…	0.56872	0.512821	0	0
3364	Gm15	Gm08	565	455	1777	1884	0.0004	79	0.116	0.170482	0.924051	0.949367	0.987342	1	1	565_564_563_562_561_558_557_556_552_550_549_547_546_544_543_541_540_539_538_537_536_535_533_532_530_529_528_527_523_522_521_520_519_518_517_515_514_513_512_511_510_509_508_507_504_503_502_501_500_499_497_495_493_492_490_489_488_487_484_478_477_476_475_474_473_472_471_470_469_468_467_464_462_460_459_458_457_456_455	1777_1778_1779_1780_1781_1784_1785_1786_1787_1789_1790_1791_1793_1794_1795_1796_1797_1798_1799_1800_1801_1802_1803_1804_1806_1807_1809_1810_1814_1815_1816_1817_1818_1819_1820_1821_1822_1823_1824_1825_1826_1827_1828_1829_1832_1833_1834_1835_1837_1838_1839_1840_1844_1845_1846_1849_1850_1851_1856_1859_1860_1861_1862_1863_1864_1865_1867_1868_1869_1870_1871_1873_1875_1878_1879_1880_1881_1882_1884	0.2131_0.0807_0.1053_0.157_0.1284_0.0959_0.1493_0.1484_0.1188_0.3396_0.0546_0.2523_0.4253_0.1932_1.9625_0.1561_0.0599_0.0651_0.0647_0.1199_0.1025_0.1011_0.1341_0.0878_0.6767_0.2405_0.087_0.1043_0.0839_0.0472_0.059_0.1112_0.081_0.1396_0.9927_0.1009_0.0932_0.1283_0.1769_0.083_0.1559_0.0656_0.0238_0.1566_0.116_0.3577_0.0722_0.1067_0.0795_0.0857_0.0918_0.0881_0.0948_0.1121_0.2101_0.0583_0.1551_0.1501…	0.711712	0.731481	0	0
3366	Gm15	Gm08	2496	2539	1505	1570	0.0045	25	0.1655	0.222956	0.88	0.92	1	1	1	2496_2497_2498_2499_2500_2507_2508_2510_2511_2512_2513_2514_2516_2518_2519_2522_2523_2532_2533_2534_2535_2536_2537_2538_2539	1505_1507_1508_1509_1512_1515_1516_1526_1528_1529_1530_1531_1534_1535_1536_1544_1551_1553_1556_1557_1559_1560_1561_1562_1570	0.1817_0.1553_0.183_0.1993_0.1113_0.6853_0.5217_0.1873_0.2178_0.1022_0.0792_0.1039_0.1033_0.1155_0.104_0.2165_0.9776_0.2131_0.1837_0.1556_0.1655_0.1135_0.2668_0.107_0.1238	0.568182	0.378788	0	0
3367	Gm15	Gm08	2102	2005	2252	2341	0.0154	25	0.1339	0.24016	0.76	0.84	0.84	0.88	0.96	2102_2094_2092_2091_2090_2089_2086_2085_2084_2078_2077_2063_2062_2060_2059_2057_2056_2054_2053_2051_2033_2017_2009_2006_2005	2252_2263_2266_2267_2269_2270_2271_2272_2273_2274_2276_2292_2300_2301_2302_2309_2314_2317_2318_2320_2331_2332_2339_2340_2341	2.199_0.0957_0.0933_0.138_0.4283_0.0573_0.1139_0.0962_0.0939_0.2543_0.1184_0.285_0.2387_0.1497_0.1113_0.0454_0.1722_0.0503_0.1456_0.1339_0.1166_0.0948_0.418_0.1521_0.2021	0.255102	0.277778	0	0
3369	Gm15	Gm08	2037	2068	2281	2330	0.0357	13	0.1797	0.285169	0.769231	0.846154	0.923077	1	1	2037_2038_2039_2042_2045_2046_2048_2049_2063_2065_2066_2067_2068	2281_2282_2284_2285_2286_2287_2291_2292_2296_2322_2325_2329_2330	0.1066_0.1689_0.1034_0.2789_0.1647_0.213_0.1797_0.3821_0.1482_0.5457_0.1123_0.2114_1.0923	0.40625	0.26	0	0
3373	Gm15	Gm08	2367	2374	1724	1730	0.0037	6	0.11695	0.13255	0.833333	0.833333	0.833333	1	1	2367_2369_2370_2371_2372_2374	1724_1726_1727_1728_1729_1730	0.1788_0.114_0.0765_0.1199_0.0977_0.2084	0.75	0.857143	0	0
3386	Gm15	Gm09	1084	1996	40	909	0.0018	511	0.1352	0.170282	0.933464	0.947162	0.964775	0.978474	0.992172	1084_1085_1086_1088_1091_1093_1094_1095_1096_1097_1098_1099_1100_1101_1102_1103_1104_1105_1106_1107_1108_1109_1111_1112_1113_1114_1115_1116_1117_1118_1120_1121_1122_1123_1124_1125_1126_1127_1128_1129_1130_1131_1133_1134_1135_1136_1137_1138_1139_1140_1143_1144_1145_1147_1148_1149_1150_1151_1152_1153_1154_1155_1156_1157_1158_1160_1162_1163_1164_1165_1166_1168_1169_1171_1172_1173_1174_1175_1176_1178…	40_42_44_45_46_47_48_49_50_52_53_54_56_57_58_59_61_62_63_64_65_66_67_68_69_70_71_72_73_74_78_79_80_81_82_84_85_86_88_89_90_91_92_94_95_97_98_99_100_101_102_103_104_106_107_109_110_111_112_113_114_115_116_117_118_119_121_122_123_124_125_126_127_129_130_131_132_133_134_136_137_138_139_140_141_142_143_144_145_146_147_148_149_150_151_152_153_154_155_156_157_159_160_162_163_166_167_168_169_170_171_172…	0.1088_0.2316_0.0455_0.1761_0.0933_0.1225_0.1449_0.1216_0.1934_0.0642_0.0783_0.1111_0.1144_0.1618_0.3543_0.7452_0.2044_0.3045_0.1537_0.1249_0.0811_0.1339_0.1351_0.0949_0.0923_0.0758_0.0977_0.0962_0.1492_0.0469_0.2231_0.1192_0.1997_0.1609_0.323_0.1581_0.1568_0.0809_0.1297_0.0873_0.1612_0.1311_0.1135_0.0679_0.1238_0.195_0.1595_0.1527_0.1629_0.1823_0.2683_0.0586_0.1043_0.3336_0.1766_0.2908_0.0977_0.…	0.559693	0.587356	0	0
3387	Gm15	Gm09	1507	1454	399	444	0.0003	36	0.15055	0.169783	1	1	1	1	1	1507_1502_1501_1500_1499_1497_1495_1494_1491_1490_1487_1486_1485_1484_1483_1481_1480_1479_1478_1477_1476_1475_1474_1473_1472_1471_1469_1466_1465_1463_1461_1460_1458_1457_1456_1454	399_400_401_402_403_404_405_407_408_411_413_415_417_418_419_420_421_422_424_425_426_427_428_429_430_431_433_434_435_436_437_438_440_441_442_444	0.1263_0.0901_0.181_0.123_0.1461_0.135_0.1905_0.2346_0.1509_0.1023_0.1147_0.1502_0.1118_0.2099_0.0922_0.1664_0.1961_0.0475_0.3466_0.2269_0.0999_0.1026_0.2528_0.143_0.2391_0.1021_0.1762_0.2294_0.0945_0.1956_0.378_0.4015_0.0926_0.1667_0.1443_0.1518	0.666667	0.782609	0	0
3389	Gm15	Gm09	1837	1813	745	760	0.0041	11	0.1318	0.143818	1	1	1	1	1	1837_1836_1834_1825_1824_1820_1819_1818_1817_1815_1813	745_746_747_748_750_752_753_754_755_758_760	0.1051_0.243_0.1318_0.0809_0.1302_0.1867_0.1108_0.1205_0.1478_0.1803_0.1449	0.44	0.6875	0	0
3390	Gm15	Gm09	1894	1869	756	826	0.0173	12	0.1243	0.399433	0.666667	0.75	0.833333	0.833333	0.916667	1894_1893_1888_1880_1879_1878_1877_1875_1873_1872_1871_1869	756_779_803_806_808_813_815_817_822_823_824_826	1.8543_0.8216_0.1201_0.1087_0.1718_0.1197_0.3356_0.8088_0.0953_0.1087_0.1206_0.128	0.461538	0.169014	0	0
3392	Gm15	Gm09	1939	1926	875	885	0.0054	7	0.1709	0.192471	0.857143	0.857143	1	1	1	1939_1937_1934_1933_1932_1930_1926	875_876_877_879_880_883_885	0.3616_0.1357_0.1949_0.2374_0.1547_0.0921_0.1709	0.5	0.636364	0	0
3396	Gm15	Gm09	1739	1705	649	658	0.039	6	0.1519	0.1628	0.666667	0.666667	0.833333	0.833333	0.833333	1739_1733_1709_1707_1706_1705	649_652_654_655_656_658	0.1495_0.1219_0.2267_0.1284_0.196_0.1543	0.171429	0.6	0	0
3403	Gm15	Gm10	2548	2560	847	866	0.0004	12	0.1282	0.127458	0.833333	0.916667	1	1	1	2548_2549_2550_2551_2552_2554_2555_2556_2557_2558_2559_2560	847_850_852_853_854_856_859_860_863_864_865_866	0.1088_0.1203_0.0926_0.1587_0.1786_0.1007_0.1551_0.1123_0.1361_0.0586_0.1383_0.1694	0.923077	0.6	0	0
3423	Gm15	Gm13	1083	566	1883	2430	0.0004	400	0.13035	0.173134	0.9	0.9225	0.955	0.965	0.9775	1083_1082_1081_1080_1079_1078_1076_1075_1073_1072_1071_1070_1069_1067_1065_1064_1062_1061_1060_1059_1058_1057_1056_1054_1053_1052_1051_1050_1049_1048_1047_1046_1045_1040_1039_1037_1035_1034_1032_1031_1030_1029_1026_1025_1024_1021_1020_1019_1018_1017_1016_1015_1014_1013_1012_1011_1010_1009_1008_1006_1005_1004_1003_1002_1001_1000_999_997_996_995_994_993_992_990_989_988_987_986_985_984_982_978_977_9…	1883_1885_1886_1887_1888_1889_1890_1891_1892_1895_1896_1897_1898_1900_1902_1903_1904_1905_1907_1908_1909_1910_1915_1917_1919_1921_1922_1923_1924_1925_1926_1927_1929_1932_1933_1934_1936_1939_1941_1942_1943_1944_1945_1946_1947_1948_1950_1951_1952_1953_1954_1955_1956_1957_1958_1959_1960_1961_1963_1964_1965_1966_1969_1970_1971_1972_1973_1974_1975_1976_1979_1981_1982_1983_1984_1985_1986_1987_1989_1990…	0.0862_0.0954_0.1902_0.0826_0.2356_0.153_0.2392_0.0807_0.1183_0.2065_0.1261_0.0835_0.0795_0.0987_0.0776_0.1221_0.147_0.1783_0.1287_0.0955_0.2306_0.1264_0.1296_0.9758_2.5473_0.1246_0.1502_0.1387_0.0731_0.1105_0.0883_0.0956_0.2696_0.2932_0.1501_0.7014_0.0903_0.3131_0.1283_0.1819_0.1244_0.097_0.1093_0.073_0.1507_0.1324_0.0615_0.1474_0.1412_0.379_0.1176_0.2532_0.1255_0.0952_0.0871_0.1917_0.1082_0.127…	0.772201	0.729927	0	0
3424	Gm15	Gm13	454	7	3136	3590	0.0003	334	0.11495	0.15733	0.883234	0.913174	0.937126	0.95509	0.976048	454_453_452_451_450_449_448_447_446_445_443_441_440_439_438_437_436_435_434_431_430_429_428_426_425_423_422_421_420_419_418_416_415_413_412_411_410_409_408_407_406_405_404_403_402_401_400_398_397_395_394_393_392_391_390_389_388_387_386_385_384_383_382_380_379_378_377_375_374_373_371_369_368_365_364_363_362_361_360_359_358_357_356_355_354_353_352_351_350_348_347_346_345_344_343_342_340_339_337_336…	3136_3138_3139_3141_3142_3143_3144_3146_3149_3150_3151_3153_3154_3155_3156_3157_3158_3159_3161_3165_3166_3167_3168_3170_3171_3173_3174_3175_3176_3178_3180_3183_3184_3185_3186_3188_3189_3190_3195_3196_3197_3199_3200_3201_3202_3203_3204_3205_3206_3207_3208_3209_3210_3211_3212_3213_3214_3215_3216_3217_3218_3219_3220_3222_3224_3226_3229_3230_3231_3233_3234_3236_3237_3238_3239_3240_3241_3242_3243_3245…	0.1579_0.0635_0.1553_0.2453_0.149_0.1166_0.0766_0.079_0.1049_0.1208_0.1485_0.3123_0.2091_0.1053_0.1432_0.1456_0.1222_0.0944_0.3853_0.1005_0.1405_0.1522_0.165_0.1174_0.0942_0.0606_0.1225_0.0768_0.2663_0.2115_0.2108_0.1069_0.1374_0.1678_0.0549_0.137_0.2817_0.2327_0.2559_0.0697_0.0952_0.1222_0.1261_0.2362_0.1073_0.1092_0.0892_0.1096_0.2238_0.1532_0.1288_0.0926_0.1036_0.1082_0.092_0.0715_0.1635_0.115…	0.745536	0.734066	0	0
3426	Gm15	Gm13	2097	2234	1699	1841	0.007	62	0.15255	0.201608	0.870968	0.919355	0.919355	0.967742	0.983871	2097_2098_2099_2101_2104_2105_2106_2107_2108_2109_2110_2113_2120_2122_2124_2128_2129_2130_2132_2134_2136_2137_2146_2148_2157_2159_2164_2170_2171_2172_2174_2175_2176_2177_2178_2179_2183_2190_2193_2194_2195_2196_2198_2199_2208_2210_2211_2212_2213_2214_2215_2217_2218_2220_2221_2222_2223_2224_2225_2226_2227_2234	1699_1702_1706_1707_1708_1709_1710_1711_1715_1717_1719_1722_1726_1731_1733_1734_1736_1738_1739_1741_1750_1753_1757_1759_1764_1769_1771_1772_1775_1776_1777_1779_1780_1787_1788_1789_1790_1791_1796_1797_1801_1802_1805_1811_1812_1813_1814_1815_1816_1820_1823_1824_1825_1826_1828_1831_1833_1834_1837_1838_1839_1841	0.1603_0.1011_0.0634_0.1724_0.163_0.157_0.148_0.1585_0.1558_0.0813_0.1023_0.0975_0.3613_0.3699_0.6051_0.1071_0.1215_0.1204_0.1812_0.1205_0.2089_0.2777_0.259_0.0873_0.1403_0.0975_0.4082_0.5538_0.1811_0.2003_0.1531_0.0568_0.4663_0.5556_0.4691_0.478_0.148_0.1223_0.2135_0.3172_0.2121_0.1164_0.113_0.1507_0.152_0.1456_0.1391_0.1113_0.2938_0.0996_0.1854_0.1271_0.1209_0.0518_0.314_0.067_0.1673_0.1141_0.2…	0.449275	0.433566	0	0
3428	Gm15	Gm13	2313	2245	2435	2484	0.0077	30	0.17385	0.197257	0.766667	0.833333	0.933333	0.966667	1	2313_2312_2311_2310_2307_2306_2305_2304_2303_2302_2301_2300_2299_2283_2281_2280_2279_2270_2268_2266_2265_2264_2263_2262_2261_2258_2251_2248_2246_2245	2435_2436_2438_2439_2441_2442_2443_2445_2447_2448_2449_2450_2452_2457_2459_2461_2463_2465_2466_2467_2468_2469_2470_2471_2475_2476_2479_2480_2483_2484	0.2745_0.1037_0.0988_0.1022_0.3279_0.1296_0.1065_0.1979_0.1202_0.2386_0.2261_0.1197_0.3271_0.1053_0.1397_0.1829_0.3697_0.1991_0.23_0.264_0.1246_0.1107_0.1215_0.0987_0.3223_0.273_0.1648_0.2021_0.0844_0.5521	0.434783	0.6	0	0
3527	Gm16	Gm01	783	764	78	99	0.0002	15	0.1132	0.134247	1	1	1	1	1	783_782_777_776_775_774_773_771_770_769_768_767_766_765_764	78_79_81_84_85_86_87_89_90_91_93_94_95_98_99	0.1094_0.1368_0.1022_0.0826_0.131_0.1051_0.1282_0.1132_0.141_0.2482_0.188_0.0725_0.2537_0.0962_0.1056	0.75	0.681818	0	0
3533	Gm16	Gm02	1120	1611	420	836	0.0015	261	0.137	0.174967	0.89272	0.923372	0.950192	0.957854	0.977011	1120_1121_1122_1123_1124_1126_1127_1128_1130_1131_1132_1135_1139_1141_1143_1145_1146_1147_1148_1149_1150_1151_1153_1155_1156_1157_1158_1159_1161_1164_1168_1169_1170_1182_1184_1186_1188_1190_1191_1192_1193_1201_1202_1203_1204_1205_1206_1207_1208_1209_1212_1213_1215_1216_1217_1219_1220_1221_1222_1223_1226_1232_1233_1235_1236_1237_1240_1241_1242_1244_1245_1246_1248_1249_1252_1254_1255_1260_1261_1263…	420_421_423_424_426_428_429_432_434_435_436_437_443_445_446_449_450_451_452_453_454_455_458_459_460_461_462_463_464_465_466_467_471_473_474_478_479_480_481_482_484_485_486_487_488_490_491_492_493_494_495_496_497_498_501_503_504_505_506_507_509_514_515_517_518_519_524_525_528_530_532_533_535_537_538_540_543_545_546_548_549_550_551_552_553_554_555_558_559_561_562_563_564_565_566_567_568_570_571_572…	0.1125_0.3968_0.1256_0.1421_0.1577_0.3107_0.0954_1.2912_0.0715_0.1565_1.8714_0.1066_0.1435_0.2094_0.143_0.085_0.0871_0.1614_0.1165_0.1258_0.0822_0.1302_0.1621_0.2779_0.1217_0.2377_0.0805_0.1291_0.1504_0.0924_0.2175_0.2144_0.226_0.1117_0.1643_0.2006_0.2801_0.0862_0.2937_0.154_0.1755_0.0488_0.1437_0.075_0.309_0.2229_0.1603_0.1217_0.1311_0.1301_0.093_0.3146_0.1773_0.0949_0.1445_0.0911_0.1465_0.2291_…	0.530488	0.625899	0	0
[truncated: 80 more rows]

## Sheet: Gmax-Gmax_peak2.distri
id	chr1	chr2	start1	end1	start2	end2	pvalue	length	ks_median	ks_average	homo1	homo2	homo3	homo4	homo5	block1	block2	ks	density1	density2	class1	class2
[truncated: 672 more rows]

[truncated: 3 more sheets: Gmax-Gmax_peak3.distri, Mtru-Mtru_peak1.distri, Mtru-Mtru_peak2.distri]
